# Supplementary material for: Coordination isomerism in dioxophosphorane cyanides
Source: Chem Sci. 2025 Mar 13;16(16):6909–17. doi: 10.1039/d4sc07636b (PMC11924112; doi:10.1039/d4sc07636b)
Supplement: SC-016-D4SC07636B-s003 [file SC-016-D4SC07636B-s003.cif]

# Supplementary Information (SI) for Chemical Science.
# This journal is © The Royal Society of Chemistry 2025

####################################################################### 
# 
# This file contains crystal structure data downloaded from the 
# Cambridge Structural Database (CSD) hosted by the Cambridge 
# Crystallographic Data Centre (CCDC).
# 
# Full information about CCDC data access policies and citation 
# guidelines are available at http://www.ccdc.cam.ac.uk/access/V1 
# 
# Audit and citation data items may have been added by the CCDC. 
# Please retain this information to preserve the provenance of 
# this file and to allow appropriate attribution of the data. 
# 
#######################################################################

data_ax2585_DippTerPCN_K_18-c-6_cmpd2
_database_code_depnum_ccdc_archive 'CCDC 2401210'
loop_
_audit_author_name
_audit_author_address
'Christian Hering-Junghans'
;Leibniz Institute for Catalysis Rostock
Germany
;
_audit_update_record             
;
2024-11-07 deposited with the CCDC.	2025-03-10 downloaded from the CCDC.
;

_audit_creation_method           SHELXL-2018/3
_shelx_SHELXL_version_number     2018/3

#==============================================================================

# CHEMICAL DATA

_chemical_name_systematic        ?
_chemical_name_common            ?
_chemical_melting_point          ?
_chemical_formula_moiety         'C43 H61 K N O6 P, 2 (C7 H8)'
_chemical_formula_sum            'C57 H77 K N O6 P'
_chemical_formula_weight         942.26

loop_
_atom_type_symbol
_atom_type_description
_atom_type_scat_dispersion_real
_atom_type_scat_dispersion_imag
_atom_type_scat_source
C C 0.0033 0.0016 'International Tables Vol C Tables 4.2.6.8 and 6.1.1.4'
H H 0.0000 0.0000 'International Tables Vol C Tables 4.2.6.8 and 6.1.1.4'
N N 0.0061 0.0033 'International Tables Vol C Tables 4.2.6.8 and 6.1.1.4'
O O 0.0106 0.0060 'International Tables Vol C Tables 4.2.6.8 and 6.1.1.4'
P P 0.1023 0.0942 'International Tables Vol C Tables 4.2.6.8 and 6.1.1.4'
K K 0.2009 0.2494 'International Tables Vol C Tables 4.2.6.8 and 6.1.1.4'

#==============================================================================

# CRYSTAL DATA

_space_group_crystal_system      triclinic
_space_group_IT_number           2
_space_group_name_H-M_alt        'P -1'
_space_group_name_Hall           '-P 1'

_shelx_space_group_comment       
;
The symmetry employed for this shelxl refinement is uniquely defined
by the following loop, which should always be used as a source of
symmetry information in preference to the above space-group names.
They are only intended as comments.
;

loop_
_space_group_symop_operation_xyz
'x, y, z'
'-x, -y, -z'

_cell_length_a                   13.0425(11)
_cell_length_b                   14.2978(12)
_cell_length_c                   15.5953(13)
_cell_angle_alpha                95.495(2)
_cell_angle_beta                 99.469(2)
_cell_angle_gamma                108.484(2)
_cell_volume                     2686.4(4)
_cell_formula_units_Z            2
_cell_measurement_temperature    110(2)
_cell_measurement_reflns_used    9899
_cell_measurement_theta_min      2.18
_cell_measurement_theta_max      30.08

_exptl_crystal_description       block
_exptl_crystal_colour            yellow
_exptl_crystal_density_meas      ?
_exptl_crystal_density_method    ?
_exptl_crystal_density_diffrn    1.165
_exptl_crystal_F_000             1016
_exptl_transmission_factor_min   ?
_exptl_transmission_factor_max   ?
_exptl_crystal_size_max          0.490
_exptl_crystal_size_mid          0.320
_exptl_crystal_size_min          0.170
_exptl_absorpt_coefficient_mu    0.177
_shelx_estimated_absorpt_T_min   0.918
_shelx_estimated_absorpt_T_max   0.971
_exptl_absorpt_correction_type   multi-scan
_exptl_absorpt_correction_T_min  0.918
_exptl_absorpt_correction_T_max  0.971
_exptl_absorpt_process_details   'SADABS 2014/5'
_exptl_absorpt_special_details   ?

#==============================================================================

# EXPERIMENTAL DATA

_diffrn_ambient_temperature      110(2)
_diffrn_radiation_wavelength     0.71073
_diffrn_radiation_type           MoK\a
_diffrn_source                   ?
_diffrn_measurement_device_type  'Bruker APEX-II CCD'
_diffrn_measurement_method       '\f and \w scans'
_diffrn_detector_area_resol_mean ?
_diffrn_reflns_number            184181
_diffrn_reflns_av_unetI/netI     0.0212
_diffrn_reflns_av_R_equivalents  0.0396
_diffrn_reflns_limit_h_min       -18
_diffrn_reflns_limit_h_max       18
_diffrn_reflns_limit_k_min       -20
_diffrn_reflns_limit_k_max       20
_diffrn_reflns_limit_l_min       -21
_diffrn_reflns_limit_l_max       21
_diffrn_reflns_theta_min         1.341
_diffrn_reflns_theta_max         29.999
_diffrn_reflns_theta_full        25.242
_diffrn_measured_fraction_theta_max 1.000
_diffrn_measured_fraction_theta_full 1.000
_diffrn_reflns_Laue_measured_fraction_max 1.000
_diffrn_reflns_Laue_measured_fraction_full 1.000
_diffrn_reflns_point_group_measured_fraction_max 1.000
_diffrn_reflns_point_group_measured_fraction_full 1.000
_reflns_number_total             15673
_reflns_number_gt                12735
_reflns_threshold_expression     'I > 2\s(I)'
_reflns_Friedel_coverage         0.000
_reflns_Friedel_fraction_max     .
_reflns_Friedel_fraction_full    .

_reflns_special_details          
;
 Reflections were merged by SHELXL according to the crystal
 class for the calculation of statistics and refinement.
 
 _reflns_Friedel_fraction is defined as the number of unique
 Friedel pairs measured divided by the number that would be
 possible theoretically, ignoring centric projections and
 systematic absences.
;

_computing_data_collection       'APEX2 (Bruker, 2014)'
_computing_cell_refinement       'SAINT (Bruker, 2013)'
_computing_data_reduction        SAINT
_computing_structure_solution    'SHELXT-2018/2 (Sheldrick, 2018)'
_computing_structure_refinement  'SHELXL-2018/3 (Sheldrick, 2018)'
_computing_molecular_graphics    'ORTEP-3v2020.1 (Farrugia, 2020)'
_computing_publication_material  'SHELXL-2018/3 (Sheldrick, 2018)'

#==============================================================================

# REFINEMENT DATA 

_refine_special_details          
;
 All H atoms 
 were positioned geometrically and refined using a riding model, with C---H = 
 0.98 (methyl groups), 0.99\%A (methylene groups), 1.00\%A (methine groups) or 
 0.95 \%A (aryl CH) and with <i>U</i>~iso~(H) = 1.5 times <i>U</i>~eq~(C) 
 (methyl groups) or with <i>U</i>~iso~(H) = 1.2 times <i>U</i>~eq~(C) 
 (methylene  groups, aryl CH, methine groups). Torsion angles of all methyl 
 groups were allowed to refine. 

 Refinement of F^2^ against ALL reflections.  The weighted R-factor wR and
 goodness of fit S are based on F^2^, conventional R-factors R are based
 on F, with F set to zero for negative F^2^. The threshold expression of
 F^2^ > 2\s(F^2^) is used only for calculating R-factors(gt) etc. and is
 not relevant to the choice of reflections for refinement.  R-factors based
 on F^2^ are statistically about twice as large as those based on F, and R-
 factors based on ALL data will be even larger.
;
_refine_ls_structure_factor_coef Fsqd
_refine_ls_matrix_type           full
_refine_ls_weighting_scheme      calc
_refine_ls_weighting_details     
'w=1/[\s^2^(Fo^2^)+(0.0560P)^2^+0.8897P] where P=(Fo^2^+2Fc^2^)/3'
_atom_sites_solution_primary     ?
_atom_sites_solution_secondary   ?
_atom_sites_solution_hydrogens   geom
_refine_ls_hydrogen_treatment    constr
_refine_ls_extinction_method     none
_refine_ls_extinction_coef       .
_refine_ls_number_reflns         15673
_refine_ls_number_parameters     605
_refine_ls_number_restraints     0
_refine_ls_R_factor_all          0.0525
_refine_ls_R_factor_gt           0.0398
_refine_ls_wR_factor_ref         0.1103
_refine_ls_wR_factor_gt          0.0998
_refine_ls_goodness_of_fit_ref   1.015
_refine_ls_restrained_S_all      1.015
_refine_ls_shift/su_max          0.001
_refine_ls_shift/su_mean         0.000

#==============================================================================

# ATOMIC COORDINATES AND DISPLACEMENT PARAMETERS

loop_
_atom_site_label
_atom_site_type_symbol
_atom_site_fract_x
_atom_site_fract_y
_atom_site_fract_z
_atom_site_U_iso_or_equiv
_atom_site_adp_type
_atom_site_occupancy
_atom_site_site_symmetry_order
_atom_site_calc_flag
_atom_site_refinement_flags_posn
_atom_site_refinement_flags_adp
_atom_site_refinement_flags_occupancy
_atom_site_disorder_assembly
_atom_site_disorder_group
P1 P 0.86125(2) 0.30779(2) 0.80597(2) 0.02200(7) Uani 1 1 d . . . . .
N1 N 0.77132(9) 0.47028(8) 0.81750(7) 0.0306(2) Uani 1 1 d . . . . .
K1 K 0.69979(2) 0.63458(2) 0.78838(2) 0.02175(6) Uani 1 1 d . . . . .
O1 O 0.55986(7) 0.68704(6) 0.64325(5) 0.02323(16) Uani 1 1 d . . . . .
O2 O 0.78514(7) 0.76861(7) 0.66118(5) 0.02652(17) Uani 1 1 d . . . . .
O3 O 0.92349(7) 0.73765(6) 0.80403(5) 0.02529(17) Uani 1 1 d . . . . .
O4 O 0.83707(7) 0.70203(6) 0.95649(5) 0.02335(16) Uani 1 1 d . . . . .
O5 O 0.60623(7) 0.60200(6) 0.94194(6) 0.02632(17) Uani 1 1 d . . . . .
O6 O 0.47550(7) 0.63250(6) 0.79263(6) 0.02738(18) Uani 1 1 d . . . . .
C1 C 0.77825(8) 0.21432(7) 0.71157(6) 0.01630(18) Uani 1 1 d . . . . .
C2 C 0.69194(8) 0.21760(7) 0.64434(7) 0.01610(18) Uani 1 1 d . . . . .
C3 C 0.63381(8) 0.13396(8) 0.57989(7) 0.01872(19) Uani 1 1 d . . . . .
H3 H 0.573930 0.136490 0.537405 0.022 Uiso 1 1 calc R U . . .
C4 C 0.66084(9) 0.04737(8) 0.57602(7) 0.0205(2) Uani 1 1 d . . . . .
H4 H 0.619343 -0.009141 0.532535 0.025 Uiso 1 1 calc R U . . .
C5 C 0.75044(9) 0.04557(8) 0.63761(7) 0.01942(19) Uani 1 1 d . . . . .
H5 H 0.772380 -0.011785 0.634345 0.023 Uiso 1 1 calc R U . . .
C6 C 0.80823(8) 0.12661(8) 0.70384(7) 0.01711(18) Uani 1 1 d . . . . .
C7 C 0.66178(8) 0.30918(7) 0.63291(7) 0.01720(18) Uani 1 1 d . . . . .
C8 C 0.72766(9) 0.38330(8) 0.59221(7) 0.0211(2) Uani 1 1 d . . . . .
C9 C 0.69239(10) 0.46261(8) 0.57197(8) 0.0246(2) Uani 1 1 d . . . . .
H9 H 0.735849 0.512414 0.544057 0.029 Uiso 1 1 calc R U . . .
C10 C 0.59518(10) 0.47018(8) 0.59178(8) 0.0257(2) Uani 1 1 d . . . . .
H10 H 0.571401 0.523724 0.576208 0.031 Uiso 1 1 calc R U . . .
C11 C 0.53302(10) 0.39897(8) 0.63448(8) 0.0235(2) Uani 1 1 d . . . . .
H11 H 0.467599 0.405261 0.649596 0.028 Uiso 1 1 calc R U . . .
C12 C 0.56492(9) 0.31804(8) 0.65571(7) 0.01880(19) Uani 1 1 d . . . . .
C13 C 0.83588(9) 0.37891(9) 0.57108(8) 0.0270(2) Uani 1 1 d . . . . .
H13 H 0.853216 0.324453 0.599595 0.032 Uiso 1 1 calc R U . . .
C14 C 0.93096(11) 0.47623(13) 0.60874(10) 0.0425(3) Uani 1 1 d . . . . .
H14A H 0.921326 0.529209 0.576182 0.064 Uiso 1 1 calc R U . . .
H14B H 1.001097 0.467128 0.603224 0.064 Uiso 1 1 calc R U . . .
H14C H 0.931506 0.494841 0.670988 0.064 Uiso 1 1 calc R U . . .
C15 C 0.82735(11) 0.35348(11) 0.47193(10) 0.0368(3) Uani 1 1 d . . . . .
H15A H 0.767913 0.289624 0.448906 0.055 Uiso 1 1 calc R U . . .
H15B H 0.897482 0.348403 0.461160 0.055 Uiso 1 1 calc R U . . .
H15C H 0.811213 0.406152 0.442279 0.055 Uiso 1 1 calc R U . . .
C16 C 0.49537(9) 0.24368(8) 0.70466(7) 0.0215(2) Uani 1 1 d . . . . .
H16 H 0.532279 0.193401 0.716823 0.026 Uiso 1 1 calc R U . . .
C17 C 0.37988(10) 0.18808(9) 0.64856(9) 0.0302(3) Uani 1 1 d . . . . .
H17A H 0.344085 0.236358 0.631948 0.045 Uiso 1 1 calc R U . . .
H17B H 0.335707 0.142756 0.682460 0.045 Uiso 1 1 calc R U . . .
H17C H 0.385856 0.149492 0.595329 0.045 Uiso 1 1 calc R U . . .
C18 C 0.48691(13) 0.29436(11) 0.79316(9) 0.0366(3) Uani 1 1 d . . . . .
H18A H 0.561235 0.332464 0.827370 0.055 Uiso 1 1 calc R U . . .
H18B H 0.449186 0.243416 0.825922 0.055 Uiso 1 1 calc R U . . .
H18C H 0.444898 0.339598 0.782759 0.055 Uiso 1 1 calc R U . . .
C19 C 0.90498(9) 0.11898(8) 0.76605(7) 0.01895(19) Uani 1 1 d . . . . .
C20 C 1.01256(9) 0.16041(9) 0.75041(7) 0.0230(2) Uani 1 1 d . . . . .
C21 C 1.10101(10) 0.14752(9) 0.80599(8) 0.0279(2) Uani 1 1 d . . . . .
H21 H 1.173530 0.174257 0.795385 0.033 Uiso 1 1 calc R U . . .
C22 C 1.08440(10) 0.09631(9) 0.87634(8) 0.0289(2) Uani 1 1 d . . . . .
H22 H 1.145333 0.088706 0.914046 0.035 Uiso 1 1 calc R U . . .
C23 C 0.97872(10) 0.05624(9) 0.89155(8) 0.0264(2) Uani 1 1 d . . . . .
H23 H 0.967914 0.020943 0.939772 0.032 Uiso 1 1 calc R U . . .
C24 C 0.88763(9) 0.06666(8) 0.83739(7) 0.0212(2) Uani 1 1 d . . . . .
C25 C 1.03317(10) 0.21472(10) 0.67248(9) 0.0304(3) Uani 1 1 d . . . . .
H25 H 0.964464 0.228692 0.648554 0.036 Uiso 1 1 calc R U . . .
C26 C 1.12802(13) 0.31503(12) 0.69815(12) 0.0432(3) Uani 1 1 d . . . . .
H26A H 1.112591 0.356986 0.744329 0.065 Uiso 1 1 calc R U . . .
H26B H 1.134964 0.348742 0.646490 0.065 Uiso 1 1 calc R U . . .
H26C H 1.197145 0.303496 0.720054 0.065 Uiso 1 1 calc R U . . .
C27 C 1.05378(13) 0.14730(13) 0.59955(10) 0.0424(3) Uani 1 1 d . . . . .
H27A H 1.120307 0.131584 0.621408 0.064 Uiso 1 1 calc R U . . .
H27B H 1.063982 0.181888 0.548663 0.064 Uiso 1 1 calc R U . . .
H27C H 0.990234 0.085319 0.581971 0.064 Uiso 1 1 calc R U . . .
C28 C 0.77322(10) 0.02042(9) 0.85631(7) 0.0238(2) Uani 1 1 d . . . . .
H28 H 0.720244 0.040151 0.814090 0.029 Uiso 1 1 calc R U . . .
C29 C 0.73627(12) -0.09401(10) 0.84133(9) 0.0347(3) Uani 1 1 d . . . . .
H29A H 0.740404 -0.117912 0.781403 0.052 Uiso 1 1 calc R U . . .
H29B H 0.660016 -0.121568 0.849215 0.052 Uiso 1 1 calc R U . . .
H29C H 0.784775 -0.115648 0.883818 0.052 Uiso 1 1 calc R U . . .
C30 C 0.76706(12) 0.05929(10) 0.94966(8) 0.0320(3) Uani 1 1 d . . . . .
H30A H 0.819451 0.042238 0.992552 0.048 Uiso 1 1 calc R U . . .
H30B H 0.692016 0.028504 0.959139 0.048 Uiso 1 1 calc R U . . .
H30C H 0.785757 0.131992 0.956999 0.048 Uiso 1 1 calc R U . . .
C31 C 0.79915(9) 0.40139(8) 0.80515(7) 0.0219(2) Uani 1 1 d . . . . .
C32 C 0.60588(10) 0.75891(9) 0.59071(8) 0.0259(2) Uani 1 1 d . . . . .
H32A H 0.617440 0.826894 0.620411 0.031 Uiso 1 1 calc R U . . .
H32B H 0.554868 0.746673 0.533091 0.031 Uiso 1 1 calc R U . . .
C33 C 0.71433(10) 0.75042(9) 0.57745(7) 0.0261(2) Uani 1 1 d . . . . .
H33A H 0.702659 0.682784 0.546888 0.031 Uiso 1 1 calc R U . . .
H33B H 0.748012 0.799784 0.540839 0.031 Uiso 1 1 calc R U . . .
C34 C 0.89135(10) 0.76512(11) 0.65558(8) 0.0310(3) Uani 1 1 d . . . . .
H34A H 0.921818 0.807227 0.612711 0.037 Uiso 1 1 calc R U . . .
H34B H 0.886256 0.695684 0.635471 0.037 Uiso 1 1 calc R U . . .
C35 C 0.96543(10) 0.80291(10) 0.74525(8) 0.0300(3) Uani 1 1 d . . . . .
H35A H 1.041439 0.805328 0.742240 0.036 Uiso 1 1 calc R U . . .
H35B H 0.967848 0.871260 0.766410 0.036 Uiso 1 1 calc R U . . .
C36 C 0.99061(9) 0.77089(9) 0.89070(8) 0.0250(2) Uani 1 1 d . . . . .
H36A H 0.991728 0.838420 0.913203 0.030 Uiso 1 1 calc R U . . .
H36B H 1.067371 0.774485 0.889299 0.030 Uiso 1 1 calc R U . . .
C37 C 0.94410(10) 0.69895(9) 0.94998(8) 0.0259(2) Uani 1 1 d . . . . .
H37A H 0.938396 0.630564 0.925535 0.031 Uiso 1 1 calc R U . . .
H37B H 0.993220 0.717743 1.009032 0.031 Uiso 1 1 calc R U . . .
C38 C 0.79184(11) 0.64048(9) 1.01712(8) 0.0277(2) Uani 1 1 d . . . . .
H38A H 0.841868 0.662189 1.075797 0.033 Uiso 1 1 calc R U . . .
H38B H 0.783070 0.570112 0.996751 0.033 Uiso 1 1 calc R U . . .
C39 C 0.68162(11) 0.64956(10) 1.02281(8) 0.0287(2) Uani 1 1 d . . . . .
H39A H 0.654322 0.617469 1.072021 0.034 Uiso 1 1 calc R U . . .
H39B H 0.688561 0.720866 1.033833 0.034 Uiso 1 1 calc R U . . .
C40 C 0.49943(11) 0.60879(10) 0.94176(9) 0.0290(2) Uani 1 1 d . . . . .
H40A H 0.505639 0.679314 0.958024 0.035 Uiso 1 1 calc R U . . .
H40B H 0.465210 0.569997 0.985190 0.035 Uiso 1 1 calc R U . . .
C41 C 0.42954(10) 0.56787(9) 0.85113(9) 0.0279(2) Uani 1 1 d . . . . .
H41A H 0.429049 0.499531 0.832495 0.033 Uiso 1 1 calc R U . . .
H41B H 0.352556 0.564834 0.850669 0.033 Uiso 1 1 calc R U . . .
C42 C 0.40761(10) 0.60776(9) 0.70672(8) 0.0268(2) Uani 1 1 d . . . . .
H42A H 0.331042 0.602806 0.710363 0.032 Uiso 1 1 calc R U . . .
H42B H 0.406212 0.542522 0.677772 0.032 Uiso 1 1 calc R U . . .
C43 C 0.45415(10) 0.68800(9) 0.65452(8) 0.0263(2) Uani 1 1 d . . . . .
H43A H 0.404283 0.676018 0.596373 0.032 Uiso 1 1 calc R U . . .
H43B H 0.460952 0.753930 0.685887 0.032 Uiso 1 1 calc R U . . .
C50 C 0.26886(10) -0.06324(9) 0.67874(8) 0.0280(2) Uani 1 1 d . . . . .
C51 C 0.37048(10) -0.06607(9) 0.66406(8) 0.0277(2) Uani 1 1 d . . . . .
H51 H 0.375073 -0.094728 0.607907 0.033 Uiso 1 1 calc R U . . .
C52 C 0.46489(11) -0.02785(10) 0.72989(9) 0.0310(3) Uani 1 1 d . . . . .
H52 H 0.533602 -0.029852 0.718568 0.037 Uiso 1 1 calc R U . . .
C53 C 0.45896(12) 0.01341(11) 0.81245(9) 0.0364(3) Uani 1 1 d . . . . .
H53 H 0.523602 0.040345 0.857647 0.044 Uiso 1 1 calc R U . . .
C54 C 0.35813(13) 0.01501(10) 0.82845(9) 0.0367(3) Uani 1 1 d . . . . .
H54 H 0.353546 0.042318 0.885097 0.044 Uiso 1 1 calc R U . . .
C55 C 0.26396(12) -0.02291(9) 0.76244(9) 0.0322(3) Uani 1 1 d . . . . .
H55 H 0.195262 -0.021460 0.774262 0.039 Uiso 1 1 calc R U . . .
C56 C 0.16816(12) -0.09968(13) 0.60533(10) 0.0420(3) Uani 1 1 d . . . . .
H56A H 0.190833 -0.092036 0.548802 0.063 Uiso 1 1 calc R U . . .
H56B H 0.120062 -0.060461 0.613609 0.063 Uiso 1 1 calc R U . . .
H56C H 0.128000 -0.170269 0.605780 0.063 Uiso 1 1 calc R U . . .
C60 C 0.31064(11) 0.74547(9) 0.91740(9) 0.0303(3) Uani 1 1 d . . . . .
C61 C 0.26300(11) 0.72993(10) 0.82818(9) 0.0311(3) Uani 1 1 d . . . . .
H61 H 0.296870 0.774375 0.791427 0.037 Uiso 1 1 calc R U . . .
C62 C 0.16638(12) 0.65011(11) 0.79217(9) 0.0343(3) Uani 1 1 d . . . . .
H62 H 0.135067 0.640115 0.731123 0.041 Uiso 1 1 calc R U . . .
C63 C 0.11576(11) 0.58510(10) 0.84539(10) 0.0361(3) Uani 1 1 d . . . . .
H63 H 0.050604 0.529781 0.820949 0.043 Uiso 1 1 calc R U . . .
C64 C 0.16144(12) 0.60189(11) 0.93468(10) 0.0360(3) Uani 1 1 d . . . . .
H64 H 0.126288 0.558766 0.971831 0.043 Uiso 1 1 calc R U . . .
C65 C 0.25807(12) 0.68115(10) 0.97013(9) 0.0334(3) Uani 1 1 d . . . . .
H65 H 0.288645 0.691522 1.031344 0.040 Uiso 1 1 calc R U . . .
C66 C 0.41765(13) 0.82971(11) 0.95648(11) 0.0403(3) Uani 1 1 d . . . . .
H66A H 0.404514 0.893600 0.958294 0.060 Uiso 1 1 calc R U . . .
H66B H 0.472094 0.829203 0.920133 0.060 Uiso 1 1 calc R U . . .
H66C H 0.445741 0.820967 1.016342 0.060 Uiso 1 1 calc R U . . .

loop_
_atom_site_aniso_label
_atom_site_aniso_U_11
_atom_site_aniso_U_22
_atom_site_aniso_U_33
_atom_site_aniso_U_23
_atom_site_aniso_U_13
_atom_site_aniso_U_12
P1 0.02423(14) 0.02067(13) 0.01931(13) -0.00143(10) -0.00356(10) 0.01051(11)
N1 0.0335(6) 0.0250(5) 0.0297(5) -0.0041(4) -0.0033(4) 0.0122(4)
K1 0.02109(11) 0.02311(11) 0.02127(11) 0.00428(8) 0.00307(8) 0.00822(9)
O1 0.0225(4) 0.0226(4) 0.0267(4) 0.0074(3) 0.0042(3) 0.0099(3)
O2 0.0232(4) 0.0340(4) 0.0201(4) 0.0043(3) 0.0023(3) 0.0077(3)
O3 0.0216(4) 0.0277(4) 0.0214(4) 0.0032(3) 0.0013(3) 0.0031(3)
O4 0.0244(4) 0.0270(4) 0.0211(4) 0.0062(3) 0.0041(3) 0.0117(3)
O5 0.0266(4) 0.0296(4) 0.0261(4) 0.0046(3) 0.0085(3) 0.0126(3)
O6 0.0236(4) 0.0282(4) 0.0305(4) 0.0095(3) 0.0049(3) 0.0078(3)
C1 0.0170(4) 0.0163(4) 0.0155(4) 0.0028(3) 0.0031(3) 0.0058(3)
C2 0.0161(4) 0.0175(4) 0.0162(4) 0.0046(3) 0.0042(3) 0.0067(4)
C3 0.0164(4) 0.0212(5) 0.0175(5) 0.0032(4) 0.0011(4) 0.0060(4)
C4 0.0211(5) 0.0187(5) 0.0188(5) -0.0002(4) 0.0014(4) 0.0053(4)
C5 0.0218(5) 0.0176(4) 0.0198(5) 0.0026(4) 0.0041(4) 0.0082(4)
C6 0.0179(4) 0.0191(4) 0.0158(4) 0.0041(4) 0.0034(4) 0.0079(4)
C7 0.0175(4) 0.0168(4) 0.0161(4) 0.0032(3) -0.0002(4) 0.0059(4)
C8 0.0185(5) 0.0212(5) 0.0219(5) 0.0068(4) 0.0013(4) 0.0050(4)
C9 0.0254(5) 0.0193(5) 0.0267(5) 0.0081(4) 0.0018(4) 0.0048(4)
C10 0.0302(6) 0.0177(5) 0.0290(6) 0.0044(4) 0.0002(5) 0.0105(4)
C11 0.0242(5) 0.0206(5) 0.0276(5) 0.0034(4) 0.0033(4) 0.0112(4)
C12 0.0200(5) 0.0179(4) 0.0184(5) 0.0023(4) 0.0019(4) 0.0075(4)
C13 0.0184(5) 0.0290(6) 0.0353(6) 0.0161(5) 0.0063(4) 0.0067(4)
C14 0.0230(6) 0.0539(9) 0.0372(7) 0.0028(6) 0.0037(5) -0.0028(6)
C15 0.0251(6) 0.0391(7) 0.0438(8) -0.0023(6) 0.0114(5) 0.0082(5)
C16 0.0233(5) 0.0219(5) 0.0236(5) 0.0064(4) 0.0088(4) 0.0108(4)
C17 0.0273(6) 0.0261(6) 0.0352(6) 0.0093(5) 0.0063(5) 0.0050(5)
C18 0.0435(8) 0.0360(7) 0.0301(6) 0.0015(5) 0.0170(6) 0.0095(6)
C19 0.0209(5) 0.0193(5) 0.0182(5) 0.0011(4) 0.0010(4) 0.0110(4)
C20 0.0226(5) 0.0250(5) 0.0236(5) 0.0037(4) 0.0034(4) 0.0119(4)
C21 0.0219(5) 0.0316(6) 0.0311(6) 0.0012(5) 0.0009(4) 0.0135(5)
C22 0.0278(6) 0.0317(6) 0.0279(6) 0.0016(5) -0.0052(5) 0.0173(5)
C23 0.0324(6) 0.0275(5) 0.0212(5) 0.0046(4) -0.0013(4) 0.0159(5)
C24 0.0249(5) 0.0205(5) 0.0190(5) 0.0017(4) 0.0012(4) 0.0111(4)
C25 0.0221(5) 0.0430(7) 0.0318(6) 0.0149(5) 0.0088(5) 0.0146(5)
C26 0.0359(7) 0.0423(8) 0.0546(9) 0.0194(7) 0.0158(7) 0.0111(6)
C27 0.0340(7) 0.0639(10) 0.0293(7) 0.0060(6) 0.0095(6) 0.0153(7)
C28 0.0270(5) 0.0258(5) 0.0199(5) 0.0070(4) 0.0031(4) 0.0107(4)
C29 0.0397(7) 0.0265(6) 0.0341(7) 0.0028(5) 0.0105(6) 0.0053(5)
C30 0.0372(7) 0.0348(6) 0.0273(6) 0.0041(5) 0.0097(5) 0.0154(5)
C31 0.0227(5) 0.0200(5) 0.0192(5) -0.0002(4) -0.0007(4) 0.0057(4)
C32 0.0296(6) 0.0227(5) 0.0245(5) 0.0071(4) 0.0003(4) 0.0094(4)
C33 0.0289(6) 0.0265(5) 0.0196(5) 0.0061(4) 0.0025(4) 0.0057(4)
C34 0.0239(6) 0.0422(7) 0.0256(6) 0.0075(5) 0.0073(5) 0.0077(5)
C35 0.0212(5) 0.0355(6) 0.0284(6) 0.0078(5) 0.0046(4) 0.0024(5)
C36 0.0202(5) 0.0280(5) 0.0236(5) 0.0002(4) -0.0006(4) 0.0072(4)
C37 0.0231(5) 0.0299(6) 0.0251(5) 0.0033(4) 0.0005(4) 0.0121(4)
C38 0.0332(6) 0.0289(6) 0.0221(5) 0.0079(4) 0.0038(5) 0.0119(5)
C39 0.0345(6) 0.0301(6) 0.0229(5) 0.0052(4) 0.0097(5) 0.0105(5)
C40 0.0311(6) 0.0300(6) 0.0335(6) 0.0090(5) 0.0155(5) 0.0153(5)
C41 0.0252(6) 0.0260(5) 0.0371(6) 0.0100(5) 0.0121(5) 0.0108(4)
C42 0.0206(5) 0.0283(6) 0.0317(6) 0.0015(5) 0.0042(4) 0.0099(4)
C43 0.0247(5) 0.0293(6) 0.0283(6) 0.0039(5) 0.0027(4) 0.0154(5)
C50 0.0295(6) 0.0238(5) 0.0326(6) 0.0092(5) 0.0093(5) 0.0090(5)
C51 0.0320(6) 0.0284(6) 0.0260(6) 0.0068(4) 0.0099(5) 0.0122(5)
C52 0.0307(6) 0.0331(6) 0.0311(6) 0.0075(5) 0.0081(5) 0.0121(5)
C53 0.0401(7) 0.0354(7) 0.0289(6) 0.0028(5) 0.0036(5) 0.0086(6)
C54 0.0504(8) 0.0306(6) 0.0300(6) 0.0026(5) 0.0166(6) 0.0113(6)
C55 0.0367(7) 0.0254(6) 0.0407(7) 0.0096(5) 0.0202(6) 0.0114(5)
C56 0.0309(7) 0.0512(9) 0.0426(8) 0.0079(7) 0.0063(6) 0.0125(6)
C60 0.0321(6) 0.0277(6) 0.0356(6) 0.0002(5) 0.0096(5) 0.0164(5)
C61 0.0372(7) 0.0305(6) 0.0344(6) 0.0083(5) 0.0159(5) 0.0182(5)
C62 0.0363(7) 0.0411(7) 0.0306(6) 0.0021(5) 0.0062(5) 0.0214(6)
C63 0.0277(6) 0.0318(6) 0.0497(8) 0.0013(6) 0.0092(6) 0.0122(5)
C64 0.0386(7) 0.0355(7) 0.0466(8) 0.0167(6) 0.0200(6) 0.0217(6)
C65 0.0397(7) 0.0390(7) 0.0305(6) 0.0061(5) 0.0090(5) 0.0247(6)
C66 0.0426(8) 0.0330(7) 0.0444(8) -0.0003(6) 0.0064(6) 0.0148(6)

#==============================================================================

# MOLECULAR GEOMETRY

_geom_special_details            
;
 All esds (except the esd in the dihedral angle between two l.s. planes)
 are estimated using the full covariance matrix.  The cell esds are taken
 into account individually in the estimation of esds in distances, angles
 and torsion angles; correlations between esds in cell parameters are only
 used when they are defined by crystal symmetry.  An approximate (isotropic)
 treatment of cell esds is used for estimating esds involving l.s. planes.
;

loop_
_geom_bond_atom_site_label_1
_geom_bond_atom_site_label_2
_geom_bond_distance
_geom_bond_site_symmetry_2
_geom_bond_publ_flag
P1 C31 1.7703(12) . ?
P1 C1 1.8185(10) . ?
N1 C31 1.1631(15) . ?
N1 K1 2.8371(11) . ?
K1 O3 2.7775(9) . ?
K1 O4 2.8081(9) . ?
K1 O5 2.8733(9) . ?
K1 O6 2.9277(9) . ?
K1 O1 2.9749(8) . ?
K1 O2 2.9915(9) . ?
K1 C10 3.4637(12) . ?
K1 C37 3.5222(12) . ?
O1 C32 1.4211(14) . ?
O1 C43 1.4224(14) . ?
O2 C33 1.4183(14) . ?
O2 C34 1.4184(15) . ?
O3 C35 1.4197(15) . ?
O3 C36 1.4293(14) . ?
O4 C38 1.4249(14) . ?
O4 C37 1.4303(14) . ?
O5 C39 1.4225(15) . ?
O5 C40 1.4262(15) . ?
O6 C42 1.4229(15) . ?
O6 C41 1.4268(14) . ?
C1 C2 1.4224(14) . ?
C1 C6 1.4275(14) . ?
C2 C3 1.3998(14) . ?
C2 C7 1.4997(14) . ?
C3 C4 1.3893(15) . ?
C3 H3 0.9500 . ?
C4 C5 1.3941(15) . ?
C4 H4 0.9500 . ?
C5 C6 1.3922(14) . ?
C5 H5 0.9500 . ?
C6 C19 1.5001(14) . ?
C7 C12 1.4067(14) . ?
C7 C8 1.4125(14) . ?
C8 C9 1.3959(15) . ?
C8 C13 1.5198(16) . ?
C9 C10 1.3871(17) . ?
C9 H9 0.9500 . ?
C10 C11 1.3863(17) . ?
C10 H10 0.9500 . ?
C11 C12 1.3981(15) . ?
C11 H11 0.9500 . ?
C12 C16 1.5192(15) . ?
C13 C14 1.5259(18) . ?
C13 C15 1.5316(19) . ?
C13 H13 1.0000 . ?
C14 H14A 0.9800 . ?
C14 H14B 0.9800 . ?
C14 H14C 0.9800 . ?
C15 H15A 0.9800 . ?
C15 H15B 0.9800 . ?
C15 H15C 0.9800 . ?
C16 C17 1.5299(17) . ?
C16 C18 1.5335(17) . ?
C16 H16 1.0000 . ?
C17 H17A 0.9800 . ?
C17 H17B 0.9800 . ?
C17 H17C 0.9800 . ?
C18 H18A 0.9800 . ?
C18 H18B 0.9800 . ?
C18 H18C 0.9800 . ?
C19 C24 1.4083(15) . ?
C19 C20 1.4115(16) . ?
C20 C21 1.3973(16) . ?
C20 C25 1.5192(17) . ?
C21 C22 1.3849(18) . ?
C21 H21 0.9500 . ?
C22 C23 1.3846(18) . ?
C22 H22 0.9500 . ?
C23 C24 1.3976(15) . ?
C23 H23 0.9500 . ?
C24 C28 1.5191(16) . ?
C25 C26 1.533(2) . ?
C25 C27 1.533(2) . ?
C25 H25 1.0000 . ?
C26 H26A 0.9800 . ?
C26 H26B 0.9800 . ?
C26 H26C 0.9800 . ?
C27 H27A 0.9800 . ?
C27 H27B 0.9800 . ?
C27 H27C 0.9800 . ?
C28 C30 1.5317(17) . ?
C28 C29 1.5341(17) . ?
C28 H28 1.0000 . ?
C29 H29A 0.9800 . ?
C29 H29B 0.9800 . ?
C29 H29C 0.9800 . ?
C30 H30A 0.9800 . ?
C30 H30B 0.9800 . ?
C30 H30C 0.9800 . ?
C32 C33 1.5028(17) . ?
C32 H32A 0.9900 . ?
C32 H32B 0.9900 . ?
C33 H33A 0.9900 . ?
C33 H33B 0.9900 . ?
C34 C35 1.5036(18) . ?
C34 H34A 0.9900 . ?
C34 H34B 0.9900 . ?
C35 H35A 0.9900 . ?
C35 H35B 0.9900 . ?
C36 C37 1.5005(17) . ?
C36 H36A 0.9900 . ?
C36 H36B 0.9900 . ?
C37 H37A 0.9900 . ?
C37 H37B 0.9900 . ?
C38 C39 1.4998(18) . ?
C38 H38A 0.9900 . ?
C38 H38B 0.9900 . ?
C39 H39A 0.9900 . ?
C39 H39B 0.9900 . ?
C40 C41 1.5002(19) . ?
C40 H40A 0.9900 . ?
C40 H40B 0.9900 . ?
C41 H41A 0.9900 . ?
C41 H41B 0.9900 . ?
C42 C43 1.4991(17) . ?
C42 H42A 0.9900 . ?
C42 H42B 0.9900 . ?
C43 H43A 0.9900 . ?
C43 H43B 0.9900 . ?
C50 C51 1.3938(17) . ?
C50 C55 1.3954(18) . ?
C50 C56 1.5047(19) . ?
C51 C52 1.3852(18) . ?
C51 H51 0.9500 . ?
C52 C53 1.3886(19) . ?
C52 H52 0.9500 . ?
C53 C54 1.385(2) . ?
C53 H53 0.9500 . ?
C54 C55 1.385(2) . ?
C54 H54 0.9500 . ?
C55 H55 0.9500 . ?
C56 H56A 0.9800 . ?
C56 H56B 0.9800 . ?
C56 H56C 0.9800 . ?
C60 C65 1.3866(19) . ?
C60 C61 1.3929(19) . ?
C60 C66 1.511(2) . ?
C61 C62 1.392(2) . ?
C61 H61 0.9500 . ?
C62 C63 1.389(2) . ?
C62 H62 0.9500 . ?
C63 C64 1.387(2) . ?
C63 H63 0.9500 . ?
C64 C65 1.387(2) . ?
C64 H64 0.9500 . ?
C65 H65 0.9500 . ?
C66 H66A 0.9800 . ?
C66 H66B 0.9800 . ?
C66 H66C 0.9800 . ?

loop_
_geom_angle_atom_site_label_1
_geom_angle_atom_site_label_2
_geom_angle_atom_site_label_3
_geom_angle
_geom_angle_site_symmetry_1
_geom_angle_site_symmetry_3
_geom_angle_publ_flag
C31 P1 C1 104.17(5) . . ?
C31 N1 K1 161.48(10) . . ?
O3 K1 O4 60.56(2) . . ?
O3 K1 N1 83.86(3) . . ?
O4 K1 N1 78.01(3) . . ?
O3 K1 O5 120.82(3) . . ?
O4 K1 O5 60.29(3) . . ?
N1 K1 O5 86.10(3) . . ?
O3 K1 O6 150.70(3) . . ?
O4 K1 O6 110.94(3) . . ?
N1 K1 O6 123.42(3) . . ?
O5 K1 O6 57.87(2) . . ?
O3 K1 O1 112.42(2) . . ?
O4 K1 O1 145.34(2) . . ?
N1 K1 O1 136.59(3) . . ?
O5 K1 O1 114.39(3) . . ?
O6 K1 O1 56.84(2) . . ?
O3 K1 O2 57.72(2) . . ?
O4 K1 O2 110.79(3) . . ?
N1 K1 O2 121.31(3) . . ?
O5 K1 O2 150.23(3) . . ?
O6 K1 O2 107.55(2) . . ?
O1 K1 O2 54.90(2) . . ?
O3 K1 C10 110.49(3) . . ?
O4 K1 C10 152.55(3) . . ?
N1 K1 C10 75.14(3) . . ?
O5 K1 C10 122.65(3) . . ?
O6 K1 C10 88.81(3) . . ?
O1 K1 C10 61.52(3) . . ?
O2 K1 C10 79.15(3) . . ?
O3 K1 C37 42.49(3) . . ?
O4 K1 C37 22.73(3) . . ?
N1 K1 C37 66.67(3) . . ?
O5 K1 C37 80.35(3) . . ?
O6 K1 C37 133.66(3) . . ?
O1 K1 C37 150.20(3) . . ?
O2 K1 C37 99.06(3) . . ?
C10 K1 C37 133.87(3) . . ?
C32 O1 C43 111.18(9) . . ?
C32 O1 K1 122.01(6) . . ?
C43 O1 K1 118.12(6) . . ?
C33 O2 C34 112.72(9) . . ?
C33 O2 K1 115.77(6) . . ?
C34 O2 K1 107.42(7) . . ?
C35 O3 C36 110.99(9) . . ?
C35 O3 K1 123.11(7) . . ?
C36 O3 K1 117.78(7) . . ?
C38 O4 C37 111.02(9) . . ?
C38 O4 K1 109.93(7) . . ?
C37 O4 K1 107.94(6) . . ?
C39 O5 C40 111.98(9) . . ?
C39 O5 K1 114.24(7) . . ?
C40 O5 K1 119.30(7) . . ?
C42 O6 C41 112.54(9) . . ?
C42 O6 K1 111.68(7) . . ?
C41 O6 K1 110.06(6) . . ?
C2 C1 C6 116.51(9) . . ?
C2 C1 P1 129.68(8) . . ?
C6 C1 P1 113.78(7) . . ?
C3 C2 C1 120.25(9) . . ?
C3 C2 C7 115.53(9) . . ?
C1 C2 C7 124.09(9) . . ?
C4 C3 C2 122.15(10) . . ?
C4 C3 H3 118.9 . . ?
C2 C3 H3 118.9 . . ?
C3 C4 C5 118.26(10) . . ?
C3 C4 H4 120.9 . . ?
C5 C4 H4 120.9 . . ?
C6 C5 C4 120.95(10) . . ?
C6 C5 H5 119.5 . . ?
C4 C5 H5 119.5 . . ?
C5 C6 C1 121.59(9) . . ?
C5 C6 C19 117.30(9) . . ?
C1 C6 C19 121.11(9) . . ?
C12 C7 C8 120.13(9) . . ?
C12 C7 C2 120.89(9) . . ?
C8 C7 C2 118.78(9) . . ?
C9 C8 C7 118.80(10) . . ?
C9 C8 C13 119.69(10) . . ?
C7 C8 C13 121.50(9) . . ?
C10 C9 C8 121.35(10) . . ?
C10 C9 H9 119.3 . . ?
C8 C9 H9 119.3 . . ?
C11 C10 C9 119.44(10) . . ?
C11 C10 K1 90.05(7) . . ?
C9 C10 K1 100.05(7) . . ?
C11 C10 H10 120.3 . . ?
C9 C10 H10 120.3 . . ?
K1 C10 H10 80.0 . . ?
C10 C11 C12 121.16(11) . . ?
C10 C11 H11 119.4 . . ?
C12 C11 H11 119.4 . . ?
C11 C12 C7 119.04(10) . . ?
C11 C12 C16 118.96(10) . . ?
C7 C12 C16 121.98(9) . . ?
C8 C13 C14 111.49(11) . . ?
C8 C13 C15 111.90(10) . . ?
C14 C13 C15 110.20(11) . . ?
C8 C13 H13 107.7 . . ?
C14 C13 H13 107.7 . . ?
C15 C13 H13 107.7 . . ?
C13 C14 H14A 109.5 . . ?
C13 C14 H14B 109.5 . . ?
H14A C14 H14B 109.5 . . ?
C13 C14 H14C 109.5 . . ?
H14A C14 H14C 109.5 . . ?
H14B C14 H14C 109.5 . . ?
C13 C15 H15A 109.5 . . ?
C13 C15 H15B 109.5 . . ?
H15A C15 H15B 109.5 . . ?
C13 C15 H15C 109.5 . . ?
H15A C15 H15C 109.5 . . ?
H15B C15 H15C 109.5 . . ?
C12 C16 C17 111.05(9) . . ?
C12 C16 C18 111.72(10) . . ?
C17 C16 C18 110.13(10) . . ?
C12 C16 H16 107.9 . . ?
C17 C16 H16 107.9 . . ?
C18 C16 H16 107.9 . . ?
C16 C17 H17A 109.5 . . ?
C16 C17 H17B 109.5 . . ?
H17A C17 H17B 109.5 . . ?
C16 C17 H17C 109.5 . . ?
H17A C17 H17C 109.5 . . ?
H17B C17 H17C 109.5 . . ?
C16 C18 H18A 109.5 . . ?
C16 C18 H18B 109.5 . . ?
H18A C18 H18B 109.5 . . ?
C16 C18 H18C 109.5 . . ?
H18A C18 H18C 109.5 . . ?
H18B C18 H18C 109.5 . . ?
C24 C19 C20 120.30(10) . . ?
C24 C19 C6 119.91(10) . . ?
C20 C19 C6 119.72(9) . . ?
C21 C20 C19 119.00(11) . . ?
C21 C20 C25 119.59(11) . . ?
C19 C20 C25 121.36(10) . . ?
C22 C21 C20 120.90(11) . . ?
C22 C21 H21 119.5 . . ?
C20 C21 H21 119.5 . . ?
C23 C22 C21 119.80(11) . . ?
C23 C22 H22 120.1 . . ?
C21 C22 H22 120.1 . . ?
C22 C23 C24 121.33(11) . . ?
C22 C23 H23 119.3 . . ?
C24 C23 H23 119.3 . . ?
C23 C24 C19 118.66(11) . . ?
C23 C24 C28 119.30(10) . . ?
C19 C24 C28 122.03(10) . . ?
C20 C25 C26 112.73(11) . . ?
C20 C25 C27 110.05(11) . . ?
C26 C25 C27 111.01(12) . . ?
C20 C25 H25 107.6 . . ?
C26 C25 H25 107.6 . . ?
C27 C25 H25 107.6 . . ?
C25 C26 H26A 109.5 . . ?
C25 C26 H26B 109.5 . . ?
H26A C26 H26B 109.5 . . ?
C25 C26 H26C 109.5 . . ?
H26A C26 H26C 109.5 . . ?
H26B C26 H26C 109.5 . . ?
C25 C27 H27A 109.5 . . ?
C25 C27 H27B 109.5 . . ?
H27A C27 H27B 109.5 . . ?
C25 C27 H27C 109.5 . . ?
H27A C27 H27C 109.5 . . ?
H27B C27 H27C 109.5 . . ?
C24 C28 C30 111.85(10) . . ?
C24 C28 C29 111.50(10) . . ?
C30 C28 C29 110.28(10) . . ?
C24 C28 H28 107.7 . . ?
C30 C28 H28 107.7 . . ?
C29 C28 H28 107.7 . . ?
C28 C29 H29A 109.5 . . ?
C28 C29 H29B 109.5 . . ?
H29A C29 H29B 109.5 . . ?
C28 C29 H29C 109.5 . . ?
H29A C29 H29C 109.5 . . ?
H29B C29 H29C 109.5 . . ?
C28 C30 H30A 109.5 . . ?
C28 C30 H30B 109.5 . . ?
H30A C30 H30B 109.5 . . ?
C28 C30 H30C 109.5 . . ?
H30A C30 H30C 109.5 . . ?
H30B C30 H30C 109.5 . . ?
N1 C31 P1 168.57(10) . . ?
O1 C32 C33 108.51(9) . . ?
O1 C32 H32A 110.0 . . ?
C33 C32 H32A 110.0 . . ?
O1 C32 H32B 110.0 . . ?
C33 C32 H32B 110.0 . . ?
H32A C32 H32B 108.4 . . ?
O2 C33 C32 108.36(9) . . ?
O2 C33 H33A 110.0 . . ?
C32 C33 H33A 110.0 . . ?
O2 C33 H33B 110.0 . . ?
C32 C33 H33B 110.0 . . ?
H33A C33 H33B 108.4 . . ?
O2 C34 C35 108.41(10) . . ?
O2 C34 H34A 110.0 . . ?
C35 C34 H34A 110.0 . . ?
O2 C34 H34B 110.0 . . ?
C35 C34 H34B 110.0 . . ?
H34A C34 H34B 108.4 . . ?
O3 C35 C34 108.76(10) . . ?
O3 C35 H35A 109.9 . . ?
C34 C35 H35A 109.9 . . ?
O3 C35 H35B 109.9 . . ?
C34 C35 H35B 109.9 . . ?
H35A C35 H35B 108.3 . . ?
O3 C36 C37 109.03(9) . . ?
O3 C36 H36A 109.9 . . ?
C37 C36 H36A 109.9 . . ?
O3 C36 H36B 109.9 . . ?
C37 C36 H36B 109.9 . . ?
H36A C36 H36B 108.3 . . ?
O4 C37 C36 108.40(9) . . ?
O4 C37 K1 49.33(5) . . ?
C36 C37 K1 83.48(6) . . ?
O4 C37 H37A 110.0 . . ?
C36 C37 H37A 110.0 . . ?
K1 C37 H37A 80.3 . . ?
O4 C37 H37B 110.0 . . ?
C36 C37 H37B 110.0 . . ?
K1 C37 H37B 159.1 . . ?
H37A C37 H37B 108.4 . . ?
O4 C38 C39 108.24(10) . . ?
O4 C38 H38A 110.1 . . ?
C39 C38 H38A 110.1 . . ?
O4 C38 H38B 110.1 . . ?
C39 C38 H38B 110.1 . . ?
H38A C38 H38B 108.4 . . ?
O5 C39 C38 108.64(10) . . ?
O5 C39 H39A 110.0 . . ?
C38 C39 H39A 110.0 . . ?
O5 C39 H39B 110.0 . . ?
C38 C39 H39B 110.0 . . ?
H39A C39 H39B 108.3 . . ?
O5 C40 C41 108.40(10) . . ?
O5 C40 H40A 110.0 . . ?
C41 C40 H40A 110.0 . . ?
O5 C40 H40B 110.0 . . ?
C41 C40 H40B 110.0 . . ?
H40A C40 H40B 108.4 . . ?
O6 C41 C40 107.88(10) . . ?
O6 C41 H41A 110.1 . . ?
C40 C41 H41A 110.1 . . ?
O6 C41 H41B 110.1 . . ?
C40 C41 H41B 110.1 . . ?
H41A C41 H41B 108.4 . . ?
O6 C42 C43 108.38(10) . . ?
O6 C42 H42A 110.0 . . ?
C43 C42 H42A 110.0 . . ?
O6 C42 H42B 110.0 . . ?
C43 C42 H42B 110.0 . . ?
H42A C42 H42B 108.4 . . ?
O1 C43 C42 108.76(9) . . ?
O1 C43 H43A 109.9 . . ?
C42 C43 H43A 109.9 . . ?
O1 C43 H43B 109.9 . . ?
C42 C43 H43B 109.9 . . ?
H43A C43 H43B 108.3 . . ?
C51 C50 C55 118.21(12) . . ?
C51 C50 C56 120.71(12) . . ?
C55 C50 C56 121.05(12) . . ?
C52 C51 C50 121.18(12) . . ?
C52 C51 H51 119.4 . . ?
C50 C51 H51 119.4 . . ?
C51 C52 C53 119.91(12) . . ?
C51 C52 H52 120.0 . . ?
C53 C52 H52 120.0 . . ?
C54 C53 C52 119.53(13) . . ?
C54 C53 H53 120.2 . . ?
C52 C53 H53 120.2 . . ?
C55 C54 C53 120.45(12) . . ?
C55 C54 H54 119.8 . . ?
C53 C54 H54 119.8 . . ?
C54 C55 C50 120.71(12) . . ?
C54 C55 H55 119.6 . . ?
C50 C55 H55 119.6 . . ?
C50 C56 H56A 109.5 . . ?
C50 C56 H56B 109.5 . . ?
H56A C56 H56B 109.5 . . ?
C50 C56 H56C 109.5 . . ?
H56A C56 H56C 109.5 . . ?
H56B C56 H56C 109.5 . . ?
C65 C60 C61 118.49(13) . . ?
C65 C60 C66 120.26(13) . . ?
C61 C60 C66 121.25(13) . . ?
C62 C61 C60 120.85(12) . . ?
C62 C61 H61 119.6 . . ?
C60 C61 H61 119.6 . . ?
C63 C62 C61 120.06(13) . . ?
C63 C62 H62 120.0 . . ?
C61 C62 H62 120.0 . . ?
C64 C63 C62 119.21(13) . . ?
C64 C63 H63 120.4 . . ?
C62 C63 H63 120.4 . . ?
C65 C64 C63 120.49(13) . . ?
C65 C64 H64 119.8 . . ?
C63 C64 H64 119.8 . . ?
C60 C65 C64 120.87(13) . . ?
C60 C65 H65 119.6 . . ?
C64 C65 H65 119.6 . . ?
C60 C66 H66A 109.5 . . ?
C60 C66 H66B 109.5 . . ?
H66A C66 H66B 109.5 . . ?
C60 C66 H66C 109.5 . . ?
H66A C66 H66C 109.5 . . ?
H66B C66 H66C 109.5 . . ?

loop_
_geom_torsion_atom_site_label_1
_geom_torsion_atom_site_label_2
_geom_torsion_atom_site_label_3
_geom_torsion_atom_site_label_4
_geom_torsion
_geom_torsion_site_symmetry_1
_geom_torsion_site_symmetry_2
_geom_torsion_site_symmetry_3
_geom_torsion_site_symmetry_4
_geom_torsion_publ_flag
C31 P1 C1 C2 7.33(11) . . . . ?
C31 P1 C1 C6 -174.86(8) . . . . ?
C6 C1 C2 C3 6.11(14) . . . . ?
P1 C1 C2 C3 -176.12(8) . . . . ?
C6 C1 C2 C7 -169.55(9) . . . . ?
P1 C1 C2 C7 8.22(15) . . . . ?
C1 C2 C3 C4 -3.28(15) . . . . ?
C7 C2 C3 C4 172.74(10) . . . . ?
C2 C3 C4 C5 -1.39(16) . . . . ?
C3 C4 C5 C6 2.95(16) . . . . ?
C4 C5 C6 C1 0.14(16) . . . . ?
C4 C5 C6 C19 -178.74(10) . . . . ?
C2 C1 C6 C5 -4.64(14) . . . . ?
P1 C1 C6 C5 177.25(8) . . . . ?
C2 C1 C6 C19 174.21(9) . . . . ?
P1 C1 C6 C19 -3.91(12) . . . . ?
C3 C2 C7 C12 77.71(12) . . . . ?
C1 C2 C7 C12 -106.44(12) . . . . ?
C3 C2 C7 C8 -97.26(12) . . . . ?
C1 C2 C7 C8 78.58(13) . . . . ?
C12 C7 C8 C9 -2.62(16) . . . . ?
C2 C7 C8 C9 172.39(10) . . . . ?
C12 C7 C8 C13 176.74(10) . . . . ?
C2 C7 C8 C13 -8.24(15) . . . . ?
C7 C8 C9 C10 0.62(17) . . . . ?
C13 C8 C9 C10 -178.76(11) . . . . ?
C8 C9 C10 C11 1.60(18) . . . . ?
C8 C9 C10 K1 97.41(11) . . . . ?
C9 C10 C11 C12 -1.85(17) . . . . ?
K1 C10 C11 C12 -103.44(10) . . . . ?
C10 C11 C12 C7 -0.14(16) . . . . ?
C10 C11 C12 C16 178.40(10) . . . . ?
C8 C7 C12 C11 2.39(15) . . . . ?
C2 C7 C12 C11 -172.52(10) . . . . ?
C8 C7 C12 C16 -176.11(10) . . . . ?
C2 C7 C12 C16 8.99(15) . . . . ?
C9 C8 C13 C14 52.31(15) . . . . ?
C7 C8 C13 C14 -127.05(12) . . . . ?
C9 C8 C13 C15 -71.63(14) . . . . ?
C7 C8 C13 C15 109.01(12) . . . . ?
C11 C12 C16 C17 64.72(13) . . . . ?
C7 C12 C16 C17 -116.79(11) . . . . ?
C11 C12 C16 C18 -58.67(14) . . . . ?
C7 C12 C16 C18 119.83(12) . . . . ?
C5 C6 C19 C24 -81.48(12) . . . . ?
C1 C6 C19 C24 99.62(12) . . . . ?
C5 C6 C19 C20 95.62(12) . . . . ?
C1 C6 C19 C20 -83.28(13) . . . . ?
C24 C19 C20 C21 0.84(16) . . . . ?
C6 C19 C20 C21 -176.24(10) . . . . ?
C24 C19 C20 C25 178.30(10) . . . . ?
C6 C19 C20 C25 1.21(16) . . . . ?
C19 C20 C21 C22 -0.99(18) . . . . ?
C25 C20 C21 C22 -178.49(11) . . . . ?
C20 C21 C22 C23 0.71(18) . . . . ?
C21 C22 C23 C24 -0.28(18) . . . . ?
C22 C23 C24 C19 0.15(17) . . . . ?
C22 C23 C24 C28 179.40(11) . . . . ?
C20 C19 C24 C23 -0.43(16) . . . . ?
C6 C19 C24 C23 176.65(10) . . . . ?
C20 C19 C24 C28 -179.66(10) . . . . ?
C6 C19 C24 C28 -2.58(15) . . . . ?
C21 C20 C25 C26 -50.11(16) . . . . ?
C19 C20 C25 C26 132.45(12) . . . . ?
C21 C20 C25 C27 74.42(15) . . . . ?
C19 C20 C25 C27 -103.02(13) . . . . ?
C23 C24 C28 C30 57.52(14) . . . . ?
C19 C24 C28 C30 -123.26(11) . . . . ?
C23 C24 C28 C29 -66.50(14) . . . . ?
C19 C24 C28 C29 112.73(12) . . . . ?
K1 N1 C31 P1 137.9(4) . . . . ?
C1 P1 C31 N1 176.4(6) . . . . ?
C43 O1 C32 C33 -177.09(9) . . . . ?
K1 O1 C32 C33 35.96(11) . . . . ?
C34 O2 C33 C32 -178.30(10) . . . . ?
K1 O2 C33 C32 57.47(10) . . . . ?
O1 C32 C33 O2 -59.78(12) . . . . ?
C33 O2 C34 C35 170.08(10) . . . . ?
K1 O2 C34 C35 -61.21(11) . . . . ?
C36 O3 C35 C34 -179.46(10) . . . . ?
K1 O3 C35 C34 -31.67(13) . . . . ?
O2 C34 C35 O3 63.23(14) . . . . ?
C35 O3 C36 C37 -179.18(10) . . . . ?
K1 O3 C36 C37 31.12(11) . . . . ?
C38 O4 C37 C36 -175.78(9) . . . . ?
K1 O4 C37 C36 63.68(9) . . . . ?
C38 O4 C37 K1 120.55(9) . . . . ?
O3 C36 C37 O4 -64.46(12) . . . . ?
O3 C36 C37 K1 -21.28(8) . . . . ?
C37 O4 C38 C39 178.31(9) . . . . ?
K1 O4 C38 C39 -62.32(10) . . . . ?
C40 O5 C39 C38 -179.14(10) . . . . ?
K1 O5 C39 C38 -39.63(11) . . . . ?
O4 C38 C39 O5 69.71(12) . . . . ?
C39 O5 C40 C41 173.39(10) . . . . ?
K1 O5 C40 C41 36.15(12) . . . . ?
C42 O6 C41 C40 -172.53(9) . . . . ?
K1 O6 C41 C40 62.21(10) . . . . ?
O5 C40 C41 O6 -65.91(12) . . . . ?
C41 O6 C42 C43 171.90(9) . . . . ?
K1 O6 C42 C43 -63.73(10) . . . . ?
C32 O1 C43 C42 177.40(9) . . . . ?
K1 O1 C43 C42 -34.22(11) . . . . ?
O6 C42 C43 O1 65.15(12) . . . . ?
C55 C50 C51 C52 -1.51(18) . . . . ?
C56 C50 C51 C52 176.52(12) . . . . ?
C50 C51 C52 C53 0.57(19) . . . . ?
C51 C52 C53 C54 0.6(2) . . . . ?
C52 C53 C54 C55 -0.9(2) . . . . ?
C53 C54 C55 C50 -0.1(2) . . . . ?
C51 C50 C55 C54 1.27(18) . . . . ?
C56 C50 C55 C54 -176.76(13) . . . . ?
C65 C60 C61 C62 -1.69(18) . . . . ?
C66 C60 C61 C62 177.81(12) . . . . ?
C60 C61 C62 C63 0.45(19) . . . . ?
C61 C62 C63 C64 1.21(19) . . . . ?
C62 C63 C64 C65 -1.61(19) . . . . ?
C61 C60 C65 C64 1.29(18) . . . . ?
C66 C60 C65 C64 -178.21(12) . . . . ?
C63 C64 C65 C60 0.35(19) . . . . ?

_refine_diff_density_max         0.538
_refine_diff_density_min         -0.245
_refine_diff_density_rms         0.049

_shelx_res_file                  
;
TITL shelxt_a.res in P-1
    shelx.res
    created by SHELXL-2018/3 at 09:30:08 on 18-Aug-2023
CELL  0.71073  13.0425  14.2978  15.5953   95.495   99.469  108.484
ZERR     2.00   0.0011   0.0012   0.0013    0.002    0.002    0.002
LATT   1
SFAC  C    H    N    O    P    K
UNIT  114 154 2 12 2 2
MERG   2
OMIT    -3.00  60.00
FMAP   2
PLAN   20
SIZE     0.170   0.320   0.490
ACTA
BOND   $H
CONF
LIST   6
L.S.  32
TEMP  -163.14
WGHT    0.056000    0.889700
FVAR       0.15926
MOLE  1
P1    5    0.861247    0.307791    0.805971    11.00000    0.02423    0.02067 =
         0.01931   -0.00143   -0.00356    0.01051
N1    3    0.771315    0.470284    0.817504    11.00000    0.03354    0.02498 =
         0.02971   -0.00407   -0.00329    0.01221
K1    6    0.699787    0.634580    0.788383    11.00000    0.02109    0.02311 =
         0.02127    0.00428    0.00307    0.00822
O1    4    0.559860    0.687041    0.643249    11.00000    0.02245    0.02261 =
         0.02671    0.00739    0.00420    0.00992
O2    4    0.785140    0.768613    0.661179    11.00000    0.02316    0.03400 =
         0.02013    0.00432    0.00231    0.00766
O3    4    0.923493    0.737649    0.804035    11.00000    0.02164    0.02767 =
         0.02143    0.00316    0.00127    0.00313
O4    4    0.837070    0.702027    0.956488    11.00000    0.02443    0.02703 =
         0.02108    0.00617    0.00413    0.01174
O5    4    0.606225    0.602001    0.941941    11.00000    0.02664    0.02955 =
         0.02612    0.00456    0.00849    0.01255
O6    4    0.475499    0.632503    0.792628    11.00000    0.02357    0.02817 =
         0.03048    0.00947    0.00494    0.00782
C1    1    0.778249    0.214318    0.711568    11.00000    0.01704    0.01634 =
         0.01554    0.00283    0.00305    0.00575
C2    1    0.691940    0.217601    0.644336    11.00000    0.01606    0.01751 =
         0.01618    0.00461    0.00420    0.00669
C3    1    0.633814    0.133960    0.579886    11.00000    0.01639    0.02116 =
         0.01751    0.00319    0.00106    0.00602
AFIX  43
H3    2    0.573930    0.136490    0.537405    11.00000   -1.20000
AFIX   0
C4    1    0.660836    0.047366    0.576015    11.00000    0.02113    0.01868 =
         0.01885   -0.00019    0.00137    0.00532
AFIX  43
H4    2    0.619343   -0.009141    0.532535    11.00000   -1.20000
AFIX   0
C5    1    0.750438    0.045567    0.637610    11.00000    0.02180    0.01758 =
         0.01985    0.00259    0.00410    0.00820
AFIX  43
H5    2    0.772380   -0.011785    0.634345    11.00000   -1.20000
AFIX   0
C6    1    0.808228    0.126606    0.703836    11.00000    0.01793    0.01906 =
         0.01578    0.00410    0.00342    0.00788
C7    1    0.661783    0.309184    0.632914    11.00000    0.01751    0.01684 =
         0.01607    0.00319   -0.00023    0.00589
C8    1    0.727657    0.383302    0.592209    11.00000    0.01851    0.02116 =
         0.02195    0.00678    0.00134    0.00503
C9    1    0.692387    0.462609    0.571969    11.00000    0.02535    0.01930 =
         0.02670    0.00812    0.00185    0.00478
AFIX  43
H9    2    0.735849    0.512414    0.544057    11.00000   -1.20000
AFIX   0
C10   1    0.595179    0.470183    0.591777    11.00000    0.03022    0.01766 =
         0.02903    0.00435    0.00020    0.01051
AFIX  43
H10   2    0.571401    0.523724    0.576208    11.00000   -1.20000
AFIX   0
C11   1    0.533021    0.398967    0.634484    11.00000    0.02417    0.02057 =
         0.02759    0.00335    0.00329    0.01121
AFIX  43
H11   2    0.467599    0.405261    0.649596    11.00000   -1.20000
AFIX   0
C12   1    0.564922    0.318039    0.655706    11.00000    0.02003    0.01789 =
         0.01842    0.00232    0.00191    0.00751
C13   1    0.835876    0.378910    0.571081    11.00000    0.01844    0.02899 =
         0.03534    0.01613    0.00633    0.00674
AFIX  13
H13   2    0.853216    0.324453    0.599595    11.00000   -1.20000
AFIX   0
C14   1    0.930955    0.476226    0.608737    11.00000    0.02295    0.05393 =
         0.03725    0.00279    0.00370   -0.00283
AFIX 137
H14A  2    0.921326    0.529209    0.576182    11.00000   -1.50000
H14B  2    1.001097    0.467128    0.603224    11.00000   -1.50000
H14C  2    0.931506    0.494841    0.670988    11.00000   -1.50000
AFIX   0
C15   1    0.827354    0.353483    0.471929    11.00000    0.02513    0.03913 =
         0.04384   -0.00228    0.01140    0.00822
AFIX 137
H15A  2    0.767913    0.289624    0.448906    11.00000   -1.50000
H15B  2    0.897482    0.348403    0.461160    11.00000   -1.50000
H15C  2    0.811213    0.406152    0.442279    11.00000   -1.50000
AFIX   0
C16   1    0.495373    0.243682    0.704663    11.00000    0.02328    0.02192 =
         0.02365    0.00641    0.00878    0.01079
AFIX  13
H16   2    0.532279    0.193401    0.716823    11.00000   -1.20000
AFIX   0
C17   1    0.379877    0.188076    0.648559    11.00000    0.02726    0.02613 =
         0.03525    0.00927    0.00634    0.00501
AFIX 137
H17A  2    0.344085    0.236358    0.631948    11.00000   -1.50000
H17B  2    0.335707    0.142756    0.682460    11.00000   -1.50000
H17C  2    0.385856    0.149492    0.595329    11.00000   -1.50000
AFIX   0
C18   1    0.486909    0.294363    0.793164    11.00000    0.04346    0.03603 =
         0.03007    0.00150    0.01700    0.00952
AFIX 137
H18A  2    0.561235    0.332464    0.827370    11.00000   -1.50000
H18B  2    0.449186    0.243416    0.825922    11.00000   -1.50000
H18C  2    0.444898    0.339598    0.782759    11.00000   -1.50000
AFIX   0
C19   1    0.904976    0.118980    0.766051    11.00000    0.02092    0.01927 =
         0.01817    0.00113    0.00096    0.01096
C20   1    1.012557    0.160409    0.750410    11.00000    0.02257    0.02505 =
         0.02358    0.00371    0.00337    0.01189
C21   1    1.101008    0.147523    0.805994    11.00000    0.02190    0.03157 =
         0.03109    0.00122    0.00094    0.01353
AFIX  43
H21   2    1.173530    0.174257    0.795385    11.00000   -1.20000
AFIX   0
C22   1    1.084399    0.096313    0.876340    11.00000    0.02783    0.03174 =
         0.02789    0.00163   -0.00524    0.01732
AFIX  43
H22   2    1.145333    0.088706    0.914046    11.00000   -1.20000
AFIX   0
C23   1    0.978722    0.056236    0.891551    11.00000    0.03240    0.02752 =
         0.02121    0.00463   -0.00131    0.01589
AFIX  43
H23   2    0.967914    0.020943    0.939772    11.00000   -1.20000
AFIX   0
C24   1    0.887634    0.066660    0.837389    11.00000    0.02491    0.02048 =
         0.01904    0.00170    0.00124    0.01108
C25   1    1.033173    0.214720    0.672484    11.00000    0.02212    0.04297 =
         0.03178    0.01491    0.00878    0.01465
AFIX  13
H25   2    0.964464    0.228692    0.648554    11.00000   -1.20000
AFIX   0
C26   1    1.128021    0.315031    0.698154    11.00000    0.03589    0.04232 =
         0.05457    0.01941    0.01584    0.01106
AFIX 137
H26A  2    1.112591    0.356986    0.744329    11.00000   -1.50000
H26B  2    1.134964    0.348742    0.646490    11.00000   -1.50000
H26C  2    1.197145    0.303496    0.720054    11.00000   -1.50000
AFIX   0
C27   1    1.053783    0.147298    0.599555    11.00000    0.03404    0.06386 =
         0.02930    0.00597    0.00954    0.01534
AFIX 137
H27A  2    1.120307    0.131584    0.621408    11.00000   -1.50000
H27B  2    1.063982    0.181888    0.548663    11.00000   -1.50000
H27C  2    0.990234    0.085319    0.581971    11.00000   -1.50000
AFIX   0
C28   1    0.773218    0.020422    0.856314    11.00000    0.02696    0.02581 =
         0.01991    0.00702    0.00307    0.01068
AFIX  13
H28   2    0.720244    0.040151    0.814090    11.00000   -1.20000
AFIX   0
C29   1    0.736266   -0.094010    0.841335    11.00000    0.03974    0.02654 =
         0.03411    0.00281    0.01046    0.00526
AFIX 137
H29A  2    0.740404   -0.117912    0.781403    11.00000   -1.50000
H29B  2    0.660016   -0.121568    0.849215    11.00000   -1.50000
H29C  2    0.784775   -0.115648    0.883818    11.00000   -1.50000
AFIX   0
C30   1    0.767056    0.059289    0.949657    11.00000    0.03723    0.03476 =
         0.02735    0.00410    0.00967    0.01538
AFIX 137
H30A  2    0.819451    0.042238    0.992552    11.00000   -1.50000
H30B  2    0.692016    0.028504    0.959139    11.00000   -1.50000
H30C  2    0.785757    0.131992    0.956999    11.00000   -1.50000
AFIX   0
C31   1    0.799152    0.401387    0.805146    11.00000    0.02275    0.02002 =
         0.01917   -0.00018   -0.00073    0.00574
C32   1    0.605881    0.758906    0.590709    11.00000    0.02955    0.02275 =
         0.02446    0.00711    0.00029    0.00940
AFIX  23
H32A  2    0.617440    0.826894    0.620411    11.00000   -1.20000
H32B  2    0.554868    0.746673    0.533091    11.00000   -1.20000
AFIX   0
C33   1    0.714329    0.750424    0.577447    11.00000    0.02892    0.02652 =
         0.01961    0.00613    0.00252    0.00566
AFIX  23
H33A  2    0.702659    0.682784    0.546888    11.00000   -1.20000
H33B  2    0.748012    0.799784    0.540839    11.00000   -1.20000
AFIX   0
C34   1    0.891352    0.765121    0.655581    11.00000    0.02386    0.04225 =
         0.02555    0.00745    0.00733    0.00768
AFIX  23
H34A  2    0.921818    0.807227    0.612711    11.00000   -1.20000
H34B  2    0.886256    0.695684    0.635471    11.00000   -1.20000
AFIX   0
C35   1    0.965429    0.802912    0.745252    11.00000    0.02117    0.03549 =
         0.02843    0.00779    0.00456    0.00243
AFIX  23
H35A  2    1.041439    0.805328    0.742240    11.00000   -1.20000
H35B  2    0.967848    0.871260    0.766410    11.00000   -1.20000
AFIX   0
C36   1    0.990615    0.770892    0.890698    11.00000    0.02019    0.02800 =
         0.02357    0.00015   -0.00065    0.00723
AFIX  23
H36A  2    0.991728    0.838420    0.913203    11.00000   -1.20000
H36B  2    1.067371    0.774485    0.889299    11.00000   -1.20000
AFIX   0
C37   1    0.944103    0.698954    0.949977    11.00000    0.02306    0.02985 =
         0.02508    0.00333    0.00049    0.01208
AFIX  23
H37A  2    0.938396    0.630564    0.925535    11.00000   -1.20000
H37B  2    0.993220    0.717743    1.009032    11.00000   -1.20000
AFIX   0
C38   1    0.791842    0.640479    1.017123    11.00000    0.03324    0.02885 =
         0.02209    0.00791    0.00377    0.01193
AFIX  23
H38A  2    0.841868    0.662189    1.075797    11.00000   -1.20000
H38B  2    0.783070    0.570112    0.996751    11.00000   -1.20000
AFIX   0
C39   1    0.681620    0.649555    1.022806    11.00000    0.03448    0.03010 =
         0.02293    0.00524    0.00967    0.01054
AFIX  23
H39A  2    0.654322    0.617469    1.072021    11.00000   -1.20000
H39B  2    0.688561    0.720866    1.033833    11.00000   -1.20000
AFIX   0
C40   1    0.499433    0.608791    0.941759    11.00000    0.03113    0.02997 =
         0.03347    0.00898    0.01548    0.01527
AFIX  23
H40A  2    0.505639    0.679314    0.958024    11.00000   -1.20000
H40B  2    0.465210    0.569997    0.985190    11.00000   -1.20000
AFIX   0
C41   1    0.429542    0.567866    0.851126    11.00000    0.02523    0.02604 =
         0.03710    0.00997    0.01210    0.01082
AFIX  23
H41A  2    0.429049    0.499531    0.832495    11.00000   -1.20000
H41B  2    0.352556    0.564834    0.850669    11.00000   -1.20000
AFIX   0
C42   1    0.407611    0.607764    0.706718    11.00000    0.02063    0.02831 =
         0.03165    0.00146    0.00419    0.00991
AFIX  23
H42A  2    0.331042    0.602806    0.710363    11.00000   -1.20000
H42B  2    0.406212    0.542522    0.677772    11.00000   -1.20000
AFIX   0
C43   1    0.454150    0.688004    0.654516    11.00000    0.02473    0.02929 =
         0.02830    0.00389    0.00266    0.01539
AFIX  23
H43A  2    0.404283    0.676018    0.596373    11.00000   -1.20000
H43B  2    0.460952    0.753930    0.685887    11.00000   -1.20000
AFIX   0
MOLE  2
C50   1    0.268859   -0.063242    0.678742    11.00000    0.02950    0.02383 =
         0.03256    0.00920    0.00933    0.00895
C51   1    0.370479   -0.066072    0.664061    11.00000    0.03202    0.02839 =
         0.02604    0.00677    0.00992    0.01224
AFIX  43
H51   2    0.375073   -0.094728    0.607907    11.00000   -1.20000
AFIX   0
C52   1    0.464891   -0.027845    0.729892    11.00000    0.03071    0.03313 =
         0.03114    0.00746    0.00810    0.01213
AFIX  43
H52   2    0.533602   -0.029852    0.718568    11.00000   -1.20000
AFIX   0
C53   1    0.458959    0.013411    0.812455    11.00000    0.04014    0.03544 =
         0.02890    0.00283    0.00357    0.00864
AFIX  43
H53   2    0.523602    0.040345    0.857647    11.00000   -1.20000
AFIX   0
C54   1    0.358127    0.015013    0.828451    11.00000    0.05036    0.03058 =
         0.02996    0.00263    0.01660    0.01129
AFIX  43
H54   2    0.353546    0.042318    0.885097    11.00000   -1.20000
AFIX   0
C55   1    0.263955   -0.022912    0.762442    11.00000    0.03670    0.02536 =
         0.04068    0.00961    0.02021    0.01140
AFIX  43
H55   2    0.195262   -0.021460    0.774262    11.00000   -1.20000
AFIX   0
C56   1    0.168160   -0.099678    0.605334    11.00000    0.03089    0.05121 =
         0.04261    0.00793    0.00628    0.01251
AFIX 137
H56A  2    0.190833   -0.092036    0.548802    11.00000   -1.50000
H56B  2    0.120062   -0.060461    0.613609    11.00000   -1.50000
H56C  2    0.128000   -0.170269    0.605780    11.00000   -1.50000
AFIX   0
MOLE  3
C60   1    0.310638    0.745474    0.917397    11.00000    0.03208    0.02770 =
         0.03558    0.00019    0.00956    0.01637
C61   1    0.262997    0.729932    0.828178    11.00000    0.03723    0.03048 =
         0.03438    0.00831    0.01592    0.01820
AFIX  43
H61   2    0.296870    0.774375    0.791427    11.00000   -1.20000
AFIX   0
C62   1    0.166383    0.650112    0.792165    11.00000    0.03629    0.04111 =
         0.03061    0.00209    0.00619    0.02144
AFIX  43
H62   2    0.135067    0.640115    0.731123    11.00000   -1.20000
AFIX   0
C63   1    0.115757    0.585099    0.845394    11.00000    0.02768    0.03178 =
         0.04970    0.00126    0.00921    0.01216
AFIX  43
H63   2    0.050604    0.529781    0.820949    11.00000   -1.20000
AFIX   0
C64   1    0.161444    0.601885    0.934684    11.00000    0.03860    0.03550 =
         0.04662    0.01668    0.01998    0.02167
AFIX  43
H64   2    0.126288    0.558766    0.971831    11.00000   -1.20000
AFIX   0
C65   1    0.258071    0.681154    0.970131    11.00000    0.03974    0.03896 =
         0.03049    0.00606    0.00903    0.02471
AFIX  43
H65   2    0.288645    0.691522    1.031344    11.00000   -1.20000
AFIX   0
C66   1    0.417651    0.829714    0.956476    11.00000    0.04265    0.03298 =
         0.04441   -0.00028    0.00638    0.01482
AFIX 137
H66A  2    0.404514    0.893600    0.958294    11.00000   -1.50000
H66B  2    0.472094    0.829203    0.920133    11.00000   -1.50000
H66C  2    0.445741    0.820967    1.016342    11.00000   -1.50000
AFIX   0
HKLF    4


REM  shelxt_a.res in P-1
REM wR2 = 0.1103, GooF = S = 1.015, Restrained GooF = 1.015 for all data
REM R1 = 0.0398 for 12735 Fo > 4sig(Fo) and 0.0525 for all 15673 data
REM 605 parameters refined using 0 restraints

END

WGHT      0.0560      0.8897

REM Highest difference peak  0.538,  deepest hole -0.245,  1-sigma level  0.049
Q1    1   0.3408  0.7277  1.0446  11.00000  0.05    0.54
Q2    1   0.2780  0.7080  0.9372  11.00000  0.05    0.44
Q3    1   0.7781  0.3793  0.5794  11.00000  0.05    0.40
Q4    1   0.5569  0.3657  0.6463  11.00000  0.05    0.38
Q5    1   0.2820  0.7510  0.8782  11.00000  0.05    0.38
Q6    1   1.0247  0.1853  0.7097  11.00000  0.05    0.38
Q7    1   0.6775  0.2661  0.6421  11.00000  0.05    0.38
Q8    1   0.6609  0.0973  0.5776  11.00000  0.05    0.38
Q9    1   0.4594 -0.0022  0.7675  11.00000  0.05    0.37
Q10   1   0.8541  0.1286  0.7355  11.00000  0.05    0.37
Q11   1   0.7400  0.6456  1.0215  11.00000  0.05    0.36
Q12   1   0.5244  0.2806  0.6820  11.00000  0.05    0.36
Q13   1   0.6558  0.7501  0.5842  11.00000  0.05    0.35
Q14   1   0.7752  0.0887  0.6731  11.00000  0.05    0.35
Q15   1   0.7341  0.4342  0.6086  11.00000  0.05    0.35
Q16   1   0.6711  0.1826  0.6103  11.00000  0.05    0.34
Q17   1   0.7267  0.2101  0.6814  11.00000  0.05    0.34
Q18   1   0.5556  0.4243  0.6022  11.00000  0.05    0.34
Q19   1   0.7138  0.0549  0.6040  11.00000  0.05    0.34
Q20   1   1.0526  0.1430  0.7736  11.00000  0.05    0.34
;
_shelx_res_checksum              66461
####################################################################### 
# 
# This file contains crystal structure data downloaded from the 
# Cambridge Structural Database (CSD) hosted by the Cambridge 
# Crystallographic Data Centre (CCDC).
# 
# Full information about CCDC data access policies and citation 
# guidelines are available at http://www.ccdc.cam.ac.uk/access/V1 
# 
# Audit and citation data items may have been added by the CCDC. 
# Please retain this information to preserve the provenance of 
# this file and to allow appropriate attribution of the data. 
# 
#######################################################################

data_ax2817_cmpd_3O2
_database_code_depnum_ccdc_archive 'CCDC 2427596'
loop_
_audit_author_name
_audit_author_address
'Fabian Dankert'
;University of Kassel
Germany
;
_audit_update_record             
;
2025-02-27 deposited with the CCDC.	2025-03-10 downloaded from the CCDC.
;
_audit_creation_date             2025-02-04
_audit_creation_method           
;
Olex2 1.5
(compiled 2022.04.07 svn.rca3783a0 for OlexSys, GUI svn.r6498)
;
_shelx_SHELXL_version_number     2019/3
_chemical_name_common            ?
_chemical_name_systematic        ?
_chemical_formula_moiety         'C43 H61 N Na O8 P, 2(C7 H8)'
_chemical_formula_sum            'C57 H77 N Na O8 P'
_chemical_formula_weight         958.15
_chemical_melting_point          ?
loop_
_atom_type_symbol
_atom_type_description
_atom_type_scat_dispersion_real
_atom_type_scat_dispersion_imag
_atom_type_scat_source
C C 0.0033 0.0016 'International Tables Vol C Tables 4.2.6.8 and 6.1.1.4'
H H 0.0000 0.0000 'International Tables Vol C Tables 4.2.6.8 and 6.1.1.4'
N N 0.0061 0.0033 'International Tables Vol C Tables 4.2.6.8 and 6.1.1.4'
Na Na 0.0362 0.0249 'International Tables Vol C Tables 4.2.6.8 and 6.1.1.4'
O O 0.0106 0.0060 'International Tables Vol C Tables 4.2.6.8 and 6.1.1.4'
P P 0.1023 0.0942 'International Tables Vol C Tables 4.2.6.8 and 6.1.1.4'

_shelx_space_group_comment       
;
The symmetry employed for this shelxl refinement is uniquely defined
by the following loop, which should always be used as a source of
symmetry information in preference to the above space-group names.
They are only intended as comments.
;
_space_group_crystal_system      triclinic
_space_group_IT_number           2
_space_group_name_H-M_alt        'P -1'
_space_group_name_Hall           '-P 1'
loop_
_space_group_symop_operation_xyz
'x, y, z'
'-x, -y, -z'

_cell_length_a                   10.4814(6)
_cell_length_b                   20.0122(12)
_cell_length_c                   26.3567(15)
_cell_angle_alpha                91.519(2)
_cell_angle_beta                 99.269(2)
_cell_angle_gamma                99.707(2)
_cell_volume                     5370.0(5)
_cell_formula_units_Z            4
_cell_measurement_reflns_used    9660
_cell_measurement_temperature    150.00
_cell_measurement_theta_max      26.49
_cell_measurement_theta_min      2.27
_shelx_estimated_absorpt_T_max   0.992
_shelx_estimated_absorpt_T_min   0.972
_exptl_absorpt_coefficient_mu    0.112
_exptl_absorpt_correction_T_max  0.992
_exptl_absorpt_correction_T_min  0.972
_exptl_absorpt_correction_type   multi-scan
_exptl_absorpt_process_details   'SADABS 2014/5'
_exptl_absorpt_special_details   ?
_exptl_crystal_colour            colourless
_exptl_crystal_colour_primary    colourless
_exptl_crystal_density_diffrn    1.185
_exptl_crystal_density_meas      ?
_exptl_crystal_density_method    ?
_exptl_crystal_description       block
_exptl_crystal_F_000             2064
_exptl_crystal_size_max          0.25
_exptl_crystal_size_mid          0.14
_exptl_crystal_size_min          0.07
_exptl_transmission_factor_max   ?
_exptl_transmission_factor_min   ?
_diffrn_reflns_av_R_equivalents  0.0514
_diffrn_reflns_av_unetI/netI     0.0304
_diffrn_reflns_Laue_measured_fraction_full 1.000
_diffrn_reflns_Laue_measured_fraction_max 0.999
_diffrn_reflns_limit_h_max       14
_diffrn_reflns_limit_h_min       -14
_diffrn_reflns_limit_k_max       27
_diffrn_reflns_limit_k_min       -27
_diffrn_reflns_limit_l_max       35
_diffrn_reflns_limit_l_min       -35
_diffrn_reflns_number            278986
_diffrn_reflns_point_group_measured_fraction_full 1.000
_diffrn_reflns_point_group_measured_fraction_max 0.999
_diffrn_reflns_theta_full        25.242
_diffrn_reflns_theta_max         28.758
_diffrn_reflns_theta_min         1.034
_diffrn_ambient_temperature      150.00
_diffrn_detector_area_resol_mean ?
_diffrn_measured_fraction_theta_full 1.000
_diffrn_measured_fraction_theta_max 0.999
_diffrn_measurement_device_type  'Bruker APEX-II CCD'
_diffrn_measurement_method       '\f and \w scans'
_diffrn_radiation_type           MoK\a
_diffrn_radiation_wavelength     0.71073
_diffrn_source                   ?
_diffrn_standards_number         0
_reflns_Friedel_coverage         0.000
_reflns_Friedel_fraction_full    .
_reflns_Friedel_fraction_max     .
_reflns_number_gt                19778
_reflns_number_total             27880
_reflns_special_details          
;
 Reflections were merged by SHELXL according to the crystal
 class for the calculation of statistics and refinement.
 
 _reflns_Friedel_fraction is defined as the number of unique
 Friedel pairs measured divided by the number that would be
 possible theoretically, ignoring centric projections and
 systematic absences.
;
_reflns_threshold_expression     'I > 2\s(I)'
_computing_cell_refinement       ?
_computing_data_collection       ?
_computing_data_reduction        ?
_computing_molecular_graphics    'Olex2 1.5 (Dolomanov et al., 2009)'
_computing_publication_material  'Olex2 1.5 (Dolomanov et al., 2009)'
_computing_structure_refinement  'SHELXL 2019/3 (Sheldrick, 2015)'
_computing_structure_solution    ?
_refine_diff_density_max         0.735
_refine_diff_density_min         -0.346
_refine_diff_density_rms         0.049
_refine_ls_extinction_coef       .
_refine_ls_extinction_method     none
_refine_ls_goodness_of_fit_ref   1.011
_refine_ls_hydrogen_treatment    mixed
_refine_ls_matrix_type           full
_refine_ls_number_parameters     1565
_refine_ls_number_reflns         27880
_refine_ls_number_restraints     282
_refine_ls_R_factor_all          0.0794
_refine_ls_R_factor_gt           0.0504
_refine_ls_restrained_S_all      1.026
_refine_ls_shift/su_max          0.001
_refine_ls_shift/su_mean         0.000
_refine_ls_structure_factor_coef Fsqd
_refine_ls_weighting_details     
'w=1/[\s^2^(Fo^2^)+(0.0649P)^2^+2.7782P] where P=(Fo^2^+2Fc^2^)/3'
_refine_ls_weighting_scheme      calc
_refine_ls_wR_factor_gt          0.1242
_refine_ls_wR_factor_ref         0.1472
_refine_special_details          ?
_olex2_refinement_description    
;
1. Fixed Uiso
 At 1.2 times of:
  All C(H) groups
 At 1.5 times of:
  All C(H,H,H) groups
2. Shared sites
{C31, N1A}
{N1, C31A}
{N2, C74A}
{C74, N2A}
3. Restrained distances
 C121-C119 \\sim C121-C117
 with sigma of 0.002
 N1-C31 \\sim N1A-C31A
 with sigma of 0.02
 C67-C109 \\sim C71-C67
 with sigma of 0.002
 C73-C109 \\sim C71-C110 \\sim C111-C109 \\sim C72-C71
 with sigma of 0.002
 C87-C1F \\sim C89-C88
 with sigma of 0.002
 C1F-C1E \\sim C1F-C1D
 with sigma of 0.002
4. Rigid bond restraints
 C143, C138, C137, C142, C141, C140, C139
 with sigma for 1-2 distances of 0.02 and sigma for 1-3 distances of 0.02
 C1A, C1B, C1C, C1D, C1E, C87, C1F, C121, C115, C116, C120, C117, C119, C118
 with sigma for 1-2 distances of 0.002 and sigma for 1-3 distances of 0.002
 C1F, C1A, C1B, C1C, C1D, C1E, C87, C120, C115, C116, C117, C119, C118, C121,
 C107, C108, C89, C97, C88, C99, C98
 with sigma for 1-2 distances of 0.002 and sigma for 1-3 distances of 0.002
 C71, C72, C110, C73, C109, C111
 with sigma for 1-2 distances of 0.002 and sigma for 1-3 distances of 0.002
5. Uiso/Uaniso restraints and constraints
Uanis(C121) \\sim Ueq, Uanis(C115) \\sim Ueq, Uanis(C116) \\sim Ueq,
Uanis(C120) \\sim Ueq, Uanis(C117) \\sim Ueq, Uanis(C119) \\sim Ueq,
Uanis(C118) \\sim Ueq, Uanis(C1A) \\sim Ueq, Uanis(C1B) \\sim Ueq, Uanis(C1C)
\\sim Ueq, Uanis(C1D) \\sim Ueq, Uanis(C1E) \\sim Ueq, Uanis(C87) \\sim Ueq,
Uanis(C1F) \\sim Ueq: with sigma of 0.02 and sigma for terminal atoms of 0.04
Uanis(C143) \\sim Ueq, Uanis(C137) \\sim Ueq, Uanis(C138) \\sim Ueq,
Uanis(C139) \\sim Ueq, Uanis(C140) \\sim Ueq, Uanis(C142) \\sim Ueq,
Uanis(C141) \\sim Ueq: with sigma of 0.01 and sigma for terminal atoms of 0.02
Uanis(C115) \\sim Ueq, Uanis(C116) \\sim Ueq, Uanis(C120) \\sim Ueq,
Uanis(C117) \\sim Ueq, Uanis(C119) \\sim Ueq, Uanis(C118) \\sim Ueq,
Uanis(C121) \\sim Ueq, Uanis(C1F) \\sim Ueq, Uanis(C1A) \\sim Ueq, Uanis(C1B)
\\sim Ueq, Uanis(C1C) \\sim Ueq, Uanis(C1D) \\sim Ueq, Uanis(C1E) \\sim Ueq,
Uanis(C87) \\sim Ueq, Uanis(C89) \\sim Ueq, Uanis(C108) \\sim Ueq, Uanis(C107)
\\sim Ueq, Uanis(C97) \\sim Ueq, Uanis(C88) \\sim Ueq, Uanis(C99) \\sim Ueq,
Uanis(C98) \\sim Ueq: with sigma of 0.01 and sigma for terminal atoms of 0.02
Uanis(C89) \\sim Ueq, Uanis(C107) \\sim Ueq, Uanis(C97) \\sim Ueq, Uanis(C88)
\\sim Ueq, Uanis(C99) \\sim Ueq, Uanis(C98) \\sim Ueq: with sigma of 0.005 and
sigma for terminal atoms of 0.01
Uanis(C111) \\sim Ueq, Uanis(C72) \\sim Ueq, Uanis(C71) \\sim Ueq, Uanis(C109)
\\sim Ueq, Uanis(C73) \\sim Ueq, Uanis(C110) \\sim Ueq: with sigma of 0.01 and
sigma for terminal atoms of 0.02
Uanis(C74) = Uanis(N2A)
Uanis(N2) = Uanis(C74A)
Uanis(N1) = Uanis(C31A)
Uanis(N1A) = Uanis(C31)
Uanis(C31A) = Uanis(N1)
6. Others
 1*[Sof(C115)+Sof(H115)+Sof(C116)+Sof(H116)+Sof(C117)+Sof(H117)+Sof(C118)+
 Sof(C119)+Sof(H119)+Sof(C120)+Sof(H120)+Sof(C121)+Sof(H12A)+Sof(H12B)+
 Sof(H12C)]+1*[Sof(C1A)+Sof(H1A)+Sof(C1B)+Sof(H1B)+Sof(C1D)+Sof(H1D)+Sof(C87)+
 Sof(C1E)+Sof(H1E)+Sof(C1C)+Sof(H1C)+Sof(C1F)+Sof(H1FA)+Sof(H1FB)+Sof(H1FC)]+1*
 [Sof(C108)+Sof(H108)+Sof(C89)+Sof(C97)+Sof(H97)+Sof(C98)+Sof(H98)+Sof(C99)+
 Sof(H99)+Sof(C107)+Sof(H107)+Sof(C88)+Sof(H88A)+Sof(H88B)+Sof(H88C)]=1 with
 esd of 0.00001
 Sof(C139)=Sof(H139)=Sof(C138)=Sof(H138)=Sof(C137)=Sof(C142)=Sof(H142)=
 Sof(C141)=Sof(H141)=Sof(C140)=Sof(H140)=Sof(C143)=Sof(H14D)=Sof(H14E)=
 Sof(H14F)=1-FVAR(1)
 Sof(C130)=Sof(C131)=Sof(H131)=Sof(C132)=Sof(H132)=Sof(C133)=Sof(H133)=
 Sof(C134)=Sof(H134)=Sof(C135)=Sof(H135)=Sof(C136)=Sof(H13A)=Sof(H13B)=
 Sof(H13C)=FVAR(1)
 Sof(C115)=Sof(H115)=Sof(C116)=Sof(H116)=Sof(C117)=Sof(H117)=Sof(C118)=
 Sof(C119)=Sof(H119)=Sof(C120)=Sof(H120)=Sof(C121)=Sof(H12A)=Sof(H12B)=
 Sof(H12C)=FVAR(2)
 Sof(C1A)=Sof(H1A)=Sof(C1B)=Sof(H1B)=Sof(C1D)=Sof(H1D)=Sof(C87)=Sof(C1E)=
 Sof(H1E)=Sof(C1C)=Sof(H1C)=Sof(C1F)=Sof(H1FA)=Sof(H1FB)=Sof(H1FC)=FVAR(3)
 Sof(C108)=Sof(H108)=Sof(C89)=Sof(C97)=Sof(H97)=Sof(C98)=Sof(H98)=Sof(C99)=
 Sof(H99)=Sof(C107)=Sof(H107)=Sof(C88)=Sof(H88A)=Sof(H88B)=Sof(H88C)=FVAR(4)
 Sof(C71)=Sof(H71)=Sof(C72)=Sof(H72A)=Sof(H72B)=Sof(H72C)=Sof(C110)=Sof(H11A)=
 Sof(H11B)=Sof(H11C)=1-FVAR(5)
 Sof(C73)=Sof(H73A)=Sof(H73B)=Sof(H73C)=Sof(C109)=Sof(H109)=Sof(C111)=
 Sof(H11D)=Sof(H11E)=Sof(H11F)=FVAR(5)
 Sof(N1A)=Sof(C31A)=1-FVAR(6)
 Sof(N1)=Sof(C31)=FVAR(6)
 Sof(N2A)=Sof(C74A)=1-FVAR(7)
 Sof(N2)=Sof(C74)=FVAR(7)
7.a Ternary CH refined with riding coordinates:
 C13(H13), C16(H16), C25(H25), C28(H28), C56(H56), C59(H59), C68(H68),
 C71(H71), C109(H109)
7.b Secondary CH2 refined with riding coordinates:
 C32(H32A,H32B), C33(H33A,H33B), C34(H34A,H34B), C35(H35A,H35B), C36(H36A,
 H36B), C37(H37A,H37B), C38(H38A,H38B), C39(H39A,H39B), C40(H40A,H40B),
 C41(H41A,H41B), C42(H42A,H42B), C43(H43A,H43B), C75(H75A,H75B), C76(H76A,H76B),
  C77(H77A,H77B), C78(H78A,H78B), C79(H79A,H79B), C80(H80A,H80B), C81(H81A,
 H81B), C82(H82A,H82B), C83(H83A,H83B), C84(H84A,H84B), C85(H85A,H85B),
 C86(H86A,H86B)
7.c Me refined with riding coordinates:
 C96(H96A,H96B,H96C)
7.d Aromatic/amide H refined with riding coordinates:
 C3(H3), C4(H4), C5(H5), C9(H9), C10(H10), C11(H11), C21(H21), C22(H22),
 C23(H23), C46(H46), C47(H47), C48(H48), C52(H52), C53(H53), C54(H54), C64(H64),
  C65(H65), C66(H66), C91(H91), C92(H92), C93(H93), C94(H94), C95(H95),
 C101(H101), C102(H102), C103(H103), C104(H104), C105(H105), C115(H115),
 C116(H116), C117(H117), C119(H119), C120(H120), C131(H131), C132(H132),
 C133(H133), C134(H134), C135(H135), C139(H139), C138(H138), C142(H142),
 C141(H141), C140(H140), C1A(H1A), C1B(H1B), C1D(H1D), C1E(H1E), C1C(H1C),
 C108(H108), C97(H97), C98(H98), C99(H99), C107(H107)
7.e Fitted hexagon refined as free rotating group:
 C115(C116,C117,C118,C119,C120), C130(C131,C132,C133,C134,C135), C139(C138,
 C137,C142,C141,C140), C1A(C1B,C1D,C87,C1E,C1C), C108(C89,C97,C98,C99,C107)
7.f Idealised Me refined as rotating group:
 C14(H14A,H14B,H14C), C15(H15A,H15B,H15C), C17(H17A,H17B,H17C), C18(H18A,H18B,
 H18C), C26(H26A,H26B,H26C), C27(H27A,H27B,H27C), C29(H29A,H29B,H29C), C30(H30A,
 H30B,H30C), C57(H57A,H57B,H57C), C58(H58A,H58B,H58C), C60(H60A,H60B,H60C),
 C61(H61A,H61B,H61C), C69(H69A,H69B,H69C), C70(H70A,H70B,H70C), C72(H72A,H72B,
 H72C), C106(H10A,H10B,H10C), C121(H12A,H12B,H12C), C136(H13A,H13B,H13C),
 C143(H14D,H14E,H14F), C1F(H1FA,H1FB,H1FC), C88(H88A,H88B,H88C), C110(H11A,H11B,
 H11C), C73(H73A,H73B,H73C), C111(H11D,H11E,H11F)
;
_atom_sites_solution_hydrogens   geom
_atom_sites_solution_primary     ?
_atom_sites_solution_secondary   ?
loop_
_atom_site_label
_atom_site_type_symbol
_atom_site_fract_x
_atom_site_fract_y
_atom_site_fract_z
_atom_site_U_iso_or_equiv
_atom_site_adp_type
_atom_site_occupancy
_atom_site_site_symmetry_order
_atom_site_calc_flag
_atom_site_refinement_flags_posn
_atom_site_refinement_flags_adp
_atom_site_refinement_flags_occupancy
_atom_site_disorder_assembly
_atom_site_disorder_group
P1 P 0.09793(4) 0.29953(2) 0.61166(2) 0.02387(9) Uani 1 1 d . . . . .
Na1 Na 0.16275(8) 0.36003(4) 0.72917(3) 0.04145(18) Uani 1 1 d . . . . .
N1 N -0.18952(18) 0.25953(11) 0.58548(8) 0.0486(6) Uani 0.450(19) 1 d D . P A 8
O1 O 0.13843(12) 0.28008(7) 0.66465(4) 0.0338(3) Uani 1 1 d . . . . .
O2 O 0.11758(14) 0.37114(6) 0.59911(5) 0.0406(3) Uani 1 1 d . . . . .
O3 O -0.08767(13) 0.34902(8) 0.70100(6) 0.0475(3) Uani 1 1 d . . . . .
O4 O -0.01494(18) 0.26113(8) 0.77324(6) 0.0576(4) Uani 1 1 d . . . . .
O5 O 0.25511(18) 0.28773(8) 0.81264(6) 0.0586(4) Uani 1 1 d . . . . .
O6 O 0.39815(14) 0.40745(8) 0.78988(6) 0.0480(3) Uani 1 1 d . . . . .
O7 O 0.31277(15) 0.46176(8) 0.69970(6) 0.0518(4) Uani 1 1 d . . . . .
O8 O 0.05251(19) 0.48096(9) 0.70861(7) 0.0625(4) Uani 1 1 d . . . . .
C1 C 0.14590(14) 0.24534(8) 0.56424(6) 0.0212(3) Uani 1 1 d . . . . .
C2 C 0.14834(14) 0.17609(8) 0.57246(6) 0.0227(3) Uani 1 1 d . . . . .
C3 C 0.17234(16) 0.13442(8) 0.53313(6) 0.0276(3) Uani 1 1 d . . . . .
H3 H 0.172326 0.087632 0.538362 0.031(5) Uiso 1 1 calc R . . . .
C4 C 0.19617(17) 0.15983(9) 0.48668(6) 0.0308(4) Uani 1 1 d . . . . .
H4 H 0.209314 0.130418 0.459841 0.044(6) Uiso 1 1 calc R . . . .
C5 C 0.20075(16) 0.22807(8) 0.47950(6) 0.0275(3) Uani 1 1 d . . . . .
H5 H 0.220931 0.245710 0.448066 0.028(5) Uiso 1 1 calc R . . . .
C6 C 0.17631(14) 0.27175(8) 0.51750(6) 0.0222(3) Uani 1 1 d . . . . .
C7 C 0.13675(15) 0.14264(8) 0.62227(6) 0.0239(3) Uani 1 1 d . . . . .
C8 C 0.02139(16) 0.09832(8) 0.62784(6) 0.0264(3) Uani 1 1 d . . . . .
C9 C 0.02171(18) 0.06085(9) 0.67177(7) 0.0341(4) Uani 1 1 d . . . . .
H9 H -0.055637 0.030839 0.676275 0.040(5) Uiso 1 1 calc R . . . .
C10 C 0.1327(2) 0.06684(9) 0.70867(7) 0.0384(4) Uani 1 1 d . . . . .
H10 H 0.131975 0.040227 0.737968 0.042(6) Uiso 1 1 calc R . . . .
C11 C 0.24554(18) 0.11144(9) 0.70331(7) 0.0348(4) Uani 1 1 d . . . . .
H11 H 0.321155 0.115440 0.729234 0.039(5) Uiso 1 1 calc R . . . .
C12 C 0.24961(16) 0.15032(8) 0.66063(6) 0.0274(3) Uani 1 1 d . . . . .
C13 C -0.10171(16) 0.08914(9) 0.58711(6) 0.0292(3) Uani 1 1 d . . . . .
H13 H -0.091175 0.126820 0.563121 0.028(5) Uiso 1 1 calc R . . . .
C14 C -0.1198(2) 0.02183(10) 0.55565(8) 0.0408(4) Uani 1 1 d . . . . .
H14A H -0.042781 0.020630 0.539182 0.053(7) Uiso 1 1 calc R . . . .
H14B H -0.198389 0.017652 0.529174 0.055(7) Uiso 1 1 calc R . . . .
H14C H -0.129977 -0.015905 0.578458 0.053(6) Uiso 1 1 calc R . . . .
C15 C -0.22487(18) 0.09231(10) 0.61033(8) 0.0389(4) Uani 1 1 d . . . . .
H15A H -0.243780 0.052357 0.630378 0.056(7) Uiso 1 1 calc R . . . .
H15B H -0.299197 0.093076 0.582672 0.052(6) Uiso 1 1 calc R . . . .
H15C H -0.210777 0.133542 0.632883 0.050(6) Uiso 1 1 calc R . . . .
C16 C 0.37420(16) 0.19917(9) 0.65548(7) 0.0315(4) Uani 1 1 d . . . . .
H16 H 0.348035 0.234314 0.631567 0.033(5) Uiso 1 1 calc R . . . .
C17 C 0.44204(19) 0.23619(11) 0.70644(8) 0.0456(5) Uani 1 1 d . . . . .
H17A H 0.378075 0.256093 0.722520 0.062(7) Uiso 1 1 calc R . . . .
H17B H 0.512566 0.272281 0.700207 0.060(7) Uiso 1 1 calc R . . . .
H17C H 0.479125 0.204017 0.729374 0.062(7) Uiso 1 1 calc R . . . .
C18 C 0.4695(2) 0.16338(12) 0.63124(9) 0.0474(5) Uani 1 1 d . . . . .
H18A H 0.496257 0.127965 0.653485 0.050(6) Uiso 1 1 calc R . . . .
H18B H 0.547166 0.196491 0.627362 0.063(7) Uiso 1 1 calc R . . . .
H18C H 0.426205 0.142756 0.597367 0.054(7) Uiso 1 1 calc R . . . .
C19 C 0.19056(15) 0.34540(8) 0.50558(6) 0.0246(3) Uani 1 1 d . . . . .
C20 C 0.08767(16) 0.36911(8) 0.47475(6) 0.0279(3) Uani 1 1 d . . . . .
C21 C 0.10715(19) 0.43637(9) 0.46094(8) 0.0382(4) Uani 1 1 d . . . . .
H21 H 0.037812 0.453128 0.440235 0.043(6) Uiso 1 1 calc R . . . .
C22 C 0.2254(2) 0.47879(10) 0.47687(9) 0.0450(5) Uani 1 1 d . . . . .
H22 H 0.238123 0.524145 0.466376 0.053(6) Uiso 1 1 calc R . . . .
C23 C 0.3256(2) 0.45543(9) 0.50813(8) 0.0404(4) Uani 1 1 d . . . . .
H23 H 0.406407 0.485336 0.519351 0.046(6) Uiso 1 1 calc R . . . .
C24 C 0.31055(17) 0.38895(9) 0.52352(7) 0.0306(3) Uani 1 1 d . . . . .
C25 C -0.04465(17) 0.32418(9) 0.45770(7) 0.0333(4) Uani 1 1 d . . . . .
H25 H -0.044329 0.281836 0.476994 0.034(5) Uiso 1 1 calc R . . . .
C26 C -0.0658(2) 0.30313(13) 0.40060(8) 0.0535(6) Uani 1 1 d . . . . .
H26A H -0.065302 0.343582 0.380424 0.064(7) Uiso 1 1 calc R . . . .
H26B H -0.150536 0.272710 0.390990 0.077(8) Uiso 1 1 calc R . . . .
H26C H 0.004770 0.279556 0.393643 0.064(8) Uiso 1 1 calc R . . . .
C27 C -0.1567(2) 0.35684(13) 0.47124(10) 0.0549(6) Uani 1 1 d . . . . .
H27A H -0.139464 0.370292 0.508069 0.082(9) Uiso 1 1 calc R . . . .
H27B H -0.239123 0.324239 0.463155 0.062(7) Uiso 1 1 calc R . . . .
H27C H -0.163745 0.397028 0.451228 0.067(8) Uiso 1 1 calc R . . . .
C28 C 0.42052(17) 0.36500(10) 0.55915(7) 0.0376(4) Uani 1 1 d . . . . .
H28 H 0.380484 0.323946 0.575592 0.047(6) Uiso 1 1 calc R . . . .
C29 C 0.5224(2) 0.34385(12) 0.53015(9) 0.0484(5) Uani 1 1 d . . . . .
H29A H 0.480343 0.306944 0.504636 0.056(7) Uiso 1 1 calc R . . . .
H29B H 0.590892 0.328243 0.554438 0.053(6) Uiso 1 1 calc R . . . .
H29C H 0.561881 0.382695 0.512639 0.066(8) Uiso 1 1 calc R . . . .
C30 C 0.4864(2) 0.41802(15) 0.60241(9) 0.0626(7) Uani 1 1 d . . . . .
H30A H 0.536573 0.456638 0.588010 0.091(10) Uiso 1 1 calc R . . . .
H30B H 0.545787 0.397756 0.627659 0.072(8) Uiso 1 1 calc R . . . .
H30C H 0.419171 0.433640 0.619279 0.074(8) Uiso 1 1 calc R . . . .
C31 C -0.07609(15) 0.27179(8) 0.59636(6) 0.0330(4) Uani 0.450(19) 1 d D . P A 8
C32 C -0.1804(2) 0.29418(15) 0.71289(10) 0.0658(8) Uani 1 1 d . . . . .
H32A H -0.248395 0.279137 0.682255 0.084(9) Uiso 1 1 calc R . . . .
H32B H -0.224009 0.308685 0.740887 0.073(8) Uiso 1 1 calc R . . . .
C33 C -0.1111(3) 0.23739(13) 0.72930(10) 0.0673(8) Uani 1 1 d . . . . .
H33A H -0.174331 0.198470 0.737865 0.076(8) Uiso 1 1 calc R . . . .
H33B H -0.068716 0.222227 0.701148 0.061(7) Uiso 1 1 calc R . . . .
C34 C 0.0579(3) 0.21113(12) 0.79329(13) 0.0740(9) Uani 1 1 d . . . . .
H34A H 0.097262 0.191598 0.765892 0.065(7) Uiso 1 1 calc R . . . .
H34B H -0.000440 0.173999 0.806670 0.093(10) Uiso 1 1 calc R . . . .
C35 C 0.1620(3) 0.24434(15) 0.83520(11) 0.0736(9) Uani 1 1 d . . . . .
H35A H 0.124160 0.270775 0.859457 0.083(9) Uiso 1 1 calc R . . . .
H35B H 0.204117 0.209790 0.854445 0.093(10) Uiso 1 1 calc R . . . .
C36 C 0.3512(3) 0.32771(15) 0.85075(9) 0.0722(8) Uani 1 1 d . . . . .
H36A H 0.388953 0.298377 0.876673 0.087(9) Uiso 1 1 calc R . . . .
H36B H 0.311167 0.360983 0.868516 0.077(9) Uiso 1 1 calc R . . . .
C37 C 0.4548(3) 0.36332(14) 0.82416(10) 0.0651(7) Uani 1 1 d . . . . .
H37A H 0.526872 0.389541 0.849594 0.077(8) Uiso 1 1 calc R . . . .
H37B H 0.491453 0.330002 0.804928 0.057(7) Uiso 1 1 calc R . . . .
C38 C 0.4884(2) 0.44005(13) 0.75974(10) 0.0566(6) Uani 1 1 d . . . . .
H38A H 0.506994 0.406764 0.734685 0.071(8) Uiso 1 1 calc R . . . .
H38B H 0.571993 0.460150 0.782145 0.062(7) Uiso 1 1 calc R . . . .
C39 C 0.4294(2) 0.49365(12) 0.73241(9) 0.0564(6) Uani 1 1 d . . . . .
H39A H 0.408875 0.526422 0.757382 0.049(6) Uiso 1 1 calc R . . . .
H39B H 0.491264 0.518492 0.711839 0.067(8) Uiso 1 1 calc R . . . .
C40 C 0.1585(3) 0.53410(12) 0.69847(11) 0.0720(8) Uani 1 1 d . . . . .
H40A H 0.119791 0.569138 0.678474 0.127(14) Uiso 1 1 calc R . . . .
H40B H 0.207447 0.556098 0.731628 0.068(8) Uiso 1 1 calc R . . . .
C41 C 0.2491(3) 0.50793(13) 0.67022(11) 0.0658(7) Uani 1 1 d . . . . .
H41A H 0.200657 0.484880 0.637336 0.086(10) Uiso 1 1 calc R . . . .
H41B H 0.315131 0.545931 0.662177 0.108(11) Uiso 1 1 calc R . . . .
C42 C -0.0404(3) 0.45621(13) 0.66545(10) 0.0646(7) Uani 1 1 d . . . . .
H42A H 0.002134 0.435192 0.639749 0.074(8) Uiso 1 1 calc R . . . .
H42B H -0.079299 0.494006 0.649524 0.079(9) Uiso 1 1 calc R . . . .
C43 C -0.1464(2) 0.40430(15) 0.68116(10) 0.0665(8) Uani 1 1 d . . . . .
H43A H -0.187048 0.424620 0.707802 0.065(7) Uiso 1 1 calc R . . . .
H43B H -0.215524 0.388211 0.651083 0.096(10) Uiso 1 1 calc R . . . .
P2 P 0.70328(4) 0.80344(2) 0.84103(2) 0.02365(9) Uani 1 1 d . . . . .
Na2 Na 0.57873(7) 0.66411(3) 0.75830(3) 0.03385(16) Uani 1 1 d . . . . .
N2 N 0.45624(18) 0.85626(11) 0.83860(8) 0.0474(5) Uani 0.428(19) 1 d . . P B 10
O9 O 0.71275(12) 0.76603(6) 0.88840(5) 0.0378(3) Uani 1 1 d . . . . .
O10 O 0.69405(11) 0.76760(6) 0.79038(5) 0.0298(2) Uani 1 1 d . . . . .
O11 O 0.43889(14) 0.69559(7) 0.67347(5) 0.0445(3) Uani 1 1 d . . . . .
O12 O 0.59419(17) 0.60388(8) 0.65016(6) 0.0579(4) Uani 1 1 d . . . . .
O13 O 0.76692(14) 0.61307(7) 0.74346(6) 0.0480(4) Uani 1 1 d . . . . .
O14 O 0.66203(13) 0.58681(7) 0.83158(5) 0.0417(3) Uani 1 1 d . . . . .
O15 O 0.40047(14) 0.59981(7) 0.83729(5) 0.0412(3) Uani 1 1 d . . . . .
O16 O 0.38039(11) 0.70467(7) 0.77065(5) 0.0356(3) Uani 1 1 d . . . . .
C44 C 0.81768(14) 0.88397(8) 0.84882(6) 0.0219(3) Uani 1 1 d . . . . .
C45 C 0.83549(15) 0.92453(8) 0.80642(6) 0.0242(3) Uani 1 1 d . . . . .
C46 C 0.91286(17) 0.98902(8) 0.81477(7) 0.0304(3) Uani 1 1 d . . . . .
H46 H 0.925652 1.015807 0.786184 0.034(5) Uiso 1 1 calc R . . . .
C47 C 0.97105(17) 1.01468(9) 0.86354(7) 0.0339(4) Uani 1 1 d . . . . .
H47 H 1.019984 1.059513 0.868713 0.052(6) Uiso 1 1 calc R . . . .
C48 C 0.95764(16) 0.97466(8) 0.90483(7) 0.0300(3) Uani 1 1 d . . . . .
H48 H 0.999500 0.992017 0.938386 0.038(5) Uiso 1 1 calc R . . . .
C49 C 0.88369(14) 0.90910(8) 0.89831(6) 0.0239(3) Uani 1 1 d . . . . .
C50 C 0.78464(15) 0.90265(8) 0.75096(6) 0.0254(3) Uani 1 1 d . . . . .
C51 C 0.85636(16) 0.86351(9) 0.72494(7) 0.0295(3) Uani 1 1 d . . . . .
C52 C 0.81793(18) 0.84996(10) 0.67208(7) 0.0357(4) Uani 1 1 d . . . . .
H52 H 0.865475 0.823827 0.653916 0.043(6) Uiso 1 1 calc R . . . .
C53 C 0.71161(19) 0.87403(10) 0.64577(7) 0.0390(4) Uani 1 1 d . . . . .
H53 H 0.686471 0.864261 0.609718 0.044(6) Uiso 1 1 calc R . . . .
C54 C 0.64158(18) 0.91222(10) 0.67150(7) 0.0364(4) Uani 1 1 d . . . . .
H54 H 0.568195 0.928186 0.652965 0.038(5) Uiso 1 1 calc R . . . .
C55 C 0.67704(16) 0.92772(9) 0.72435(6) 0.0292(3) Uani 1 1 d . . . . .
C56 C 0.97520(18) 0.83815(10) 0.75358(8) 0.0381(4) Uani 1 1 d . . . . .
H56 H 0.969262 0.841640 0.791020 0.068(8) Uiso 1 1 calc R . . . .
C57 C 0.9764(2) 0.76437(10) 0.74032(10) 0.0474(5) Uani 1 1 d . . . . .
H57A H 0.892220 0.736936 0.744255 0.072(8) Uiso 1 1 calc R . . . .
H57B H 1.047572 0.749173 0.763465 0.057(7) Uiso 1 1 calc R . . . .
H57C H 0.990305 0.759154 0.704640 0.080(9) Uiso 1 1 calc R . . . .
C58 C 1.1014(2) 0.88188(13) 0.74728(17) 0.0839(11) Uani 1 1 d . . . . .
H58A H 1.111791 0.879762 0.711019 0.020(5) Uiso 1 1 calc R . . . .
H58B H 1.174730 0.865668 0.768334 0.087(9) Uiso 1 1 calc R . . . .
H58C H 1.100393 0.928892 0.758369 0.110(12) Uiso 1 1 calc R . . . .
C59 C 0.60128(17) 0.97253(9) 0.75082(7) 0.0334(4) Uani 1 1 d . . . . .
H59 H 0.622517 0.967440 0.788736 0.030(5) Uiso 1 1 calc R . . . .
C60 C 0.45244(19) 0.95238(13) 0.73471(8) 0.0477(5) Uani 1 1 d . . . . .
H60A H 0.427780 0.961512 0.698426 0.061(7) Uiso 1 1 calc R . . . .
H60B H 0.408247 0.978823 0.756004 0.057(7) Uiso 1 1 calc R . . . .
H60C H 0.425991 0.903883 0.739386 0.060(7) Uiso 1 1 calc R . . . .
C61 C 0.6442(2) 1.04738(11) 0.74086(9) 0.0506(5) Uani 1 1 d . . . . .
H61A H 0.738447 1.061015 0.753628 0.066(8) Uiso 1 1 calc R . . . .
H61B H 0.595296 1.075369 0.758778 0.055(7) Uiso 1 1 calc R . . . .
H61C H 0.626363 1.053653 0.703798 0.066(8) Uiso 1 1 calc R . . . .
C62 C 0.88873(15) 0.87174(8) 0.94709(6) 0.0240(3) Uani 1 1 d . . . . .
C63 C 0.81000(15) 0.88501(8) 0.98298(6) 0.0273(3) Uani 1 1 d . . . . .
C64 C 0.83418(18) 0.86062(9) 1.03189(7) 0.0344(4) Uani 1 1 d . . . . .
H64 H 0.781408 0.869307 1.056591 0.038(5) Uiso 1 1 calc R . . . .
C65 C 0.93400(19) 0.82389(10) 1.04502(7) 0.0385(4) Uani 1 1 d . . . . .
H65 H 0.952000 0.809217 1.079008 0.043(6) Uiso 1 1 calc R . . . .
C66 C 1.00740(18) 0.80859(10) 1.00877(7) 0.0357(4) Uani 1 1 d . . . . .
H66 H 1.074072 0.782176 1.017865 0.042(6) Uiso 1 1 calc R . . . .
C67 C 0.98587(16) 0.83099(9) 0.95922(6) 0.0289(3) Uani 1 1 d D . . . .
C68 C 0.69855(16) 0.92448(9) 0.96914(7) 0.0320(4) Uani 1 1 d . . . . .
H68 H 0.691895 0.933279 0.931719 0.040(5) Uiso 1 1 calc R . . . .
C69 C 0.56728(18) 0.88373(12) 0.97696(9) 0.0462(5) Uani 1 1 d . . . . .
H69A H 0.551700 0.839749 0.957683 0.045(6) Uiso 1 1 calc R . . . .
H69B H 0.496752 0.908772 0.964553 0.055(7) Uiso 1 1 calc R . . . .
H69C H 0.568976 0.876447 1.013667 0.056(7) Uiso 1 1 calc R . . . .
C70 C 0.7257(2) 0.99328(11) 0.99899(8) 0.0445(5) Uani 1 1 d . . . . .
H70A H 0.735375 0.986394 1.035990 0.051(6) Uiso 1 1 calc R . . . .
H70B H 0.652391 1.017378 0.988820 0.046(6) Uiso 1 1 calc R . . . .
H70C H 0.806784 1.020207 0.991299 0.048(6) Uiso 1 1 calc R . . . .
C71 C 1.0613(4) 0.80815(18) 0.91898(13) 0.0325(8) Uani 0.799(13) 1 d D U P C 7
H71 H 1.014558 0.817342 0.884407 0.043(7) Uiso 0.799(13) 1 calc R . P C 7
C72 C 1.0668(5) 0.73302(19) 0.91883(18) 0.0472(10) Uani 0.799(13) 1 d D U P C 7
H72A H 1.122000 0.723376 0.950533 0.076(11) Uiso 0.799(13) 1 calc R . P C 7
H72B H 1.104145 0.720031 0.889012 0.061(9) Uiso 0.799(13) 1 calc R . P C 7
H72C H 0.977966 0.707045 0.916835 0.065(10) Uiso 0.799(13) 1 calc R . P C 7
C74 C 0.55412(15) 0.83703(8) 0.83786(6) 0.0332(4) Uani 0.428(19) 1 d . . P B 10
C75 C 0.5033(2) 0.70416(12) 0.62974(8) 0.0526(6) Uani 1 1 d . . . . .
H75A H 0.589781 0.734122 0.639285 0.054(7) Uiso 1 1 calc R . . . .
H75B H 0.449689 0.724999 0.602198 0.071(8) Uiso 1 1 calc R . . . .
C76 C 0.5203(3) 0.63569(14) 0.61157(9) 0.0641(7) Uani 1 1 d . . . . .
H76A H 0.432856 0.606979 0.600804 0.070(8) Uiso 1 1 calc R . . . .
H76B H 0.565020 0.640012 0.581183 0.073(8) Uiso 1 1 calc R . . . .
C77 C 0.7306(3) 0.62531(14) 0.65305(11) 0.0650(7) Uani 1 1 d . . . . .
H77A H 0.753349 0.675213 0.659376 0.063(7) Uiso 1 1 calc R . . . .
H77B H 0.757614 0.613069 0.620222 0.075(8) Uiso 1 1 calc R . . . .
C78 C 0.7992(3) 0.59122(14) 0.69594(12) 0.0704(8) Uani 1 1 d . . . . .
H78A H 0.772399 0.541365 0.690393 0.082(9) Uiso 1 1 calc R . . . .
H78B H 0.895298 0.602547 0.697014 0.078(9) Uiso 1 1 calc R . . . .
C79 C 0.8381(2) 0.58636(12) 0.78655(11) 0.0598(7) Uani 1 1 d . . . . .
H79A H 0.933561 0.601355 0.787743 0.079(9) Uiso 1 1 calc R . . . .
H79B H 0.819152 0.536122 0.783401 0.059(7) Uiso 1 1 calc R . . . .
C80 C 0.7988(2) 0.61081(12) 0.83432(10) 0.0524(6) Uani 1 1 d . . . . .
H80A H 0.848885 0.593437 0.864746 0.061(7) Uiso 1 1 calc R . . . .
H80B H 0.817366 0.661047 0.837541 0.055(7) Uiso 1 1 calc R . . . .
C81 C 0.6216(2) 0.59521(11) 0.88036(8) 0.0456(5) Uani 1 1 d . . . . .
H81A H 0.638559 0.643934 0.891667 0.050(6) Uiso 1 1 calc R . . . .
H81B H 0.671692 0.570738 0.906564 0.063(7) Uiso 1 1 calc R . . . .
C82 C 0.4780(2) 0.56732(10) 0.87462(8) 0.0461(5) Uani 1 1 d . . . . .
H82A H 0.463269 0.518187 0.864780 0.057(7) Uiso 1 1 calc R . . . .
H82B H 0.449145 0.572497 0.908250 0.056(7) Uiso 1 1 calc R . . . .
C83 C 0.38326(19) 0.66535(10) 0.85431(7) 0.0391(4) Uani 1 1 d . . . . .
H83A H 0.469683 0.695069 0.864872 0.038(5) Uiso 1 1 calc R . . . .
H83B H 0.336739 0.661768 0.884240 0.045(6) Uiso 1 1 calc R . . . .
C84 C 0.30487(18) 0.69426(10) 0.81083(8) 0.0408(4) Uani 1 1 d . . . . .
H84A H 0.221687 0.662597 0.798358 0.057(7) Uiso 1 1 calc R . . . .
H84B H 0.283382 0.737895 0.822378 0.046(6) Uiso 1 1 calc R . . . .
C85 C 0.32002(19) 0.74053(11) 0.73038(8) 0.0437(5) Uani 1 1 d . . . . .
H85A H 0.298167 0.782590 0.744736 0.053(6) Uiso 1 1 calc R . . . .
H85B H 0.237745 0.712100 0.712424 0.050(6) Uiso 1 1 calc R . . . .
C86 C 0.4132(2) 0.75767(11) 0.69353(8) 0.0447(5) Uani 1 1 d . . . . .
H86A H 0.373998 0.783392 0.665309 0.053(6) Uiso 1 1 calc R . . . .
H86B H 0.495735 0.785930 0.711400 0.041(5) Uiso 1 1 calc R . . . .
C90 C -0.0677(3) 0.41625(16) 0.87624(12) 0.0730(8) Uani 1 1 d . . . . .
C91 C 0.0230(3) 0.4336(2) 0.84634(14) 0.0964(11) Uani 1 1 d . . . . .
H91 H 0.022746 0.403605 0.817748 0.116 Uiso 1 1 calc R U . . .
C92 C 0.1115(4) 0.4884(2) 0.85356(17) 0.1089(13) Uani 1 1 d . . . . .
H92 H 0.173069 0.498303 0.830829 0.131 Uiso 1 1 calc R U . . .
C93 C 0.1131(3) 0.5324(2) 0.89583(17) 0.0921(10) Uani 1 1 d . . . . .
H93 H 0.178341 0.572234 0.902012 0.111 Uiso 1 1 calc R U . . .
C94 C 0.0254(3) 0.52039(16) 0.92813(13) 0.0773(8) Uani 1 1 d . . . . .
H94 H 0.027589 0.551228 0.956415 0.093 Uiso 1 1 calc R U . . .
C95 C -0.0684(3) 0.46139(16) 0.91878(12) 0.0712(7) Uani 1 1 d . . . . .
H95 H -0.132199 0.451352 0.940571 0.085 Uiso 1 1 calc R U . . .
C96 C -0.1644(5) 0.3514(3) 0.8692(2) 0.152(2) Uani 1 1 d . . . . .
H96A H -0.220586 0.350138 0.895603 0.228 Uiso 1 1 calc R U . . .
H96B H -0.218767 0.348689 0.834989 0.228 Uiso 1 1 calc R U . . .
H96C H -0.117472 0.312959 0.872266 0.228 Uiso 1 1 calc R U . . .
C100 C 0.6515(2) 0.63706(11) 1.01346(7) 0.0461(5) Uani 1 1 d . . . . .
C101 C 0.5985(2) 0.69308(11) 0.99720(8) 0.0507(5) Uani 1 1 d . . . . .
H101 H 0.652489 0.730288 0.985222 0.066(8) Uiso 1 1 calc R . . . .
C102 C 0.4680(3) 0.69575(12) 0.99811(9) 0.0563(6) Uani 1 1 d . . . . .
H102 H 0.433317 0.734871 0.987168 0.068(8) Uiso 1 1 calc R . . . .
C103 C 0.3877(3) 0.64171(13) 1.01489(9) 0.0590(6) Uani 1 1 d . . . . .
H103 H 0.298087 0.643578 1.015704 0.079(9) Uiso 1 1 calc R . . . .
C104 C 0.4388(3) 0.58542(13) 1.03034(9) 0.0588(6) Uani 1 1 d . . . . .
H104 H 0.383827 0.547787 1.041348 0.073(8) Uiso 1 1 calc R . . . .
C105 C 0.5692(3) 0.58302(11) 1.03001(8) 0.0524(6) Uani 1 1 d . . . . .
H105 H 0.603480 0.543896 1.041255 0.070(8) Uiso 1 1 calc R . . . .
C106 C 0.7941(3) 0.63477(15) 1.01375(11) 0.0641(7) Uani 1 1 d . . . . .
H10A H 0.825731 0.663229 0.987092 0.109(12) Uiso 1 1 calc R . . . .
H10B H 0.804821 0.587850 1.006829 0.110(12) Uiso 1 1 calc R . . . .
H10C H 0.844843 0.651724 1.047508 0.144(16) Uiso 1 1 calc R . . . .
C115 C 0.1954(4) 0.9418(2) 0.59189(15) 0.1020(18) Uani 0.629(3) 1 d G U P D 4
H115 H 0.134477 0.958674 0.609661 0.122 Uiso 0.629(3) 1 calc R U P D 4
C116 C 0.1613(3) 0.87843(19) 0.56575(15) 0.0774(12) Uani 0.629(3) 1 d G U P D 4
H116 H 0.076962 0.851989 0.565668 0.093 Uiso 0.629(3) 1 calc R U P D 4
C117 C 0.2505(3) 0.85375(14) 0.53974(14) 0.0511(12) Uani 0.629(3) 1 d DG U P D
4
H117 H 0.227111 0.810434 0.521885 0.061 Uiso 0.629(3) 1 calc R U P D 4
C118 C 0.3738(2) 0.89243(16) 0.53987(12) 0.0545(8) Uani 0.629(3) 1 d G U P D 4
C119 C 0.4080(3) 0.95581(15) 0.56600(14) 0.0891(16) Uani 0.629(3) 1 d DG U P D
4
H119 H 0.492294 0.982246 0.566085 0.107 Uiso 0.629(3) 1 calc R U P D 4
C120 C 0.3188(5) 0.98049(15) 0.59201(15) 0.1111(18) Uani 0.629(3) 1 d G U P D 4
H120 H 0.342146 1.023803 0.609869 0.133 Uiso 0.629(3) 1 calc R U P D 4
C121 C 0.4686(5) 0.8660(3) 0.5124(2) 0.131(3) Uani 0.629(3) 1 d D U P D 4
H12A H 0.511473 0.834122 0.533822 0.197 Uiso 0.629(3) 1 calc R U P D 4
H12B H 0.534873 0.903747 0.505422 0.197 Uiso 0.629(3) 1 calc R U P D 4
H12C H 0.422238 0.842507 0.479887 0.197 Uiso 0.629(3) 1 calc R U P D 4
C130 C 0.4550(3) 0.08368(16) 0.85533(12) 0.0539(13) Uani 0.554(5) 1 d G . P E 1
C131 C 0.5611(4) 0.05448(15) 0.87676(14) 0.0482(13) Uani 0.554(5) 1 d G . P E 1
H131 H 0.547283 0.008854 0.886625 0.27(7) Uiso 0.554(5) 1 calc R . P E 1
C132 C 0.6875(3) 0.0921(2) 0.88377(15) 0.0688(15) Uani 0.554(5) 1 d G . P E 1
H132 H 0.760042 0.072100 0.898423 0.10(2) Uiso 0.554(5) 1 calc R . P E 1
C133 C 0.7078(3) 0.1588(2) 0.86934(18) 0.079(2) Uani 0.554(5) 1 d G . P E 1
H133 H 0.794142 0.184493 0.874134 0.078(19) Uiso 0.554(5) 1 calc R . P E 1
C134 C 0.6016(4) 0.18801(14) 0.84791(19) 0.083(2) Uani 0.554(5) 1 d G . P E 1
H134 H 0.615484 0.233640 0.838048 0.17(4) Uiso 0.554(5) 1 calc R . P E 1
C135 C 0.4753(3) 0.15044(16) 0.84090(15) 0.0572(16) Uani 0.554(5) 1 d G . P E 1
H135 H 0.402724 0.170395 0.826249 0.11(3) Uiso 0.554(5) 1 calc R . P E 1
C136 C 0.3203(6) 0.0440(4) 0.8479(3) 0.070(2) Uani 0.554(5) 1 d . . P E 1
H13A H 0.323254 -0.004117 0.841648 0.16(4) Uiso 0.554(5) 1 calc R . P E 1
H13B H 0.266722 0.060060 0.818275 0.17(4) Uiso 0.554(5) 1 calc R . P E 1
H13C H 0.281673 0.049930 0.878840 0.13(2) Uiso 0.554(5) 1 calc R . P E 1
C139 C 0.4858(7) 0.0199(3) 0.8768(2) 0.088(2) Uani 0.446(5) 1 d G U P E 2
H139 H 0.502018 -0.023264 0.887598 0.25(7) Uiso 0.446(5) 1 calc R . P E 2
C138 C 0.5895(5) 0.0740(4) 0.8796(2) 0.095(3) Uani 0.446(5) 1 d G U P E 2
H138 H 0.676574 0.067828 0.892349 0.48(17) Uiso 0.446(5) 1 calc R . P E 2
C137 C 0.5657(6) 0.1371(3) 0.8639(2) 0.091(3) Uani 0.446(5) 1 d G U P E 2
C142 C 0.4383(7) 0.1462(2) 0.8453(2) 0.087(3) Uani 0.446(5) 1 d G U P E 2
H142 H 0.422081 0.189337 0.834499 0.10(3) Uiso 0.446(5) 1 calc R . P E 2
C141 C 0.3346(5) 0.0921(3) 0.84246(18) 0.0608(17) Uani 0.446(5) 1 d G U P E 2
H141 H 0.247524 0.098246 0.829747 0.08(2) Uiso 0.446(5) 1 calc R . P E 2
C140 C 0.3584(6) 0.0289(3) 0.8582(2) 0.071(3) Uani 0.446(5) 1 d G U P E 2
H140 H 0.287490 -0.008055 0.856297 0.08(2) Uiso 0.446(5) 1 calc R . P E 2
C143 C 0.680(2) 0.1930(11) 0.8702(8) 0.178(7) Uani 0.446(5) 1 d . U P E 2
H14D H 0.697737 0.212439 0.905635 0.5(2) Uiso 0.446(5) 1 calc R . P E 2
H14E H 0.661304 0.228197 0.846354 0.12(4) Uiso 0.446(5) 1 calc R . P E 2
H14F H 0.757188 0.175271 0.862698 0.37(19) Uiso 0.446(5) 1 calc R . P E 2
C1A C 0.4388(13) 0.8730(8) 0.5183(6) 0.076(5) Uani 0.155(3) 1 d G U P F 3
H1A H 0.496333 0.854585 0.499594 0.091 Uiso 0.155(3) 1 calc R U P F 3
C1B C 0.3168(14) 0.8352(6) 0.5218(5) 0.062(4) Uani 0.155(3) 1 d G U P F 3
H1B H 0.290848 0.791013 0.505485 0.074 Uiso 0.155(3) 1 calc R U P F 3
C1D C 0.2326(12) 0.8622(6) 0.5491(6) 0.060(4) Uani 0.155(3) 1 d DG U P F 3
H1D H 0.149184 0.836364 0.551501 0.072 Uiso 0.155(3) 1 calc R U P F 3
C87 C 0.2705(13) 0.9269(7) 0.5729(7) 0.067(5) Uani 0.155(3) 1 d DG U P F 3
C1E C 0.3926(13) 0.9646(6) 0.5694(6) 0.072(5) Uani 0.155(3) 1 d DG U P F 3
H1E H 0.418487 1.008861 0.585734 0.086 Uiso 0.155(3) 1 calc R U P F 3
C1C C 0.4767(11) 0.9377(7) 0.5421(6) 0.068(4) Uani 0.155(3) 1 d G U P F 3
H1C H 0.560154 0.963511 0.539719 0.081 Uiso 0.155(3) 1 calc R U P F 3
C1F C 0.196(2) 0.9489(11) 0.6080(9) 0.091(6) Uani 0.155(3) 1 d D U P F 3
H1FA H 0.102669 0.936037 0.593997 0.137 Uiso 0.155(3) 1 calc R U P F 3
H1FB H 0.219078 0.998330 0.613700 0.137 Uiso 0.155(3) 1 calc R U P F 3
H1FC H 0.215777 0.927542 0.640745 0.137 Uiso 0.155(3) 1 calc R U P F 3
C108 C 0.3451(10) 0.9689(4) 0.5806(4) 0.053(2) Uani 0.217(3) 1 d G U P G 5
H108 H 0.330220 1.006155 0.600505 0.063 Uiso 0.217(3) 1 calc R U P G 5
C89 C 0.2563(7) 0.9081(5) 0.5749(4) 0.047(2) Uani 0.217(3) 1 d DG U P G 5
C97 C 0.2781(9) 0.8536(4) 0.5457(4) 0.040(2) Uani 0.217(3) 1 d G U P G 5
H97 H 0.217355 0.812047 0.541774 0.048 Uiso 0.217(3) 1 calc R U P G 5
C98 C 0.3888(10) 0.8598(4) 0.5222(4) 0.060(2) Uani 0.217(3) 1 d G U P G 5
H98 H 0.403720 0.822512 0.502226 0.072 Uiso 0.217(3) 1 calc R U P G 5
C99 C 0.4777(8) 0.9205(5) 0.5279(4) 0.060(3) Uani 0.217(3) 1 d G U P G 5
H99 H 0.553337 0.924798 0.511816 0.072 Uiso 0.217(3) 1 calc R U P G 5
C107 C 0.4558(9) 0.9751(4) 0.5571(5) 0.080(3) Uani 0.217(3) 1 d G U P G 5
H107 H 0.516589 1.016619 0.560956 0.096 Uiso 0.217(3) 1 calc R U P G 5
C88 C 0.1437(12) 0.9027(8) 0.5982(6) 0.073(3) Uani 0.217(3) 1 d D U P G 5
H88A H 0.167107 0.925426 0.632683 0.110 Uiso 0.217(3) 1 calc R U P G 5
H88B H 0.107925 0.854707 0.600956 0.110 Uiso 0.217(3) 1 calc R U P G 5
H88C H 0.077652 0.924308 0.577295 0.110 Uiso 0.217(3) 1 calc R U P G 5
C110 C 1.1990(6) 0.8491(3) 0.9259(3) 0.079(2) Uani 0.799(13) 1 d D U P C 7
H11A H 1.194307 0.897344 0.922864 0.102(14) Uiso 0.799(13) 1 calc R . P C 7
H11B H 1.245151 0.834082 0.899410 0.069(10) Uiso 0.799(13) 1 calc R . P C 7
H11C H 1.246542 0.842326 0.960067 0.16(3) Uiso 0.799(13) 1 calc R . P C 7
C73 C 1.2253(14) 0.8298(12) 0.9479(11) 0.065(6) Uani 0.201(13) 1 d D U P C 6
H73A H 1.256511 0.874646 0.965530 0.09(5) Uiso 0.201(13) 1 calc R . P C 6
H73B H 1.278639 0.823456 0.921382 0.02(2) Uiso 0.201(13) 1 calc R . P C 6
H73C H 1.232831 0.794624 0.972844 0.04(3) Uiso 0.201(13) 1 calc R . P C 6
C109 C 1.0831(11) 0.8244(8) 0.9229(5) 0.041(4) Uani 0.201(13) 1 d D U P C 6
H109 H 1.076569 0.859374 0.896642 0.05(3) Uiso 0.201(13) 1 calc R . P C 6
C111 C 1.0347(13) 0.7546(11) 0.8965(9) 0.061(6) Uani 0.201(13) 1 d D U P C 6
H11D H 1.038449 0.720105 0.922138 0.07(7) Uiso 0.201(13) 1 calc R . P C 6
H11E H 1.090341 0.746754 0.871161 0.05(3) Uiso 0.201(13) 1 calc R . P C 6
H11F H 0.943842 0.751628 0.878975 0.05(3) Uiso 0.201(13) 1 calc R . P C 6
N1A N -0.07609(15) 0.27179(8) 0.59636(6) 0.0330(4) Uani 0.550(19) 1 d D . P A 9
C31A C -0.18952(18) 0.25953(11) 0.58548(8) 0.0486(6) Uani 0.550(19) 1 d D . P A
9
N2A N 0.55412(15) 0.83703(8) 0.83786(6) 0.0332(4) Uani 0.572(19) 1 d . . P B 11
C74A C 0.45624(18) 0.85626(11) 0.83860(8) 0.0474(5) Uani 0.572(19) 1 d . . P B
11

loop_
_atom_site_aniso_label
_atom_site_aniso_U_11
_atom_site_aniso_U_22
_atom_site_aniso_U_33
_atom_site_aniso_U_23
_atom_site_aniso_U_13
_atom_site_aniso_U_12
P1 0.02396(19) 0.0258(2) 0.02279(19) -0.00298(15) 0.00664(15) 0.00511(15)
Na1 0.0447(4) 0.0403(4) 0.0383(4) -0.0113(3) 0.0106(3) 0.0034(3)
N1 0.0328(10) 0.0561(12) 0.0563(12) -0.0051(9) 0.0030(8) 0.0111(8)
O1 0.0367(6) 0.0447(7) 0.0223(6) -0.0050(5) 0.0035(5) 0.0164(5)
O2 0.0544(8) 0.0259(6) 0.0470(8) -0.0029(5) 0.0261(6) 0.0068(6)
O3 0.0327(7) 0.0559(9) 0.0548(9) -0.0097(7) 0.0099(6) 0.0099(6)
O4 0.0843(12) 0.0373(8) 0.0547(9) -0.0034(7) 0.0313(9) 0.0029(8)
O5 0.0891(12) 0.0558(10) 0.0346(8) 0.0102(7) 0.0203(8) 0.0127(9)
O6 0.0459(8) 0.0523(9) 0.0426(8) -0.0040(7) 0.0004(6) 0.0077(7)
O7 0.0565(9) 0.0458(8) 0.0449(8) 0.0003(7) 0.0058(7) -0.0113(7)
O8 0.0798(12) 0.0545(10) 0.0614(11) 0.0080(8) 0.0276(9) 0.0198(9)
C1 0.0188(6) 0.0240(7) 0.0208(7) -0.0018(6) 0.0043(5) 0.0028(5)
C2 0.0218(7) 0.0240(7) 0.0226(7) 0.0017(6) 0.0058(6) 0.0031(6)
C3 0.0347(8) 0.0209(7) 0.0288(8) -0.0006(6) 0.0107(7) 0.0047(6)
C4 0.0405(9) 0.0280(8) 0.0263(8) -0.0036(6) 0.0137(7) 0.0055(7)
C5 0.0330(8) 0.0284(8) 0.0216(7) 0.0014(6) 0.0092(6) 0.0026(6)
C6 0.0207(7) 0.0238(7) 0.0219(7) 0.0013(6) 0.0037(5) 0.0031(6)
C7 0.0287(8) 0.0226(7) 0.0222(7) 0.0015(6) 0.0082(6) 0.0058(6)
C8 0.0317(8) 0.0227(7) 0.0253(8) 0.0000(6) 0.0091(6) 0.0027(6)
C9 0.0424(10) 0.0287(9) 0.0313(9) 0.0055(7) 0.0122(7) -0.0001(7)
C10 0.0533(11) 0.0332(9) 0.0303(9) 0.0128(7) 0.0100(8) 0.0069(8)
C11 0.0401(9) 0.0357(9) 0.0287(9) 0.0062(7) 0.0014(7) 0.0102(8)
C12 0.0294(8) 0.0272(8) 0.0267(8) 0.0014(6) 0.0060(6) 0.0069(6)
C13 0.0307(8) 0.0284(8) 0.0268(8) 0.0009(6) 0.0064(6) -0.0012(6)
C14 0.0447(11) 0.0371(10) 0.0368(10) -0.0084(8) 0.0061(8) -0.0010(8)
C15 0.0324(9) 0.0428(11) 0.0407(10) 0.0002(8) 0.0114(8) -0.0003(8)
C16 0.0255(8) 0.0367(9) 0.0324(9) 0.0051(7) 0.0032(6) 0.0066(7)
C17 0.0331(10) 0.0538(13) 0.0453(11) -0.0055(10) 0.0025(8) -0.0001(9)
C18 0.0341(10) 0.0610(14) 0.0503(12) 0.0003(10) 0.0123(9) 0.0125(9)
C19 0.0276(7) 0.0241(7) 0.0232(7) 0.0015(6) 0.0090(6) 0.0031(6)
C20 0.0298(8) 0.0284(8) 0.0273(8) 0.0027(6) 0.0082(6) 0.0065(6)
C21 0.0430(10) 0.0330(9) 0.0430(10) 0.0095(8) 0.0115(8) 0.0136(8)
C22 0.0556(12) 0.0254(9) 0.0574(13) 0.0086(8) 0.0198(10) 0.0063(8)
C23 0.0420(10) 0.0300(9) 0.0469(11) -0.0002(8) 0.0139(8) -0.0060(8)
C24 0.0313(8) 0.0310(9) 0.0288(8) 0.0007(7) 0.0092(7) -0.0005(7)
C25 0.0301(8) 0.0378(9) 0.0318(9) 0.0071(7) 0.0023(7) 0.0073(7)
C26 0.0544(13) 0.0623(15) 0.0355(11) 0.0037(10) -0.0021(9) -0.0044(11)
C27 0.0335(10) 0.0632(15) 0.0729(17) 0.0168(12) 0.0114(10) 0.0182(10)
C28 0.0279(8) 0.0453(11) 0.0348(9) 0.0073(8) 0.0021(7) -0.0043(7)
C29 0.0438(11) 0.0512(13) 0.0502(12) -0.0033(10) -0.0006(9) 0.0174(10)
C30 0.0421(12) 0.097(2) 0.0434(12) -0.0210(13) -0.0004(10) 0.0085(13)
C31 0.0307(9) 0.0397(9) 0.0298(8) -0.0043(7) 0.0068(6) 0.0091(7)
C32 0.0384(12) 0.094(2) 0.0593(15) -0.0231(14) 0.0210(11) -0.0132(12)
C33 0.0817(18) 0.0511(14) 0.0644(16) -0.0179(12) 0.0438(14) -0.0283(13)
C34 0.106(2) 0.0363(12) 0.098(2) 0.0195(13) 0.067(2) 0.0138(14)
C35 0.110(2) 0.0642(17) 0.0670(17) 0.0364(15) 0.0489(17) 0.0344(17)
C36 0.117(2) 0.0736(18) 0.0266(11) 0.0026(11) -0.0058(13) 0.0347(17)
C37 0.0707(16) 0.0719(17) 0.0461(13) -0.0142(12) -0.0212(12) 0.0263(14)
C38 0.0379(11) 0.0642(15) 0.0602(14) -0.0206(12) 0.0071(10) -0.0072(10)
C39 0.0579(14) 0.0533(13) 0.0486(13) -0.0143(11) 0.0157(11) -0.0207(11)
C40 0.120(2) 0.0328(12) 0.0669(17) 0.0055(11) 0.0257(17) 0.0138(14)
C41 0.0883(19) 0.0495(14) 0.0613(16) 0.0174(12) 0.0270(14) 0.0012(13)
C42 0.096(2) 0.0607(15) 0.0590(15) 0.0110(12) 0.0372(15) 0.0525(15)
C43 0.0533(14) 0.090(2) 0.0649(16) -0.0148(14) 0.0030(12) 0.0463(14)
P2 0.02101(18) 0.02313(19) 0.0259(2) 0.00110(15) 0.00429(15) 0.00101(14)
Na2 0.0307(3) 0.0299(3) 0.0396(4) -0.0058(3) 0.0031(3) 0.0054(3)
N2 0.0349(10) 0.0544(12) 0.0560(12) -0.0053(9) 0.0144(8) 0.0114(8)
O9 0.0406(7) 0.0319(6) 0.0341(7) 0.0097(5) -0.0008(5) -0.0079(5)
O10 0.0281(6) 0.0277(6) 0.0333(6) -0.0051(5) 0.0099(5) 0.0004(5)
O11 0.0518(8) 0.0443(8) 0.0353(7) 0.0051(6) 0.0084(6) 0.0011(6)
O12 0.0684(10) 0.0518(9) 0.0544(10) -0.0044(7) 0.0318(8) -0.0062(8)
O13 0.0445(8) 0.0392(8) 0.0677(10) 0.0013(7) 0.0235(7) 0.0153(6)
O14 0.0389(7) 0.0395(7) 0.0435(8) -0.0003(6) 0.0001(6) 0.0047(6)
O15 0.0498(8) 0.0359(7) 0.0363(7) -0.0021(6) 0.0082(6) 0.0029(6)
O16 0.0270(6) 0.0420(7) 0.0394(7) 0.0032(6) 0.0066(5) 0.0098(5)
C44 0.0189(6) 0.0224(7) 0.0250(7) 0.0011(6) 0.0050(5) 0.0045(5)
C45 0.0229(7) 0.0244(7) 0.0266(8) 0.0032(6) 0.0055(6) 0.0065(6)
C46 0.0336(8) 0.0252(8) 0.0326(9) 0.0070(7) 0.0077(7) 0.0024(6)
C47 0.0355(9) 0.0233(8) 0.0390(10) 0.0017(7) 0.0035(7) -0.0027(7)
C48 0.0304(8) 0.0276(8) 0.0293(8) -0.0015(7) 0.0016(6) 0.0010(6)
C49 0.0216(7) 0.0249(7) 0.0258(8) 0.0014(6) 0.0040(6) 0.0059(6)
C50 0.0270(7) 0.0249(8) 0.0253(8) 0.0057(6) 0.0084(6) 0.0034(6)
C51 0.0289(8) 0.0289(8) 0.0319(9) 0.0013(7) 0.0091(7) 0.0043(6)
C52 0.0388(9) 0.0395(10) 0.0310(9) -0.0007(7) 0.0149(7) 0.0047(8)
C53 0.0453(10) 0.0493(11) 0.0228(8) 0.0044(8) 0.0099(7) 0.0043(9)
C54 0.0360(9) 0.0483(11) 0.0267(9) 0.0110(8) 0.0062(7) 0.0104(8)
C55 0.0311(8) 0.0323(9) 0.0264(8) 0.0084(7) 0.0083(6) 0.0074(7)
C56 0.0325(9) 0.0402(10) 0.0438(11) -0.0045(8) 0.0054(8) 0.0144(8)
C57 0.0348(10) 0.0384(11) 0.0725(15) 0.0088(10) 0.0152(10) 0.0092(8)
C58 0.0369(12) 0.0416(14) 0.169(4) 0.0154(17) 0.0066(16) 0.0044(10)
C59 0.0356(9) 0.0416(10) 0.0281(8) 0.0093(7) 0.0079(7) 0.0174(8)
C60 0.0365(10) 0.0737(16) 0.0383(11) 0.0063(10) 0.0065(8) 0.0246(10)
C61 0.0652(14) 0.0413(11) 0.0553(13) 0.0164(10) 0.0199(11) 0.0262(10)
C62 0.0230(7) 0.0240(7) 0.0232(7) 0.0001(6) 0.0022(6) 0.0009(6)
C63 0.0253(7) 0.0286(8) 0.0268(8) -0.0029(6) 0.0034(6) 0.0032(6)
C64 0.0381(9) 0.0404(10) 0.0258(8) 0.0012(7) 0.0087(7) 0.0070(8)
C65 0.0459(10) 0.0430(10) 0.0256(9) 0.0073(7) 0.0024(7) 0.0080(8)
C66 0.0353(9) 0.0374(10) 0.0349(9) 0.0079(7) 0.0009(7) 0.0113(7)
C67 0.0273(8) 0.0306(8) 0.0297(8) 0.0033(7) 0.0054(6) 0.0066(6)
C68 0.0296(8) 0.0378(9) 0.0301(9) -0.0025(7) 0.0059(7) 0.0103(7)
C69 0.0309(9) 0.0564(13) 0.0530(13) 0.0006(10) 0.0113(9) 0.0083(9)
C70 0.0485(11) 0.0437(11) 0.0424(11) -0.0080(9) 0.0019(9) 0.0182(9)
C71 0.0319(13) 0.0350(16) 0.0343(15) 0.0044(11) 0.0105(11) 0.0115(11)
C72 0.056(2) 0.0363(14) 0.053(2) -0.0016(14) 0.0157(17) 0.0144(13)
C74 0.0297(8) 0.0330(8) 0.0362(9) -0.0039(7) 0.0083(6) 0.0012(6)
C75 0.0619(14) 0.0595(14) 0.0313(10) 0.0098(9) 0.0084(9) -0.0054(11)
C76 0.0838(18) 0.0689(16) 0.0320(11) -0.0041(11) 0.0188(11) -0.0158(14)
C77 0.0705(16) 0.0629(16) 0.0677(16) -0.0086(13) 0.0445(14) -0.0004(13)
C78 0.0736(17) 0.0533(15) 0.102(2) -0.0020(14) 0.0572(16) 0.0208(13)
C79 0.0405(12) 0.0432(12) 0.102(2) 0.0127(12) 0.0172(12) 0.0177(10)
C80 0.0362(10) 0.0439(12) 0.0715(15) 0.0089(11) -0.0071(10) 0.0062(9)
C81 0.0613(13) 0.0380(11) 0.0335(10) 0.0047(8) -0.0033(9) 0.0079(9)
C82 0.0657(14) 0.0359(10) 0.0360(10) 0.0064(8) 0.0124(9) 0.0027(9)
C83 0.0419(10) 0.0378(10) 0.0381(10) -0.0047(8) 0.0170(8) -0.0006(8)
C84 0.0284(9) 0.0436(11) 0.0510(12) -0.0064(9) 0.0139(8) 0.0029(8)
C85 0.0335(9) 0.0443(11) 0.0519(12) 0.0040(9) -0.0037(8) 0.0126(8)
C86 0.0428(11) 0.0428(11) 0.0447(11) 0.0092(9) -0.0041(9) 0.0064(9)
C90 0.0544(15) 0.0760(19) 0.084(2) -0.0085(16) 0.0119(14) 0.0007(13)
C91 0.074(2) 0.139(3) 0.088(2) 0.030(2) 0.0423(18) 0.025(2)
C92 0.097(3) 0.126(3) 0.104(3) 0.036(3) 0.029(2) 0.006(3)
C93 0.070(2) 0.089(2) 0.112(3) 0.031(2) 0.007(2) 0.0047(17)
C94 0.0678(18) 0.0682(18) 0.090(2) 0.0150(16) -0.0038(16) 0.0095(14)
C95 0.0644(16) 0.082(2) 0.0713(18) 0.0141(15) 0.0180(14) 0.0157(14)
C96 0.107(3) 0.144(4) 0.190(5) -0.066(4) 0.056(3) -0.037(3)
C100 0.0621(13) 0.0440(11) 0.0269(9) -0.0050(8) 0.0032(9) -0.0012(10)
C101 0.0655(14) 0.0421(12) 0.0401(11) 0.0059(9) 0.0105(10) -0.0051(10)
C102 0.0687(15) 0.0482(13) 0.0517(13) 0.0063(10) 0.0107(11) 0.0082(11)
C103 0.0644(16) 0.0625(15) 0.0488(13) -0.0007(11) 0.0185(11) -0.0010(12)
C104 0.0764(17) 0.0506(14) 0.0432(12) 0.0017(10) 0.0177(11) -0.0140(12)
C105 0.0808(17) 0.0368(11) 0.0341(11) 0.0015(8) 0.0052(10) -0.0014(11)
C106 0.0670(16) 0.0642(17) 0.0563(15) -0.0048(13) 0.0031(12) 0.0058(13)
C115 0.176(4) 0.122(4) 0.041(3) 0.021(3) 0.023(3) 0.112(3)
C116 0.057(2) 0.102(3) 0.086(3) 0.032(2) 0.027(2) 0.0328(19)
C117 0.0414(19) 0.048(2) 0.060(3) -0.0035(19) -0.0040(19) 0.0107(15)
C118 0.0393(15) 0.084(2) 0.0414(19) 0.0231(16) -0.0002(13) 0.0171(15)
C119 0.090(3) 0.066(2) 0.078(4) 0.036(2) -0.053(3) -0.023(2)
C120 0.220(5) 0.046(2) 0.050(3) -0.008(2) -0.054(3) 0.047(2)
C121 0.081(3) 0.282(7) 0.069(4) 0.067(4) 0.034(3) 0.110(4)
C130 0.053(2) 0.079(3) 0.0316(19) -0.0092(19) 0.0067(17) 0.020(2)
C131 0.060(3) 0.047(3) 0.041(3) 0.0118(19) 0.007(2) 0.021(2)
C132 0.061(3) 0.092(4) 0.062(3) 0.014(3) 0.005(2) 0.041(3)
C133 0.052(3) 0.091(5) 0.084(4) -0.013(4) -0.008(3) 0.001(3)
C134 0.081(4) 0.056(3) 0.101(5) -0.003(3) -0.019(4) 0.015(3)
C135 0.068(3) 0.054(3) 0.052(3) 0.000(2) -0.012(2) 0.040(2)
C136 0.058(3) 0.101(6) 0.050(3) 0.002(4) 0.017(3) 0.007(4)
C139 0.125(6) 0.089(5) 0.061(4) -0.001(4) 0.024(4) 0.046(4)
C138 0.090(6) 0.132(7) 0.074(6) 0.007(5) 0.014(5) 0.053(5)
C137 0.092(5) 0.114(6) 0.061(4) -0.009(4) 0.022(4) -0.010(4)
C142 0.123(6) 0.075(6) 0.074(5) 0.007(5) 0.034(5) 0.032(5)
C141 0.077(4) 0.074(4) 0.038(3) 0.006(3) 0.010(3) 0.029(3)
C140 0.113(7) 0.065(4) 0.038(4) -0.004(3) 0.016(4) 0.025(5)
C143 0.159(11) 0.210(13) 0.150(13) 0.002(12) 0.024(10) -0.013(11)
C1A 0.069(8) 0.081(8) 0.074(10) 0.015(6) 0.014(8) -0.001(6)
C1B 0.061(7) 0.067(6) 0.055(7) -0.003(6) 0.007(6) 0.004(5)
C1D 0.073(7) 0.046(6) 0.066(9) 0.020(5) 0.013(6) 0.024(5)
C87 0.081(7) 0.067(7) 0.053(8) 0.001(6) 0.000(6) 0.022(6)
C1E 0.065(7) 0.068(7) 0.070(10) 0.014(7) -0.034(6) 0.020(5)
C1C 0.061(6) 0.080(7) 0.047(8) 0.021(6) -0.017(5) -0.006(5)
C1F 0.118(11) 0.116(14) 0.048(11) -0.003(9) -0.001(8) 0.062(11)
C108 0.071(5) 0.038(4) 0.039(6) -0.014(4) -0.025(4) 0.014(3)
C89 0.062(4) 0.035(3) 0.039(4) 0.009(3) -0.013(3) 0.019(3)
C97 0.036(3) 0.037(3) 0.037(4) -0.007(3) -0.008(3) -0.009(3)
C98 0.053(4) 0.066(4) 0.061(5) 0.018(3) 0.013(3) 0.004(3)
C99 0.046(4) 0.072(4) 0.062(5) 0.024(4) 0.012(4) 0.001(3)
C107 0.082(5) 0.071(4) 0.078(5) 0.011(4) 0.001(4) 0.000(3)
C88 0.062(5) 0.080(7) 0.076(8) -0.023(6) -0.003(4) 0.024(4)
C110 0.059(3) 0.062(3) 0.117(5) -0.036(3) 0.059(3) -0.017(2)
C73 0.029(5) 0.063(11) 0.098(14) -0.028(9) 0.006(6) 0.002(5)
C109 0.040(6) 0.038(5) 0.052(7) 0.007(4) 0.009(5) 0.024(5)
C111 0.028(5) 0.075(10) 0.077(11) -0.034(9) 0.012(6) 0.004(5)
N1A 0.0307(9) 0.0397(9) 0.0298(8) -0.0043(7) 0.0068(6) 0.0091(7)
C31A 0.0328(10) 0.0561(12) 0.0563(12) -0.0051(9) 0.0030(8) 0.0111(8)
N2A 0.0297(8) 0.0330(8) 0.0362(9) -0.0039(7) 0.0083(6) 0.0012(6)
C74A 0.0349(10) 0.0544(12) 0.0560(12) -0.0053(9) 0.0144(8) 0.0114(8)

_geom_special_details            
;
 All esds (except the esd in the dihedral angle between two l.s. planes)
 are estimated using the full covariance matrix.  The cell esds are taken
 into account individually in the estimation of esds in distances, angles
 and torsion angles; correlations between esds in cell parameters are only
 used when they are defined by crystal symmetry.  An approximate (isotropic)
 treatment of cell esds is used for estimating esds involving l.s. planes.
;
loop_
_geom_bond_atom_site_label_1
_geom_bond_atom_site_label_2
_geom_bond_distance
_geom_bond_site_symmetry_2
_geom_bond_publ_flag
P1 O1 1.4750(12) . ?
P1 O2 1.4674(13) . ?
P1 C1 1.8181(15) . ?
P1 C31 1.7910(16) . ?
P1 N1A 1.7910(16) . ?
Na1 O1 2.2572(14) . ?
Na1 O3 2.5803(16) . ?
Na1 O4 2.8828(18) . ?
Na1 O5 2.7973(18) . ?
Na1 O6 2.7216(16) . ?
Na1 O7 2.5726(16) . ?
Na1 O8 2.8804(19) . ?
N1 C31 1.159(2) . ?
O3 C32 1.415(3) . ?
O3 C43 1.426(3) . ?
O4 C33 1.420(3) . ?
O4 C34 1.421(3) . ?
O5 C35 1.410(3) . ?
O5 C36 1.423(3) . ?
O6 C37 1.413(3) . ?
O6 C38 1.419(3) . ?
O7 C39 1.419(3) . ?
O7 C41 1.407(3) . ?
O8 C40 1.466(3) . ?
O8 C42 1.392(3) . ?
C1 C2 1.412(2) . ?
C1 C6 1.415(2) . ?
C2 C3 1.394(2) . ?
C2 C7 1.502(2) . ?
C3 H3 0.9500 . ?
C3 C4 1.381(2) . ?
C4 H4 0.9500 . ?
C4 C5 1.377(2) . ?
C5 H5 0.9500 . ?
C5 C6 1.394(2) . ?
C6 C19 1.503(2) . ?
C7 C8 1.404(2) . ?
C7 C12 1.411(2) . ?
C8 C9 1.396(2) . ?
C8 C13 1.521(2) . ?
C9 H9 0.9500 . ?
C9 C10 1.377(3) . ?
C10 H10 0.9500 . ?
C10 C11 1.385(3) . ?
C11 H11 0.9500 . ?
C11 C12 1.387(2) . ?
C12 C16 1.521(2) . ?
C13 H13 1.0000 . ?
C13 C14 1.530(2) . ?
C13 C15 1.525(2) . ?
C14 H14A 0.9800 . ?
C14 H14B 0.9800 . ?
C14 H14C 0.9800 . ?
C15 H15A 0.9800 . ?
C15 H15B 0.9800 . ?
C15 H15C 0.9800 . ?
C16 H16 1.0000 . ?
C16 C17 1.523(3) . ?
C16 C18 1.530(3) . ?
C17 H17A 0.9800 . ?
C17 H17B 0.9800 . ?
C17 H17C 0.9800 . ?
C18 H18A 0.9800 . ?
C18 H18B 0.9800 . ?
C18 H18C 0.9800 . ?
C19 C20 1.400(2) . ?
C19 C24 1.408(2) . ?
C20 C21 1.394(2) . ?
C20 C25 1.514(2) . ?
C21 H21 0.9500 . ?
C21 C22 1.375(3) . ?
C22 H22 0.9500 . ?
C22 C23 1.381(3) . ?
C23 H23 0.9500 . ?
C23 C24 1.392(3) . ?
C24 C28 1.517(2) . ?
C25 H25 1.0000 . ?
C25 C26 1.523(3) . ?
C25 C27 1.522(3) . ?
C26 H26A 0.9800 . ?
C26 H26B 0.9800 . ?
C26 H26C 0.9800 . ?
C27 H27A 0.9800 . ?
C27 H27B 0.9800 . ?
C27 H27C 0.9800 . ?
C28 H28 1.0000 . ?
C28 C29 1.517(3) . ?
C28 C30 1.529(3) . ?
C29 H29A 0.9800 . ?
C29 H29B 0.9800 . ?
C29 H29C 0.9800 . ?
C30 H30A 0.9800 . ?
C30 H30B 0.9800 . ?
C30 H30C 0.9800 . ?
C32 H32A 0.9900 . ?
C32 H32B 0.9900 . ?
C32 C33 1.486(4) . ?
C33 H33A 0.9900 . ?
C33 H33B 0.9900 . ?
C34 H34A 0.9900 . ?
C34 H34B 0.9900 . ?
C34 C35 1.477(4) . ?
C35 H35A 0.9900 . ?
C35 H35B 0.9900 . ?
C36 H36A 0.9900 . ?
C36 H36B 0.9900 . ?
C36 C37 1.479(4) . ?
C37 H37A 0.9900 . ?
C37 H37B 0.9900 . ?
C38 H38A 0.9900 . ?
C38 H38B 0.9900 . ?
C38 C39 1.474(4) . ?
C39 H39A 0.9900 . ?
C39 H39B 0.9900 . ?
C40 H40A 0.9900 . ?
C40 H40B 0.9900 . ?
C40 C41 1.452(4) . ?
C41 H41A 0.9900 . ?
C41 H41B 0.9900 . ?
C42 H42A 0.9900 . ?
C42 H42B 0.9900 . ?
C42 C43 1.505(4) . ?
C43 H43A 0.9900 . ?
C43 H43B 0.9900 . ?
P2 O9 1.4710(13) . ?
P2 O10 1.4799(12) . ?
P2 C44 1.8245(16) . ?
P2 C74 1.7940(16) . ?
P2 N2A 1.7940(16) . ?
Na2 O10 2.2801(13) . ?
Na2 O11 2.6221(16) . ?
Na2 O13 2.4482(15) . ?
Na2 O14 2.6375(15) . ?
Na2 O16 2.4207(13) . ?
N2 C74 1.158(2) . ?
O11 C75 1.426(2) . ?
O11 C86 1.421(3) . ?
O12 C76 1.410(3) . ?
O12 C77 1.410(3) . ?
O13 C78 1.425(3) . ?
O13 C79 1.423(3) . ?
O14 C80 1.423(2) . ?
O14 C81 1.431(3) . ?
O15 C82 1.416(2) . ?
O15 C83 1.424(2) . ?
O16 C84 1.420(2) . ?
O16 C85 1.421(2) . ?
C44 C45 1.417(2) . ?
C44 C49 1.411(2) . ?
C45 C46 1.395(2) . ?
C45 C50 1.500(2) . ?
C46 H46 0.9500 . ?
C46 C47 1.377(2) . ?
C47 H47 0.9500 . ?
C47 C48 1.380(2) . ?
C48 H48 0.9500 . ?
C48 C49 1.398(2) . ?
C49 C62 1.503(2) . ?
C50 C51 1.409(2) . ?
C50 C55 1.404(2) . ?
C51 C52 1.393(2) . ?
C51 C56 1.520(2) . ?
C52 H52 0.9500 . ?
C52 C53 1.380(3) . ?
C53 H53 0.9500 . ?
C53 C54 1.380(3) . ?
C54 H54 0.9500 . ?
C54 C55 1.395(2) . ?
C55 C59 1.519(2) . ?
C56 H56 1.0000 . ?
C56 C57 1.511(3) . ?
C56 C58 1.493(3) . ?
C57 H57A 0.9800 . ?
C57 H57B 0.9800 . ?
C57 H57C 0.9800 . ?
C58 H58A 0.9800 . ?
C58 H58B 0.9800 . ?
C58 H58C 0.9800 . ?
C59 H59 1.0000 . ?
C59 C60 1.530(3) . ?
C59 C61 1.532(3) . ?
C60 H60A 0.9800 . ?
C60 H60B 0.9800 . ?
C60 H60C 0.9800 . ?
C61 H61A 0.9800 . ?
C61 H61B 0.9800 . ?
C61 H61C 0.9800 . ?
C62 C63 1.399(2) . ?
C62 C67 1.412(2) . ?
C63 C64 1.391(2) . ?
C63 C68 1.520(2) . ?
C64 H64 0.9500 . ?
C64 C65 1.382(3) . ?
C65 H65 0.9500 . ?
C65 C66 1.378(3) . ?
C66 H66 0.9500 . ?
C66 C67 1.388(2) . ?
C67 C71 1.525(3) . ?
C67 C109 1.525(3) . ?
C68 H68 1.0000 . ?
C68 C69 1.524(3) . ?
C68 C70 1.528(3) . ?
C69 H69A 0.9800 . ?
C69 H69B 0.9800 . ?
C69 H69C 0.9800 . ?
C70 H70A 0.9800 . ?
C70 H70B 0.9800 . ?
C70 H70C 0.9800 . ?
C71 H71 1.0000 . ?
C71 C72 1.514(3) . ?
C71 C110 1.515(3) . ?
C72 H72A 0.9800 . ?
C72 H72B 0.9800 . ?
C72 H72C 0.9800 . ?
C75 H75A 0.9900 . ?
C75 H75B 0.9900 . ?
C75 C76 1.488(4) . ?
C76 H76A 0.9900 . ?
C76 H76B 0.9900 . ?
C77 H77A 0.9900 . ?
C77 H77B 0.9900 . ?
C77 C78 1.485(4) . ?
C78 H78A 0.9900 . ?
C78 H78B 0.9900 . ?
C79 H79A 0.9900 . ?
C79 H79B 0.9900 . ?
C79 C80 1.482(4) . ?
C80 H80A 0.9900 . ?
C80 H80B 0.9900 . ?
C81 H81A 0.9900 . ?
C81 H81B 0.9900 . ?
C81 C82 1.497(3) . ?
C82 H82A 0.9900 . ?
C82 H82B 0.9900 . ?
C83 H83A 0.9900 . ?
C83 H83B 0.9900 . ?
C83 C84 1.489(3) . ?
C84 H84A 0.9900 . ?
C84 H84B 0.9900 . ?
C85 H85A 0.9900 . ?
C85 H85B 0.9900 . ?
C85 C86 1.491(3) . ?
C86 H86A 0.9900 . ?
C86 H86B 0.9900 . ?
C90 C91 1.338(4) . ?
C90 C95 1.423(4) . ?
C90 C96 1.492(5) . ?
C91 H91 0.9500 . ?
C91 C92 1.300(5) . ?
C92 H92 0.9500 . ?
C92 C93 1.398(6) . ?
C93 H93 0.9500 . ?
C93 C94 1.347(5) . ?
C94 H94 0.9500 . ?
C94 C95 1.392(4) . ?
C95 H95 0.9500 . ?
C96 H96A 0.9800 . ?
C96 H96B 0.9800 . ?
C96 H96C 0.9800 . ?
C100 C101 1.381(3) . ?
C100 C105 1.391(3) . ?
C100 C106 1.502(4) . ?
C101 H101 0.9500 . ?
C101 C102 1.382(3) . ?
C102 H102 0.9500 . ?
C102 C103 1.383(3) . ?
C103 H103 0.9500 . ?
C103 C104 1.371(4) . ?
C104 H104 0.9500 . ?
C104 C105 1.377(4) . ?
C105 H105 0.9500 . ?
C106 H10A 0.9800 . ?
C106 H10B 0.9800 . ?
C106 H10C 0.9800 . ?
C115 H115 0.9500 . ?
C115 C116 1.3900 . ?
C115 C120 1.3900 . ?
C116 H116 0.9500 . ?
C116 C117 1.3900 . ?
C117 H117 0.9500 . ?
C117 C118 1.3900 . ?
C118 C119 1.3900 . ?
C118 C121 1.475(6) . ?
C119 H119 0.9500 . ?
C119 C120 1.3900 . ?
C120 H120 0.9500 . ?
C121 H12A 0.9800 . ?
C121 H12B 0.9800 . ?
C121 H12C 0.9800 . ?
C130 C131 1.3900 . ?
C130 C135 1.3900 . ?
C130 C136 1.478(7) . ?
C131 H131 0.9500 . ?
C131 C132 1.3900 . ?
C132 H132 0.9500 . ?
C132 C133 1.3900 . ?
C133 H133 0.9500 . ?
C133 C134 1.3900 . ?
C134 H134 0.9500 . ?
C134 C135 1.3900 . ?
C135 H135 0.9500 . ?
C136 H13A 0.9800 . ?
C136 H13B 0.9800 . ?
C136 H13C 0.9800 . ?
C139 H139 0.9500 . ?
C139 C138 1.3900 . ?
C139 C140 1.3900 . ?
C138 H138 0.9500 . ?
C138 C137 1.3900 . ?
C137 C142 1.3900 . ?
C137 C143 1.479(17) . ?
C142 H142 0.9500 . ?
C142 C141 1.3900 . ?
C141 H141 0.9500 . ?
C141 C140 1.3900 . ?
C140 H140 0.9500 . ?
C143 H14D 0.9800 . ?
C143 H14E 0.9800 . ?
C143 H14F 0.9800 . ?
C1A H1A 0.9500 . ?
C1A C1B 1.3900 . ?
C1A C1C 1.3900 . ?
C1B H1B 0.9500 . ?
C1B C1D 1.3900 . ?
C1D H1D 0.9500 . ?
C1D C87 1.3900 . ?
C87 C1E 1.3900 . ?
C87 C1F 1.406(13) . ?
C1E H1E 0.9500 . ?
C1E C1C 1.3900 . ?
C1C H1C 0.9500 . ?
C1F H1FA 0.9800 . ?
C1F H1FB 0.9800 . ?
C1F H1FC 0.9800 . ?
C108 H108 0.9500 . ?
C108 C89 1.3900 . ?
C108 C107 1.3900 . ?
C89 C97 1.3900 . ?
C89 C88 1.406(13) . ?
C97 H97 0.9500 . ?
C97 C98 1.3900 . ?
C98 H98 0.9500 . ?
C98 C99 1.3900 . ?
C99 H99 0.9500 . ?
C99 C107 1.3900 . ?
C107 H107 0.9500 . ?
C88 H88A 0.9800 . ?
C88 H88B 0.9800 . ?
C88 H88C 0.9800 . ?
C110 H11A 0.9800 . ?
C110 H11B 0.9800 . ?
C110 H11C 0.9800 . ?
C73 H73A 0.9800 . ?
C73 H73B 0.9800 . ?
C73 H73C 0.9800 . ?
C73 C109 1.514(3) . ?
C109 H109 1.0000 . ?
C109 C111 1.514(3) . ?
C111 H11D 0.9800 . ?
C111 H11E 0.9800 . ?
C111 H11F 0.9800 . ?
N1A C31A 1.159(2) . ?
N2A C74A 1.158(2) . ?

loop_
_geom_angle_atom_site_label_1
_geom_angle_atom_site_label_2
_geom_angle_atom_site_label_3
_geom_angle
_geom_angle_site_symmetry_1
_geom_angle_site_symmetry_3
_geom_angle_publ_flag
O1 P1 C1 111.89(7) . . ?
O1 P1 C31 106.43(8) . . ?
O1 P1 N1A 106.43(8) . . ?
O2 P1 O1 120.60(8) . . ?
O2 P1 C1 112.36(7) . . ?
O2 P1 C31 104.34(8) . . ?
O2 P1 N1A 104.34(8) . . ?
C31 P1 C1 98.15(7) . . ?
N1A P1 C1 98.15(7) . . ?
O1 Na1 O3 82.35(5) . . ?
O1 Na1 O4 84.92(5) . . ?
O1 Na1 O5 99.94(5) . . ?
O1 Na1 O6 122.60(5) . . ?
O1 Na1 O7 103.63(6) . . ?
O1 Na1 O8 118.64(6) . . ?
O3 Na1 O4 59.69(6) . . ?
O3 Na1 O5 118.37(6) . . ?
O3 Na1 O6 154.95(5) . . ?
O3 Na1 O8 60.97(5) . . ?
O5 Na1 O4 59.25(6) . . ?
O5 Na1 O8 139.83(6) . . ?
O6 Na1 O4 115.85(6) . . ?
O6 Na1 O5 59.49(5) . . ?
O6 Na1 O8 103.42(6) . . ?
O7 Na1 O3 118.28(6) . . ?
O7 Na1 O4 171.07(6) . . ?
O7 Na1 O5 120.62(6) . . ?
O7 Na1 O6 61.81(5) . . ?
O7 Na1 O8 63.05(6) . . ?
O8 Na1 O4 110.75(6) . . ?
P1 O1 Na1 117.69(7) . . ?
C32 O3 Na1 123.85(15) . . ?
C32 O3 C43 112.99(19) . . ?
C43 O3 Na1 122.01(15) . . ?
C33 O4 Na1 101.02(12) . . ?
C33 O4 C34 113.7(2) . . ?
C34 O4 Na1 106.86(14) . . ?
C35 O5 Na1 117.95(16) . . ?
C35 O5 C36 111.3(2) . . ?
C36 O5 Na1 114.04(14) . . ?
C37 O6 Na1 118.72(14) . . ?
C37 O6 C38 112.06(19) . . ?
C38 O6 Na1 110.04(12) . . ?
C39 O7 Na1 120.72(13) . . ?
C41 O7 Na1 116.12(14) . . ?
C41 O7 C39 112.88(19) . . ?
C40 O8 Na1 107.49(15) . . ?
C42 O8 Na1 98.79(13) . . ?
C42 O8 C40 114.5(2) . . ?
C2 C1 P1 120.81(11) . . ?
C2 C1 C6 119.14(13) . . ?
C6 C1 P1 120.00(11) . . ?
C1 C2 C7 125.58(13) . . ?
C3 C2 C1 119.27(14) . . ?
C3 C2 C7 114.99(13) . . ?
C2 C3 H3 119.4 . . ?
C4 C3 C2 121.28(15) . . ?
C4 C3 H3 119.4 . . ?
C3 C4 H4 120.2 . . ?
C5 C4 C3 119.62(15) . . ?
C5 C4 H4 120.2 . . ?
C4 C5 H5 119.4 . . ?
C4 C5 C6 121.24(15) . . ?
C6 C5 H5 119.4 . . ?
C1 C6 C19 124.98(13) . . ?
C5 C6 C1 119.29(14) . . ?
C5 C6 C19 115.68(13) . . ?
C8 C7 C2 120.49(14) . . ?
C8 C7 C12 120.91(14) . . ?
C12 C7 C2 118.15(14) . . ?
C7 C8 C13 121.99(14) . . ?
C9 C8 C7 118.46(15) . . ?
C9 C8 C13 119.54(15) . . ?
C8 C9 H9 119.6 . . ?
C10 C9 C8 120.82(16) . . ?
C10 C9 H9 119.6 . . ?
C9 C10 H10 119.8 . . ?
C9 C10 C11 120.40(16) . . ?
C11 C10 H10 119.8 . . ?
C10 C11 H11 119.5 . . ?
C10 C11 C12 120.90(16) . . ?
C12 C11 H11 119.5 . . ?
C7 C12 C16 121.35(14) . . ?
C11 C12 C7 118.47(15) . . ?
C11 C12 C16 120.18(15) . . ?
C8 C13 H13 108.0 . . ?
C8 C13 C14 111.05(15) . . ?
C8 C13 C15 112.28(14) . . ?
C14 C13 H13 108.0 . . ?
C15 C13 H13 108.0 . . ?
C15 C13 C14 109.25(15) . . ?
C13 C14 H14A 109.5 . . ?
C13 C14 H14B 109.5 . . ?
C13 C14 H14C 109.5 . . ?
H14A C14 H14B 109.5 . . ?
H14A C14 H14C 109.5 . . ?
H14B C14 H14C 109.5 . . ?
C13 C15 H15A 109.5 . . ?
C13 C15 H15B 109.5 . . ?
C13 C15 H15C 109.5 . . ?
H15A C15 H15B 109.5 . . ?
H15A C15 H15C 109.5 . . ?
H15B C15 H15C 109.5 . . ?
C12 C16 H16 107.2 . . ?
C12 C16 C17 112.62(15) . . ?
C12 C16 C18 111.54(15) . . ?
C17 C16 H16 107.2 . . ?
C17 C16 C18 110.65(15) . . ?
C18 C16 H16 107.2 . . ?
C16 C17 H17A 109.5 . . ?
C16 C17 H17B 109.5 . . ?
C16 C17 H17C 109.5 . . ?
H17A C17 H17B 109.5 . . ?
H17A C17 H17C 109.5 . . ?
H17B C17 H17C 109.5 . . ?
C16 C18 H18A 109.5 . . ?
C16 C18 H18B 109.5 . . ?
C16 C18 H18C 109.5 . . ?
H18A C18 H18B 109.5 . . ?
H18A C18 H18C 109.5 . . ?
H18B C18 H18C 109.5 . . ?
C20 C19 C6 119.95(14) . . ?
C20 C19 C24 120.82(15) . . ?
C24 C19 C6 119.15(14) . . ?
C19 C20 C25 121.55(15) . . ?
C21 C20 C19 118.79(16) . . ?
C21 C20 C25 119.63(15) . . ?
C20 C21 H21 119.6 . . ?
C22 C21 C20 120.89(18) . . ?
C22 C21 H21 119.6 . . ?
C21 C22 H22 120.0 . . ?
C21 C22 C23 119.98(18) . . ?
C23 C22 H22 120.0 . . ?
C22 C23 H23 119.3 . . ?
C22 C23 C24 121.35(18) . . ?
C24 C23 H23 119.3 . . ?
C19 C24 C28 121.45(15) . . ?
C23 C24 C19 118.11(16) . . ?
C23 C24 C28 120.43(16) . . ?
C20 C25 H25 107.2 . . ?
C20 C25 C26 111.31(16) . . ?
C20 C25 C27 112.11(16) . . ?
C26 C25 H25 107.2 . . ?
C27 C25 H25 107.2 . . ?
C27 C25 C26 111.59(18) . . ?
C25 C26 H26A 109.5 . . ?
C25 C26 H26B 109.5 . . ?
C25 C26 H26C 109.5 . . ?
H26A C26 H26B 109.5 . . ?
H26A C26 H26C 109.5 . . ?
H26B C26 H26C 109.5 . . ?
C25 C27 H27A 109.5 . . ?
C25 C27 H27B 109.5 . . ?
C25 C27 H27C 109.5 . . ?
H27A C27 H27B 109.5 . . ?
H27A C27 H27C 109.5 . . ?
H27B C27 H27C 109.5 . . ?
C24 C28 H28 107.3 . . ?
C24 C28 C29 112.09(16) . . ?
C24 C28 C30 112.29(18) . . ?
C29 C28 H28 107.3 . . ?
C29 C28 C30 110.21(16) . . ?
C30 C28 H28 107.3 . . ?
C28 C29 H29A 109.5 . . ?
C28 C29 H29B 109.5 . . ?
C28 C29 H29C 109.5 . . ?
H29A C29 H29B 109.5 . . ?
H29A C29 H29C 109.5 . . ?
H29B C29 H29C 109.5 . . ?
C28 C30 H30A 109.5 . . ?
C28 C30 H30B 109.5 . . ?
C28 C30 H30C 109.5 . . ?
H30A C30 H30B 109.5 . . ?
H30A C30 H30C 109.5 . . ?
H30B C30 H30C 109.5 . . ?
N1 C31 P1 174.12(18) . . ?
O3 C32 H32A 109.9 . . ?
O3 C32 H32B 109.9 . . ?
O3 C32 C33 108.82(19) . . ?
H32A C32 H32B 108.3 . . ?
C33 C32 H32A 109.9 . . ?
C33 C32 H32B 109.9 . . ?
O4 C33 C32 107.99(19) . . ?
O4 C33 H33A 110.1 . . ?
O4 C33 H33B 110.1 . . ?
C32 C33 H33A 110.1 . . ?
C32 C33 H33B 110.1 . . ?
H33A C33 H33B 108.4 . . ?
O4 C34 H34A 110.1 . . ?
O4 C34 H34B 110.1 . . ?
O4 C34 C35 107.8(2) . . ?
H34A C34 H34B 108.5 . . ?
C35 C34 H34A 110.1 . . ?
C35 C34 H34B 110.1 . . ?
O5 C35 C34 107.7(2) . . ?
O5 C35 H35A 110.2 . . ?
O5 C35 H35B 110.2 . . ?
C34 C35 H35A 110.2 . . ?
C34 C35 H35B 110.2 . . ?
H35A C35 H35B 108.5 . . ?
O5 C36 H36A 110.3 . . ?
O5 C36 H36B 110.3 . . ?
O5 C36 C37 107.31(19) . . ?
H36A C36 H36B 108.5 . . ?
C37 C36 H36A 110.3 . . ?
C37 C36 H36B 110.3 . . ?
O6 C37 C36 108.2(2) . . ?
O6 C37 H37A 110.1 . . ?
O6 C37 H37B 110.1 . . ?
C36 C37 H37A 110.1 . . ?
C36 C37 H37B 110.1 . . ?
H37A C37 H37B 108.4 . . ?
O6 C38 H38A 110.1 . . ?
O6 C38 H38B 110.1 . . ?
O6 C38 C39 108.11(19) . . ?
H38A C38 H38B 108.4 . . ?
C39 C38 H38A 110.1 . . ?
C39 C38 H38B 110.1 . . ?
O7 C39 C38 107.58(18) . . ?
O7 C39 H39A 110.2 . . ?
O7 C39 H39B 110.2 . . ?
C38 C39 H39A 110.2 . . ?
C38 C39 H39B 110.2 . . ?
H39A C39 H39B 108.5 . . ?
O8 C40 H40A 109.1 . . ?
O8 C40 H40B 109.1 . . ?
H40A C40 H40B 107.8 . . ?
C41 C40 O8 112.6(2) . . ?
C41 C40 H40A 109.1 . . ?
C41 C40 H40B 109.1 . . ?
O7 C41 C40 110.0(2) . . ?
O7 C41 H41A 109.7 . . ?
O7 C41 H41B 109.7 . . ?
C40 C41 H41A 109.7 . . ?
C40 C41 H41B 109.7 . . ?
H41A C41 H41B 108.2 . . ?
O8 C42 H42A 109.8 . . ?
O8 C42 H42B 109.8 . . ?
O8 C42 C43 109.4(2) . . ?
H42A C42 H42B 108.2 . . ?
C43 C42 H42A 109.8 . . ?
C43 C42 H42B 109.8 . . ?
O3 C43 C42 107.98(18) . . ?
O3 C43 H43A 110.1 . . ?
O3 C43 H43B 110.1 . . ?
C42 C43 H43A 110.1 . . ?
C42 C43 H43B 110.1 . . ?
H43A C43 H43B 108.4 . . ?
O9 P2 O10 120.41(8) . . ?
O9 P2 C44 111.88(7) . . ?
O9 P2 C74 104.92(8) . . ?
O9 P2 N2A 104.92(8) . . ?
O10 P2 C44 112.94(7) . . ?
O10 P2 C74 105.57(7) . . ?
O10 P2 N2A 105.57(7) . . ?
C74 P2 C44 97.94(7) . . ?
N2A P2 C44 97.94(7) . . ?
O10 Na2 O11 101.88(5) . . ?
O10 Na2 O13 97.11(5) . . ?
O10 Na2 O14 100.27(5) . . ?
O10 Na2 O16 88.05(5) . . ?
O11 Na2 O14 157.76(5) . . ?
O13 Na2 O11 113.48(6) . . ?
O13 Na2 O14 65.38(5) . . ?
O16 Na2 O11 65.59(5) . . ?
O16 Na2 O13 174.82(6) . . ?
O16 Na2 O14 113.36(5) . . ?
P2 O10 Na2 130.43(7) . . ?
C75 O11 Na2 116.46(13) . . ?
C86 O11 Na2 96.52(11) . . ?
C86 O11 C75 112.75(16) . . ?
C76 O12 C77 112.33(19) . . ?
C78 O13 Na2 128.84(16) . . ?
C79 O13 Na2 117.17(13) . . ?
C79 O13 C78 112.20(18) . . ?
C80 O14 Na2 97.25(12) . . ?
C80 O14 C81 111.57(16) . . ?
C81 O14 Na2 116.99(11) . . ?
C82 O15 C83 113.80(15) . . ?
C84 O16 Na2 130.47(11) . . ?
C84 O16 C85 111.89(14) . . ?
C85 O16 Na2 117.44(11) . . ?
C45 C44 P2 121.24(11) . . ?
C49 C44 P2 119.96(11) . . ?
C49 C44 C45 118.66(14) . . ?
C44 C45 C50 125.44(14) . . ?
C46 C45 C44 119.53(15) . . ?
C46 C45 C50 114.90(14) . . ?
C45 C46 H46 119.3 . . ?
C47 C46 C45 121.40(16) . . ?
C47 C46 H46 119.3 . . ?
C46 C47 H47 120.3 . . ?
C46 C47 C48 119.37(16) . . ?
C48 C47 H47 120.3 . . ?
C47 C48 H48 119.3 . . ?
C47 C48 C49 121.34(16) . . ?
C49 C48 H48 119.3 . . ?
C44 C49 C62 126.96(14) . . ?
C48 C49 C44 119.54(14) . . ?
C48 C49 C62 113.46(14) . . ?
C51 C50 C45 118.54(14) . . ?
C55 C50 C45 120.05(14) . . ?
C55 C50 C51 120.97(15) . . ?
C50 C51 C56 120.85(15) . . ?
C52 C51 C50 118.51(16) . . ?
C52 C51 C56 120.63(16) . . ?
C51 C52 H52 119.6 . . ?
C53 C52 C51 120.80(17) . . ?
C53 C52 H52 119.6 . . ?
C52 C53 H53 119.8 . . ?
C54 C53 C52 120.40(17) . . ?
C54 C53 H53 119.8 . . ?
C53 C54 H54 119.5 . . ?
C53 C54 C55 120.94(17) . . ?
C55 C54 H54 119.5 . . ?
C50 C55 C59 122.27(15) . . ?
C54 C55 C50 118.38(16) . . ?
C54 C55 C59 119.32(15) . . ?
C51 C56 H56 106.6 . . ?
C57 C56 C51 113.24(16) . . ?
C57 C56 H56 106.6 . . ?
C58 C56 C51 112.27(18) . . ?
C58 C56 H56 106.6 . . ?
C58 C56 C57 111.13(18) . . ?
C56 C57 H57A 109.5 . . ?
C56 C57 H57B 109.5 . . ?
C56 C57 H57C 109.5 . . ?
H57A C57 H57B 109.5 . . ?
H57A C57 H57C 109.5 . . ?
H57B C57 H57C 109.5 . . ?
C56 C58 H58A 109.5 . . ?
C56 C58 H58B 109.5 . . ?
C56 C58 H58C 109.5 . . ?
H58A C58 H58B 109.5 . . ?
H58A C58 H58C 109.5 . . ?
H58B C58 H58C 109.5 . . ?
C55 C59 H59 107.7 . . ?
C55 C59 C60 112.81(16) . . ?
C55 C59 C61 110.89(15) . . ?
C60 C59 H59 107.7 . . ?
C60 C59 C61 109.72(16) . . ?
C61 C59 H59 107.7 . . ?
C59 C60 H60A 109.5 . . ?
C59 C60 H60B 109.5 . . ?
C59 C60 H60C 109.5 . . ?
H60A C60 H60B 109.5 . . ?
H60A C60 H60C 109.5 . . ?
H60B C60 H60C 109.5 . . ?
C59 C61 H61A 109.5 . . ?
C59 C61 H61B 109.5 . . ?
C59 C61 H61C 109.5 . . ?
H61A C61 H61B 109.5 . . ?
H61A C61 H61C 109.5 . . ?
H61B C61 H61C 109.5 . . ?
C63 C62 C49 119.65(14) . . ?
C63 C62 C67 120.68(15) . . ?
C67 C62 C49 119.07(14) . . ?
C62 C63 C68 121.24(15) . . ?
C64 C63 C62 118.79(15) . . ?
C64 C63 C68 119.96(15) . . ?
C63 C64 H64 119.6 . . ?
C65 C64 C63 120.85(16) . . ?
C65 C64 H64 119.6 . . ?
C64 C65 H65 120.0 . . ?
C66 C65 C64 119.95(16) . . ?
C66 C65 H65 120.0 . . ?
C65 C66 H66 119.3 . . ?
C65 C66 C67 121.33(16) . . ?
C67 C66 H66 119.3 . . ?
C62 C67 C71 122.0(2) . . ?
C62 C67 C109 120.3(6) . . ?
C66 C67 C62 118.23(15) . . ?
C66 C67 C71 119.7(2) . . ?
C66 C67 C109 120.2(6) . . ?
C63 C68 H68 107.5 . . ?
C63 C68 C69 111.69(16) . . ?
C63 C68 C70 111.82(15) . . ?
C69 C68 H68 107.5 . . ?
C69 C68 C70 110.61(16) . . ?
C70 C68 H68 107.5 . . ?
C68 C69 H69A 109.5 . . ?
C68 C69 H69B 109.5 . . ?
C68 C69 H69C 109.5 . . ?
H69A C69 H69B 109.5 . . ?
H69A C69 H69C 109.5 . . ?
H69B C69 H69C 109.5 . . ?
C68 C70 H70A 109.5 . . ?
C68 C70 H70B 109.5 . . ?
C68 C70 H70C 109.5 . . ?
H70A C70 H70B 109.5 . . ?
H70A C70 H70C 109.5 . . ?
H70B C70 H70C 109.5 . . ?
C67 C71 H71 107.5 . . ?
C72 C71 C67 113.2(2) . . ?
C72 C71 H71 107.5 . . ?
C72 C71 C110 110.0(4) . . ?
C110 C71 C67 110.8(3) . . ?
C110 C71 H71 107.5 . . ?
C71 C72 H72A 109.5 . . ?
C71 C72 H72B 109.5 . . ?
C71 C72 H72C 109.5 . . ?
H72A C72 H72B 109.5 . . ?
H72A C72 H72C 109.5 . . ?
H72B C72 H72C 109.5 . . ?
N2 C74 P2 175.46(18) . . ?
O11 C75 H75A 110.2 . . ?
O11 C75 H75B 110.2 . . ?
O11 C75 C76 107.36(18) . . ?
H75A C75 H75B 108.5 . . ?
C76 C75 H75A 110.2 . . ?
C76 C75 H75B 110.2 . . ?
O12 C76 C75 111.85(19) . . ?
O12 C76 H76A 109.2 . . ?
O12 C76 H76B 109.2 . . ?
C75 C76 H76A 109.2 . . ?
C75 C76 H76B 109.2 . . ?
H76A C76 H76B 107.9 . . ?
O12 C77 H77A 110.1 . . ?
O12 C77 H77B 110.1 . . ?
O12 C77 C78 108.2(2) . . ?
H77A C77 H77B 108.4 . . ?
C78 C77 H77A 110.1 . . ?
C78 C77 H77B 110.1 . . ?
O13 C78 C77 109.54(19) . . ?
O13 C78 H78A 109.8 . . ?
O13 C78 H78B 109.8 . . ?
C77 C78 H78A 109.8 . . ?
C77 C78 H78B 109.8 . . ?
H78A C78 H78B 108.2 . . ?
O13 C79 H79A 109.9 . . ?
O13 C79 H79B 109.9 . . ?
O13 C79 C80 109.08(17) . . ?
H79A C79 H79B 108.3 . . ?
C80 C79 H79A 109.9 . . ?
C80 C79 H79B 109.9 . . ?
O14 C80 C79 108.03(18) . . ?
O14 C80 H80A 110.1 . . ?
O14 C80 H80B 110.1 . . ?
C79 C80 H80A 110.1 . . ?
C79 C80 H80B 110.1 . . ?
H80A C80 H80B 108.4 . . ?
O14 C81 H81A 110.0 . . ?
O14 C81 H81B 110.0 . . ?
O14 C81 C82 108.31(16) . . ?
H81A C81 H81B 108.4 . . ?
C82 C81 H81A 110.0 . . ?
C82 C81 H81B 110.0 . . ?
O15 C82 C81 112.98(16) . . ?
O15 C82 H82A 109.0 . . ?
O15 C82 H82B 109.0 . . ?
C81 C82 H82A 109.0 . . ?
C81 C82 H82B 109.0 . . ?
H82A C82 H82B 107.8 . . ?
O15 C83 H83A 110.1 . . ?
O15 C83 H83B 110.1 . . ?
O15 C83 C84 107.89(16) . . ?
H83A C83 H83B 108.4 . . ?
C84 C83 H83A 110.1 . . ?
C84 C83 H83B 110.1 . . ?
O16 C84 C83 108.31(15) . . ?
O16 C84 H84A 110.0 . . ?
O16 C84 H84B 110.0 . . ?
C83 C84 H84A 110.0 . . ?
C83 C84 H84B 110.0 . . ?
H84A C84 H84B 108.4 . . ?
O16 C85 H85A 110.0 . . ?
O16 C85 H85B 110.0 . . ?
O16 C85 C86 108.53(15) . . ?
H85A C85 H85B 108.4 . . ?
C86 C85 H85A 110.0 . . ?
C86 C85 H85B 110.0 . . ?
O11 C86 C85 107.51(17) . . ?
O11 C86 H86A 110.2 . . ?
O11 C86 H86B 110.2 . . ?
C85 C86 H86A 110.2 . . ?
C85 C86 H86B 110.2 . . ?
H86A C86 H86B 108.5 . . ?
C91 C90 C95 117.7(3) . . ?
C91 C90 C96 124.3(4) . . ?
C95 C90 C96 117.9(3) . . ?
C90 C91 H91 117.6 . . ?
C92 C91 C90 124.8(4) . . ?
C92 C91 H91 117.6 . . ?
C91 C92 H92 121.1 . . ?
C91 C92 C93 117.9(4) . . ?
C93 C92 H92 121.1 . . ?
C92 C93 H93 118.8 . . ?
C94 C93 C92 122.4(4) . . ?
C94 C93 H93 118.8 . . ?
C93 C94 H94 121.0 . . ?
C93 C94 C95 117.9(3) . . ?
C95 C94 H94 121.0 . . ?
C90 C95 H95 120.3 . . ?
C94 C95 C90 119.3(3) . . ?
C94 C95 H95 120.3 . . ?
C90 C96 H96A 109.5 . . ?
C90 C96 H96B 109.5 . . ?
C90 C96 H96C 109.5 . . ?
H96A C96 H96B 109.5 . . ?
H96A C96 H96C 109.5 . . ?
H96B C96 H96C 109.5 . . ?
C101 C100 C105 118.1(2) . . ?
C101 C100 C106 121.0(2) . . ?
C105 C100 C106 120.9(2) . . ?
C100 C101 H101 119.5 . . ?
C100 C101 C102 120.9(2) . . ?
C102 C101 H101 119.5 . . ?
C101 C102 H102 119.9 . . ?
C101 C102 C103 120.3(2) . . ?
C103 C102 H102 119.9 . . ?
C102 C103 H103 120.4 . . ?
C104 C103 C102 119.3(3) . . ?
C104 C103 H103 120.4 . . ?
C103 C104 H104 119.8 . . ?
C103 C104 C105 120.5(2) . . ?
C105 C104 H104 119.8 . . ?
C100 C105 H105 119.5 . . ?
C104 C105 C100 120.9(2) . . ?
C104 C105 H105 119.5 . . ?
C100 C106 H10A 109.5 . . ?
C100 C106 H10B 109.5 . . ?
C100 C106 H10C 109.5 . . ?
H10A C106 H10B 109.5 . . ?
H10A C106 H10C 109.5 . . ?
H10B C106 H10C 109.5 . . ?
C116 C115 H115 120.0 . . ?
C116 C115 C120 120.0 . . ?
C120 C115 H115 120.0 . . ?
C115 C116 H116 120.0 . . ?
C115 C116 C117 120.0 . . ?
C117 C116 H116 120.0 . . ?
C116 C117 H117 120.0 . . ?
C118 C117 C116 120.0 . . ?
C118 C117 H117 120.0 . . ?
C117 C118 C119 120.0 . . ?
C117 C118 C121 119.90(8) . . ?
C119 C118 C121 120.10(8) . . ?
C118 C119 H119 120.0 . . ?
C120 C119 C118 120.0 . . ?
C120 C119 H119 120.0 . . ?
C115 C120 H120 120.0 . . ?
C119 C120 C115 120.0 . . ?
C119 C120 H120 120.0 . . ?
C118 C121 H12A 109.5 . . ?
C118 C121 H12B 109.5 . . ?
C118 C121 H12C 109.5 . . ?
H12A C121 H12B 109.5 . . ?
H12A C121 H12C 109.5 . . ?
H12B C121 H12C 109.5 . . ?
C131 C130 C135 120.0 . . ?
C131 C130 C136 120.3(4) . . ?
C135 C130 C136 119.7(4) . . ?
C130 C131 H131 120.0 . . ?
C130 C131 C132 120.0 . . ?
C132 C131 H131 120.0 . . ?
C131 C132 H132 120.0 . . ?
C133 C132 C131 120.0 . . ?
C133 C132 H132 120.0 . . ?
C132 C133 H133 120.0 . . ?
C134 C133 C132 120.0 . . ?
C134 C133 H133 120.0 . . ?
C133 C134 H134 120.0 . . ?
C133 C134 C135 120.0 . . ?
C135 C134 H134 120.0 . . ?
C130 C135 H135 120.0 . . ?
C134 C135 C130 120.0 . . ?
C134 C135 H135 120.0 . . ?
C130 C136 H13A 109.5 . . ?
C130 C136 H13B 109.5 . . ?
C130 C136 H13C 109.5 . . ?
H13A C136 H13B 109.5 . . ?
H13A C136 H13C 109.5 . . ?
H13B C136 H13C 109.5 . . ?
C138 C139 H139 120.0 . . ?
C138 C139 C140 120.0 . . ?
C140 C139 H139 120.0 . . ?
C139 C138 H138 120.0 . . ?
C137 C138 C139 120.0 . . ?
C137 C138 H138 120.0 . . ?
C138 C137 C142 120.0 . . ?
C138 C137 C143 116.9(12) . . ?
C142 C137 C143 123.1(12) . . ?
C137 C142 H142 120.0 . . ?
C137 C142 C141 120.0 . . ?
C141 C142 H142 120.0 . . ?
C142 C141 H141 120.0 . . ?
C140 C141 C142 120.0 . . ?
C140 C141 H141 120.0 . . ?
C139 C140 H140 120.0 . . ?
C141 C140 C139 120.0 . . ?
C141 C140 H140 120.0 . . ?
C137 C143 H14D 109.5 . . ?
C137 C143 H14E 109.5 . . ?
C137 C143 H14F 109.5 . . ?
H14D C143 H14E 109.5 . . ?
H14D C143 H14F 109.5 . . ?
H14E C143 H14F 109.5 . . ?
C1B C1A H1A 120.0 . . ?
C1B C1A C1C 120.0 . . ?
C1C C1A H1A 120.0 . . ?
C1A C1B H1B 120.0 . . ?
C1A C1B C1D 120.0 . . ?
C1D C1B H1B 120.0 . . ?
C1B C1D H1D 120.0 . . ?
C87 C1D C1B 120.0 . . ?
C87 C1D H1D 120.0 . . ?
C1D C87 C1E 120.0 . . ?
C1D C87 C1F 119.50(19) . . ?
C1E C87 C1F 119.5(2) . . ?
C87 C1E H1E 120.0 . . ?
C1C C1E C87 120.0 . . ?
C1C C1E H1E 120.0 . . ?
C1A C1C H1C 120.0 . . ?
C1E C1C C1A 120.0 . . ?
C1E C1C H1C 120.0 . . ?
C87 C1F H1FA 109.5 . . ?
C87 C1F H1FB 109.5 . . ?
C87 C1F H1FC 109.5 . . ?
H1FA C1F H1FB 109.5 . . ?
H1FA C1F H1FC 109.5 . . ?
H1FB C1F H1FC 109.5 . . ?
C89 C108 H108 120.0 . . ?
C89 C108 C107 120.0 . . ?
C107 C108 H108 120.0 . . ?
C108 C89 C88 119.5(9) . . ?
C97 C89 C108 120.0 . . ?
C97 C89 C88 120.5(9) . . ?
C89 C97 H97 120.0 . . ?
C89 C97 C98 120.0 . . ?
C98 C97 H97 120.0 . . ?
C97 C98 H98 120.0 . . ?
C99 C98 C97 120.0 . . ?
C99 C98 H98 120.0 . . ?
C98 C99 H99 120.0 . . ?
C107 C99 C98 120.0 . . ?
C107 C99 H99 120.0 . . ?
C108 C107 H107 120.0 . . ?
C99 C107 C108 120.0 . . ?
C99 C107 H107 120.0 . . ?
C89 C88 H88A 109.5 . . ?
C89 C88 H88B 109.5 . . ?
C89 C88 H88C 109.5 . . ?
H88A C88 H88B 109.5 . . ?
H88A C88 H88C 109.5 . . ?
H88B C88 H88C 109.5 . . ?
C71 C110 H11A 109.5 . . ?
C71 C110 H11B 109.5 . . ?
C71 C110 H11C 109.5 . . ?
H11A C110 H11B 109.5 . . ?
H11A C110 H11C 109.5 . . ?
H11B C110 H11C 109.5 . . ?
H73A C73 H73B 109.5 . . ?
H73A C73 H73C 109.5 . . ?
H73B C73 H73C 109.5 . . ?
C109 C73 H73A 109.5 . . ?
C109 C73 H73B 109.5 . . ?
C109 C73 H73C 109.5 . . ?
C67 C109 H109 109.0 . . ?
C73 C109 C67 116.1(12) . . ?
C73 C109 H109 109.0 . . ?
C111 C109 C67 104.1(8) . . ?
C111 C109 C73 109.3(13) . . ?
C111 C109 H109 109.0 . . ?
C109 C111 H11D 109.5 . . ?
C109 C111 H11E 109.5 . . ?
C109 C111 H11F 109.5 . . ?
H11D C111 H11E 109.5 . . ?
H11D C111 H11F 109.5 . . ?
H11E C111 H11F 109.5 . . ?
C31A N1A P1 174.12(18) . . ?
C74A N2A P2 175.46(18) . . ?

loop_
_geom_torsion_atom_site_label_1
_geom_torsion_atom_site_label_2
_geom_torsion_atom_site_label_3
_geom_torsion_atom_site_label_4
_geom_torsion
_geom_torsion_site_symmetry_1
_geom_torsion_site_symmetry_2
_geom_torsion_site_symmetry_3
_geom_torsion_site_symmetry_4
_geom_torsion_publ_flag
P1 C1 C2 C3 173.43(12) . . . . ?
P1 C1 C2 C7 -11.3(2) . . . . ?
P1 C1 C6 C5 -173.95(12) . . . . ?
P1 C1 C6 C19 8.8(2) . . . . ?
Na1 O3 C32 C33 -16.4(2) . . . . ?
Na1 O3 C43 C42 17.0(2) . . . . ?
Na1 O4 C33 C32 -66.59(18) . . . . ?
Na1 O4 C34 C35 63.9(2) . . . . ?
Na1 O5 C35 C34 38.7(3) . . . . ?
Na1 O5 C36 C37 -52.0(2) . . . . ?
Na1 O6 C37 C36 -45.5(2) . . . . ?
Na1 O6 C38 C39 55.73(19) . . . . ?
Na1 O7 C39 C38 38.0(2) . . . . ?
Na1 O7 C41 C40 56.9(3) . . . . ?
Na1 O8 C40 C41 36.8(3) . . . . ?
Na1 O8 C42 C43 68.42(16) . . . . ?
O1 P1 C1 C2 33.49(14) . . . . ?
O1 P1 C1 C6 -149.04(12) . . . . ?
O2 P1 O1 Na1 21.07(11) . . . . ?
O2 P1 C1 C2 172.81(12) . . . . ?
O2 P1 C1 C6 -9.71(15) . . . . ?
O3 C32 C33 O4 59.7(2) . . . . ?
O4 C34 C35 O5 -70.4(3) . . . . ?
O5 C36 C37 O6 63.4(3) . . . . ?
O6 C38 C39 O7 -61.7(2) . . . . ?
O8 C40 C41 O7 -63.2(3) . . . . ?
O8 C42 C43 O3 -62.9(2) . . . . ?
C1 P1 O1 Na1 156.62(7) . . . . ?
C1 C2 C3 C4 1.2(2) . . . . ?
C1 C2 C7 C8 107.49(18) . . . . ?
C1 C2 C7 C12 -80.17(19) . . . . ?
C1 C6 C19 C20 -100.92(18) . . . . ?
C1 C6 C19 C24 82.39(19) . . . . ?
C2 C1 C6 C5 3.6(2) . . . . ?
C2 C1 C6 C19 -173.69(14) . . . . ?
C2 C3 C4 C5 2.2(3) . . . . ?
C2 C7 C8 C9 170.79(15) . . . . ?
C2 C7 C8 C13 -8.0(2) . . . . ?
C2 C7 C12 C11 -170.26(15) . . . . ?
C2 C7 C12 C16 8.9(2) . . . . ?
C3 C2 C7 C8 -77.09(19) . . . . ?
C3 C2 C7 C12 95.25(18) . . . . ?
C3 C4 C5 C6 -2.7(3) . . . . ?
C4 C5 C6 C1 -0.2(2) . . . . ?
C4 C5 C6 C19 177.34(15) . . . . ?
C5 C6 C19 C20 81.73(18) . . . . ?
C5 C6 C19 C24 -94.96(18) . . . . ?
C6 C1 C2 C3 -4.1(2) . . . . ?
C6 C1 C2 C7 171.17(14) . . . . ?
C6 C19 C20 C21 -175.01(15) . . . . ?
C6 C19 C20 C25 7.0(2) . . . . ?
C6 C19 C24 C23 174.28(15) . . . . ?
C6 C19 C24 C28 -6.5(2) . . . . ?
C7 C2 C3 C4 -174.52(15) . . . . ?
C7 C8 C9 C10 -0.4(3) . . . . ?
C7 C8 C13 C14 104.29(18) . . . . ?
C7 C8 C13 C15 -133.08(16) . . . . ?
C7 C12 C16 C17 141.17(17) . . . . ?
C7 C12 C16 C18 -93.72(19) . . . . ?
C8 C7 C12 C11 2.0(2) . . . . ?
C8 C7 C12 C16 -178.82(15) . . . . ?
C8 C9 C10 C11 1.4(3) . . . . ?
C9 C8 C13 C14 -74.4(2) . . . . ?
C9 C8 C13 C15 48.2(2) . . . . ?
C9 C10 C11 C12 -0.7(3) . . . . ?
C10 C11 C12 C7 -1.0(3) . . . . ?
C10 C11 C12 C16 179.83(17) . . . . ?
C11 C12 C16 C17 -39.7(2) . . . . ?
C11 C12 C16 C18 85.4(2) . . . . ?
C12 C7 C8 C9 -1.3(2) . . . . ?
C12 C7 C8 C13 179.92(15) . . . . ?
C13 C8 C9 C10 178.37(16) . . . . ?
C19 C20 C21 C22 0.5(3) . . . . ?
C19 C20 C25 C26 -107.81(19) . . . . ?
C19 C20 C25 C27 126.40(18) . . . . ?
C19 C24 C28 C29 97.6(2) . . . . ?
C19 C24 C28 C30 -137.71(18) . . . . ?
C20 C19 C24 C23 -2.4(2) . . . . ?
C20 C19 C24 C28 176.88(16) . . . . ?
C20 C21 C22 C23 -1.8(3) . . . . ?
C21 C20 C25 C26 74.2(2) . . . . ?
C21 C20 C25 C27 -51.6(2) . . . . ?
C21 C22 C23 C24 1.0(3) . . . . ?
C22 C23 C24 C19 1.1(3) . . . . ?
C22 C23 C24 C28 -178.18(18) . . . . ?
C23 C24 C28 C29 -83.2(2) . . . . ?
C23 C24 C28 C30 41.5(2) . . . . ?
C24 C19 C20 C21 1.6(2) . . . . ?
C24 C19 C20 C25 -176.37(15) . . . . ?
C25 C20 C21 C22 178.51(17) . . . . ?
C31 P1 O1 Na1 -97.25(9) . . . . ?
C31 P1 C1 C2 -77.95(13) . . . . ?
C31 P1 C1 C6 99.53(13) . . . . ?
C32 O3 C43 C42 -174.78(19) . . . . ?
C33 O4 C34 C35 174.49(19) . . . . ?
C34 O4 C33 C32 179.33(18) . . . . ?
C35 O5 C36 C37 171.5(2) . . . . ?
C36 O5 C35 C34 173.3(2) . . . . ?
C37 O6 C38 C39 -169.85(18) . . . . ?
C38 O6 C37 C36 -175.53(19) . . . . ?
C39 O7 C41 C40 -88.6(3) . . . . ?
C40 O8 C42 C43 -177.70(19) . . . . ?
C41 O7 C39 C38 -178.26(19) . . . . ?
C42 O8 C40 C41 -71.9(3) . . . . ?
C43 O3 C32 C33 175.64(19) . . . . ?
P2 C44 C45 C46 173.10(12) . . . . ?
P2 C44 C45 C50 -11.2(2) . . . . ?
P2 C44 C49 C48 -171.67(12) . . . . ?
P2 C44 C49 C62 10.7(2) . . . . ?
Na2 O11 C75 C76 71.6(2) . . . . ?
Na2 O11 C86 C85 -70.61(14) . . . . ?
Na2 O13 C78 C77 20.7(3) . . . . ?
Na2 O13 C79 C80 -13.5(2) . . . . ?
Na2 O14 C80 C79 -69.92(16) . . . . ?
Na2 O14 C81 C82 70.69(17) . . . . ?
Na2 O16 C84 C83 13.2(2) . . . . ?
Na2 O16 C85 C86 -12.3(2) . . . . ?
O9 P2 O10 Na2 40.82(12) . . . . ?
O9 P2 C44 C45 172.83(12) . . . . ?
O9 P2 C44 C49 -11.48(15) . . . . ?
O10 P2 C44 C45 33.16(14) . . . . ?
O10 P2 C44 C49 -151.15(12) . . . . ?
O11 C75 C76 O12 -58.8(3) . . . . ?
O12 C77 C78 O13 -63.9(3) . . . . ?
O13 C79 C80 O14 60.9(2) . . . . ?
O14 C81 C82 O15 -59.2(2) . . . . ?
O15 C83 C84 O16 -65.35(19) . . . . ?
O16 C85 C86 O11 60.8(2) . . . . ?
C44 P2 O10 Na2 176.69(8) . . . . ?
C44 C45 C46 C47 -0.9(2) . . . . ?
C44 C45 C50 C51 -81.4(2) . . . . ?
C44 C45 C50 C55 106.13(18) . . . . ?
C44 C49 C62 C63 -102.40(19) . . . . ?
C44 C49 C62 C67 86.4(2) . . . . ?
C45 C44 C49 C48 4.1(2) . . . . ?
C45 C44 C49 C62 -173.53(14) . . . . ?
C45 C46 C47 C48 3.0(3) . . . . ?
C45 C50 C51 C52 -172.56(15) . . . . ?
C45 C50 C51 C56 5.9(2) . . . . ?
C45 C50 C55 C54 173.05(15) . . . . ?
C45 C50 C55 C59 -5.1(2) . . . . ?
C46 C45 C50 C51 94.49(18) . . . . ?
C46 C45 C50 C55 -77.95(19) . . . . ?
C46 C47 C48 C49 -1.4(3) . . . . ?
C47 C48 C49 C44 -2.1(2) . . . . ?
C47 C48 C49 C62 175.81(15) . . . . ?
C48 C49 C62 C63 79.82(18) . . . . ?
C48 C49 C62 C67 -91.38(18) . . . . ?
C49 C44 C45 C46 -2.6(2) . . . . ?
C49 C44 C45 C50 173.10(14) . . . . ?
C49 C62 C63 C64 -167.38(15) . . . . ?
C49 C62 C63 C68 13.4(2) . . . . ?
C49 C62 C67 C66 166.59(15) . . . . ?
C49 C62 C67 C71 -16.8(3) . . . . ?
C49 C62 C67 C109 -0.8(6) . . . . ?
C50 C45 C46 C47 -177.11(15) . . . . ?
C50 C51 C52 C53 -0.3(3) . . . . ?
C50 C51 C56 C57 134.34(18) . . . . ?
C50 C51 C56 C58 -98.8(2) . . . . ?
C50 C55 C59 C60 -136.30(17) . . . . ?
C50 C55 C59 C61 100.2(2) . . . . ?
C51 C50 C55 C54 0.8(2) . . . . ?
C51 C50 C55 C59 -177.35(16) . . . . ?
C51 C52 C53 C54 0.2(3) . . . . ?
C52 C51 C56 C57 -47.3(2) . . . . ?
C52 C51 C56 C58 79.6(3) . . . . ?
C52 C53 C54 C55 0.5(3) . . . . ?
C53 C54 C55 C50 -0.9(3) . . . . ?
C53 C54 C55 C59 177.26(17) . . . . ?
C54 C55 C59 C60 45.6(2) . . . . ?
C54 C55 C59 C61 -78.0(2) . . . . ?
C55 C50 C51 C52 -0.2(2) . . . . ?
C55 C50 C51 C56 178.23(16) . . . . ?
C56 C51 C52 C53 -178.72(17) . . . . ?
C62 C63 C64 C65 0.0(3) . . . . ?
C62 C63 C68 C69 122.44(18) . . . . ?
C62 C63 C68 C70 -112.99(19) . . . . ?
C62 C67 C71 C72 -131.9(3) . . . . ?
C62 C67 C71 C110 103.9(5) . . . . ?
C62 C67 C109 C73 135.5(14) . . . . ?
C62 C67 C109 C111 -104.4(13) . . . . ?
C63 C62 C67 C66 -4.5(2) . . . . ?
C63 C62 C67 C71 172.1(2) . . . . ?
C63 C62 C67 C109 -171.9(6) . . . . ?
C63 C64 C65 C66 -2.8(3) . . . . ?
C64 C63 C68 C69 -56.7(2) . . . . ?
C64 C63 C68 C70 67.8(2) . . . . ?
C64 C65 C66 C67 1.9(3) . . . . ?
C65 C66 C67 C62 1.7(3) . . . . ?
C65 C66 C67 C71 -175.0(2) . . . . ?
C65 C66 C67 C109 169.1(6) . . . . ?
C66 C67 C71 C72 44.6(5) . . . . ?
C66 C67 C71 C110 -79.5(6) . . . . ?
C66 C67 C109 C73 -31.6(18) . . . . ?
C66 C67 C109 C111 88.5(16) . . . . ?
C67 C62 C63 C64 3.7(2) . . . . ?
C67 C62 C63 C68 -175.52(15) . . . . ?
C68 C63 C64 C65 179.19(17) . . . . ?
C74 P2 O10 Na2 -77.44(10) . . . . ?
C74 P2 C44 C45 -77.53(13) . . . . ?
C74 P2 C44 C49 98.16(13) . . . . ?
C75 O11 C86 C85 167.10(17) . . . . ?
C76 O12 C77 C78 177.77(19) . . . . ?
C77 O12 C76 C75 -82.6(2) . . . . ?
C78 O13 C79 C80 -179.62(19) . . . . ?
C79 O13 C78 C77 -175.2(2) . . . . ?
C80 O14 C81 C82 -178.60(16) . . . . ?
C81 O14 C80 C79 167.25(17) . . . . ?
C82 O15 C83 C84 177.85(16) . . . . ?
C83 O15 C82 C81 -76.1(2) . . . . ?
C84 O16 C85 C86 172.32(16) . . . . ?
C85 O16 C84 C83 -172.18(16) . . . . ?
C86 O11 C75 C76 -178.13(18) . . . . ?
C90 C91 C92 C93 0.6(6) . . . . ?
C91 C90 C95 C94 -1.2(5) . . . . ?
C91 C92 C93 C94 -1.3(6) . . . . ?
C92 C93 C94 C95 0.8(5) . . . . ?
C93 C94 C95 C90 0.5(4) . . . . ?
C95 C90 C91 C92 0.6(6) . . . . ?
C96 C90 C91 C92 -176.7(5) . . . . ?
C96 C90 C95 C94 176.4(4) . . . . ?
C100 C101 C102 C103 -0.7(4) . . . . ?
C101 C100 C105 C104 -0.2(3) . . . . ?
C101 C102 C103 C104 -0.3(4) . . . . ?
C102 C103 C104 C105 1.1(4) . . . . ?
C103 C104 C105 C100 -0.8(3) . . . . ?
C105 C100 C101 C102 1.0(3) . . . . ?
C106 C100 C101 C102 -178.5(2) . . . . ?
C106 C100 C105 C104 179.2(2) . . . . ?
C115 C116 C117 C118 0.0 . . . . ?
C116 C115 C120 C119 0.0 . . . . ?
C116 C117 C118 C119 0.0 . . . . ?
C116 C117 C118 C121 179.7(4) . . . . ?
C117 C118 C119 C120 0.0 . . . . ?
C118 C119 C120 C115 0.0 . . . . ?
C120 C115 C116 C117 0.0 . . . . ?
C121 C118 C119 C120 -179.7(4) . . . . ?
C130 C131 C132 C133 0.0 . . . . ?
C131 C130 C135 C134 0.0 . . . . ?
C131 C132 C133 C134 0.0 . . . . ?
C132 C133 C134 C135 0.0 . . . . ?
C133 C134 C135 C130 0.0 . . . . ?
C135 C130 C131 C132 0.0 . . . . ?
C136 C130 C131 C132 -179.8(4) . . . . ?
C136 C130 C135 C134 179.8(4) . . . . ?
C139 C138 C137 C142 0.0 . . . . ?
C139 C138 C137 C143 177.4(11) . . . . ?
C138 C139 C140 C141 0.0 . . . . ?
C138 C137 C142 C141 0.0 . . . . ?
C137 C142 C141 C140 0.0 . . . . ?
C142 C141 C140 C139 0.0 . . . . ?
C140 C139 C138 C137 0.0 . . . . ?
C143 C137 C142 C141 -177.2(12) . . . . ?
C1A C1B C1D C87 0.0 . . . . ?
C1B C1A C1C C1E 0.0 . . . . ?
C1B C1D C87 C1E 0.0 . . . . ?
C1B C1D C87 C1F -168(2) . . . . ?
C1D C87 C1E C1C 0.0 . . . . ?
C87 C1E C1C C1A 0.0 . . . . ?
C1C C1A C1B C1D 0.0 . . . . ?
C1F C87 C1E C1C 168(2) . . . . ?
C108 C89 C97 C98 0.0 . . . . ?
C89 C108 C107 C99 0.0 . . . . ?
C89 C97 C98 C99 0.0 . . . . ?
C97 C98 C99 C107 0.0 . . . . ?
C98 C99 C107 C108 0.0 . . . . ?
C107 C108 C89 C97 0.0 . . . . ?
C107 C108 C89 C88 -179.1(12) . . . . ?
C88 C89 C97 C98 179.1(12) . . . . ?
N1A P1 O1 Na1 -97.25(9) . . . . ?
N1A P1 C1 C2 -77.95(13) . . . . ?
N1A P1 C1 C6 99.53(13) . . . . ?
N2A P2 O10 Na2 -77.44(10) . . . . ?
N2A P2 C44 C45 -77.53(13) . . . . ?
N2A P2 C44 C49 98.16(13) . . . . ?

_shelx_res_file                  
;
TITL AX2817 OLEX2: imported from CIF
    ax2817.res
    created by SHELXL-2019/3 at 10:51:10 on 04-Feb-2025
CELL 0.71073 10.4814 20.0122 26.3567 91.519 99.269 99.707
ZERR 4 0.0006 0.0012 0.0015 0.002 0.002 0.002
LATT 1
SFAC C H N Na O P
UNIT 228 308 4 4 32 4
SADI 0.002 C121 C119 C121 C117
EADP C74 N2A
SADI N1 C31 N1A C31A
EADP N2 C74A
EADP N1 C31A
EADP N1A C31
EADP C31A N1
SADI 0.002 C67 C109 C71 C67
ISOR 0.02 0.04 C121 C115 C116 C120 C117 C119 C118 C1A C1B C1C C1D C1E C87 C1F
SADI 0.002 C73 C109 C71 C110 C111 C109 C72 C71
ISOR 0.01 0.02 C143 C137 C138 C139 C140 C142 C141
DELU 0.02 0.02 C143 C138 C137 C142 C141 C140 C139
DELU 0.002 0.002 C1A C1B C1C C1D C1E C87 C1F C121 C115 C116 C120 C117 C119 =
 C118
SADI 0.002 C87 C1F C89 C88
DELU 0.002 0.002 C1F C1A C1B C1C C1D C1E C87 C120 C115 C116 C117 C119 C118 =
 C121 C107 C108 C89 C97 C88 C99 C98
ISOR 0.01 0.02 C115 C116 C120 C117 C119 C118 C121 C1F C1A C1B C1C C1D C1E =
 C87 C89 C108 C107 C97 C88 C99 C98
ISOR 0.005 0.01 C89 C107 C97 C88 C99 C98
SADI 0.002 C1F C1E C1F C1D
ISOR 0.01 0.02 C111 C72 C71 C109 C73 C110
DELU 0.002 0.002 C71 C72 C110 C73 C109 C111
EXYZ C31 N1A
EXYZ N1 C31A
EXYZ N2 C74A
EXYZ C74 N2A
SUMP 1 0.00001 1 3 1 4 1 5

L.S. 5
PLAN  30
SIZE 0.07 0.14 0.25
TEMP -123.15
CONF
FREE C121 C117
FREE C121 C119
FREE C1F C1D
FREE C1F C1E
FREE P1 Na1
FREE Na2 C86
FREE P2 Na2
MORE -1
BOND $H
fmap 2 53
ACTA
MERG 2
OMIT -3 65
REM <olex2.extras>
REM <HklSrc "%.\\ax2817.hkl">
REM </olex2.extras>

WGHT    0.064900    2.778200
FVAR       0.10665   0.55448   0.62875   0.15452   0.21677   0.20117   0.45033
FVAR       0.42815
P1    6    0.097935    0.299531    0.611662    11.00000    0.02396    0.02581 =
         0.02279   -0.00298    0.00664    0.00511
NA1   4    0.162752    0.360029    0.729168    11.00000    0.04470    0.04033 =
         0.03834   -0.01134    0.01056    0.00336
PART 8
N1    3   -0.189516    0.259530    0.585478    71.00000    0.03280    0.05609 =
         0.05625   -0.00505    0.00301    0.01108
PART 0
O1    5    0.138434    0.280081    0.664650    11.00000    0.03673    0.04470 =
         0.02233   -0.00502    0.00353    0.01639
O2    5    0.117578    0.371144    0.599106    11.00000    0.05440    0.02591 =
         0.04705   -0.00294    0.02609    0.00684
O3    5   -0.087673    0.349015    0.701003    11.00000    0.03271    0.05589 =
         0.05477   -0.00971    0.00992    0.00988
O4    5   -0.014935    0.261135    0.773239    11.00000    0.08427    0.03729 =
         0.05468   -0.00341    0.03126    0.00288
O5    5    0.255110    0.287733    0.812636    11.00000    0.08907    0.05577 =
         0.03464    0.01019    0.02026    0.01272
O6    5    0.398152    0.407454    0.789879    11.00000    0.04592    0.05230 =
         0.04259   -0.00402    0.00040    0.00771
O7    5    0.312765    0.461763    0.699700    11.00000    0.05651    0.04578 =
         0.04494    0.00030    0.00578   -0.01129
O8    5    0.052509    0.480965    0.708610    11.00000    0.07981    0.05450 =
         0.06143    0.00798    0.02756    0.01983
C1    1    0.145899    0.245338    0.564242    11.00000    0.01877    0.02397 =
         0.02078   -0.00178    0.00426    0.00279
C2    1    0.148337    0.176094    0.572462    11.00000    0.02176    0.02401 =
         0.02263    0.00170    0.00584    0.00307
C3    1    0.172344    0.134419    0.533128    11.00000    0.03466    0.02091 =
         0.02884   -0.00058    0.01067    0.00472
AFIX  43
H3    2    0.172326    0.087632    0.538362    11.00000    0.03054
AFIX   0
C4    1    0.196166    0.159833    0.486678    11.00000    0.04047    0.02802 =
         0.02630   -0.00359    0.01366    0.00548
AFIX  43
H4    2    0.209314    0.130418    0.459841    11.00000    0.04409
AFIX   0
C5    1    0.200746    0.228072    0.479499    11.00000    0.03304    0.02836 =
         0.02164    0.00141    0.00919    0.00261
AFIX  43
H5    2    0.220931    0.245710    0.448066    11.00000    0.02794
AFIX   0
C6    1    0.176312    0.271746    0.517500    11.00000    0.02066    0.02380 =
         0.02186    0.00133    0.00374    0.00305
C7    1    0.136751    0.142641    0.622269    11.00000    0.02869    0.02259 =
         0.02219    0.00155    0.00815    0.00583
C8    1    0.021393    0.098321    0.627837    11.00000    0.03173    0.02270 =
         0.02532    0.00001    0.00908    0.00267
C9    1    0.021706    0.060847    0.671772    11.00000    0.04239    0.02866 =
         0.03131    0.00548    0.01218   -0.00012
AFIX  43
H9    2   -0.055637    0.030839    0.676275    11.00000    0.04033
AFIX   0
C10   1    0.132744    0.066840    0.708667    11.00000    0.05327    0.03315 =
         0.03027    0.01283    0.01001    0.00693
AFIX  43
H10   2    0.131975    0.040227    0.737968    11.00000    0.04168
AFIX   0
C11   1    0.245542    0.111435    0.703314    11.00000    0.04005    0.03572 =
         0.02874    0.00619    0.00142    0.01023
AFIX  43
H11   2    0.321155    0.115440    0.729234    11.00000    0.03945
AFIX   0
C12   1    0.249605    0.150318    0.660634    11.00000    0.02936    0.02717 =
         0.02674    0.00144    0.00604    0.00691
C13   1   -0.101711    0.089144    0.587106    11.00000    0.03073    0.02838 =
         0.02683    0.00094    0.00641   -0.00124
AFIX  13
H13   2   -0.091175    0.126820    0.563121    11.00000    0.02761
AFIX   0
C14   1   -0.119845    0.021828    0.555652    11.00000    0.04470    0.03708 =
         0.03681   -0.00842    0.00607   -0.00096
AFIX 137
H14A  2   -0.042781    0.020630    0.539182    11.00000    0.05346
H14B  2   -0.198389    0.017652    0.529174    11.00000    0.05523
H14C  2   -0.129977   -0.015905    0.578458    11.00000    0.05278
AFIX   0
C15   1   -0.224868    0.092313    0.610335    11.00000    0.03237    0.04283 =
         0.04068    0.00020    0.01140   -0.00027
AFIX 137
H15A  2   -0.243780    0.052357    0.630378    11.00000    0.05562
H15B  2   -0.299197    0.093076    0.582672    11.00000    0.05231
H15C  2   -0.210777    0.133542    0.632883    11.00000    0.05036
AFIX   0
C16   1    0.374198    0.199167    0.655479    11.00000    0.02548    0.03666 =
         0.03235    0.00514    0.00321    0.00660
AFIX  13
H16   2    0.348035    0.234314    0.631567    11.00000    0.03336
AFIX   0
C17   1    0.442041    0.236191    0.706439    11.00000    0.03311    0.05381 =
         0.04531   -0.00549    0.00248   -0.00012
AFIX 137
H17A  2    0.378075    0.256093    0.722520    11.00000    0.06225
H17B  2    0.512566    0.272281    0.700207    11.00000    0.05970
H17C  2    0.479125    0.204017    0.729374    11.00000    0.06200
AFIX   0
C18   1    0.469527    0.163377    0.631244    11.00000    0.03409    0.06101 =
         0.05025    0.00029    0.01227    0.01252
AFIX 137
H18A  2    0.496257    0.127965    0.653485    11.00000    0.05017
H18B  2    0.547166    0.196491    0.627362    11.00000    0.06290
H18C  2    0.426205    0.142756    0.597367    11.00000    0.05414
AFIX   0
C19   1    0.190560    0.345403    0.505582    11.00000    0.02756    0.02408 =
         0.02319    0.00154    0.00899    0.00308
C20   1    0.087669    0.369105    0.474754    11.00000    0.02982    0.02842 =
         0.02732    0.00268    0.00823    0.00654
C21   1    0.107147    0.436368    0.460936    11.00000    0.04298    0.03298 =
         0.04303    0.00955    0.01150    0.01364
AFIX  43
H21   2    0.037812    0.453128    0.440235    11.00000    0.04296
AFIX   0
C22   1    0.225377    0.478788    0.476867    11.00000    0.05562    0.02543 =
         0.05744    0.00856    0.01976    0.00631
AFIX  43
H22   2    0.238123    0.524145    0.466376    11.00000    0.05268
AFIX   0
C23   1    0.325574    0.455425    0.508125    11.00000    0.04199    0.03000 =
         0.04687   -0.00023    0.01385   -0.00597
AFIX  43
H23   2    0.406407    0.485336    0.519351    11.00000    0.04645
AFIX   0
C24   1    0.310546    0.388952    0.523516    11.00000    0.03128    0.03096 =
         0.02881    0.00069    0.00918   -0.00053
C25   1   -0.044648    0.324183    0.457702    11.00000    0.03014    0.03776 =
         0.03178    0.00710    0.00235    0.00726
AFIX  13
H25   2   -0.044329    0.281836    0.476994    11.00000    0.03393
AFIX   0
C26   1   -0.065815    0.303132    0.400601    11.00000    0.05443    0.06231 =
         0.03551    0.00369   -0.00207   -0.00439
AFIX 137
H26A  2   -0.065302    0.343582    0.380424    11.00000    0.06358
H26B  2   -0.150536    0.272710    0.390990    11.00000    0.07665
H26C  2    0.004770    0.279556    0.393643    11.00000    0.06403
AFIX   0
C27   1   -0.156721    0.356843    0.471244    11.00000    0.03354    0.06322 =
         0.07290    0.01680    0.01141    0.01820
AFIX 137
H27A  2   -0.139464    0.370292    0.508069    11.00000    0.08176
H27B  2   -0.239123    0.324239    0.463155    11.00000    0.06248
H27C  2   -0.163745    0.397028    0.451228    11.00000    0.06654
AFIX   0
C28   1    0.420525    0.364996    0.559151    11.00000    0.02794    0.04533 =
         0.03483    0.00733    0.00209   -0.00426
AFIX  13
H28   2    0.380484    0.323946    0.575592    11.00000    0.04744
AFIX   0
C29   1    0.522434    0.343847    0.530148    11.00000    0.04380    0.05123 =
         0.05016   -0.00328   -0.00058    0.01737
AFIX 137
H29A  2    0.480343    0.306944    0.504636    11.00000    0.05570
H29B  2    0.590892    0.328243    0.554438    11.00000    0.05340
H29C  2    0.561881    0.382695    0.512639    11.00000    0.06553
AFIX   0
C30   1    0.486430    0.418017    0.602408    11.00000    0.04214    0.09705 =
         0.04338   -0.02100   -0.00043    0.00850
AFIX 137
H30A  2    0.536573    0.456638    0.588010    11.00000    0.09139
H30B  2    0.545787    0.397756    0.627659    11.00000    0.07156
H30C  2    0.419171    0.433640    0.619279    11.00000    0.07441
AFIX   0
PART 8
C31   1   -0.076089    0.271789    0.596361    71.00000    0.03071    0.03971 =
         0.02980   -0.00426    0.00677    0.00914
PART 0
C32   1   -0.180377    0.294177    0.712889    11.00000    0.03838    0.09393 =
         0.05925   -0.02311    0.02098   -0.01321
AFIX  23
H32A  2   -0.248395    0.279137    0.682255    11.00000    0.08405
H32B  2   -0.224009    0.308685    0.740887    11.00000    0.07345
AFIX   0
C33   1   -0.111119    0.237394    0.729303    11.00000    0.08172    0.05110 =
         0.06443   -0.01788    0.04385   -0.02835
AFIX  23
H33A  2   -0.174331    0.198470    0.737865    11.00000    0.07581
H33B  2   -0.068716    0.222227    0.701148    11.00000    0.06055
AFIX   0
C34   1    0.057865    0.211125    0.793288    11.00000    0.10625    0.03633 =
         0.09760    0.01950    0.06706    0.01378
AFIX  23
H34A  2    0.097262    0.191598    0.765892    11.00000    0.06528
H34B  2   -0.000440    0.173999    0.806670    11.00000    0.09295
AFIX   0
C35   1    0.161957    0.244339    0.835195    11.00000    0.10967    0.06417 =
         0.06703    0.03643    0.04889    0.03438
AFIX  23
H35A  2    0.124160    0.270775    0.859457    11.00000    0.08265
H35B  2    0.204117    0.209790    0.854445    11.00000    0.09319
AFIX   0
C36   1    0.351248    0.327714    0.850753    11.00000    0.11688    0.07358 =
         0.02656    0.00263   -0.00578    0.03475
AFIX  23
H36A  2    0.388953    0.298377    0.876673    11.00000    0.08683
H36B  2    0.311167    0.360983    0.868516    11.00000    0.07704
AFIX   0
C37   1    0.454798    0.363315    0.824158    11.00000    0.07068    0.07194 =
         0.04609   -0.01421   -0.02122    0.02630
AFIX  23
H37A  2    0.526872    0.389541    0.849594    11.00000    0.07652
H37B  2    0.491453    0.330002    0.804928    11.00000    0.05719
AFIX   0
C38   1    0.488388    0.440055    0.759745    11.00000    0.03786    0.06425 =
         0.06018   -0.02057    0.00707   -0.00724
AFIX  23
H38A  2    0.506994    0.406764    0.734685    11.00000    0.07128
H38B  2    0.571993    0.460150    0.782145    11.00000    0.06204
AFIX   0
C39   1    0.429409    0.493651    0.732406    11.00000    0.05785    0.05331 =
         0.04864   -0.01435    0.01570   -0.02065
AFIX  23
H39A  2    0.408875    0.526422    0.757382    11.00000    0.04945
H39B  2    0.491264    0.518492    0.711839    11.00000    0.06682
AFIX   0
C40   1    0.158461    0.534104    0.698467    11.00000    0.12016    0.03280 =
         0.06687    0.00548    0.02572    0.01384
AFIX  23
H40A  2    0.119791    0.569138    0.678474    11.00000    0.12674
H40B  2    0.207447    0.556098    0.731628    11.00000    0.06766
AFIX   0
C41   1    0.249149    0.507926    0.670220    11.00000    0.08835    0.04947 =
         0.06133    0.01738    0.02697    0.00119
AFIX  23
H41A  2    0.200657    0.484880    0.637336    11.00000    0.08575
H41B  2    0.315131    0.545931    0.662177    11.00000    0.10837
AFIX   0
C42   1   -0.040417    0.456208    0.665449    11.00000    0.09642    0.06071 =
         0.05898    0.01099    0.03718    0.05252
AFIX  23
H42A  2    0.002134    0.435192    0.639749    11.00000    0.07400
H42B  2   -0.079299    0.494006    0.649524    11.00000    0.07872
AFIX   0
C43   1   -0.146368    0.404302    0.681157    11.00000    0.05333    0.08964 =
         0.06490   -0.01479    0.00299    0.04626
AFIX  23
H43A  2   -0.187048    0.424620    0.707802    11.00000    0.06497
H43B  2   -0.215524    0.388211    0.651083    11.00000    0.09565
AFIX   0

P2    6    0.703279    0.803438    0.841031    11.00000    0.02101    0.02313 =
         0.02591    0.00110    0.00429    0.00101
NA2   4    0.578730    0.664113    0.758302    11.00000    0.03072    0.02991 =
         0.03958   -0.00579    0.00311    0.00538
PART 10
N2    3    0.456236    0.856256    0.838605    81.00000    0.03491    0.05437 =
         0.05603   -0.00531    0.01438    0.01139
PART 0
O9    5    0.712752    0.766034    0.888403    11.00000    0.04060    0.03187 =
         0.03408    0.00966   -0.00084   -0.00792
O10   5    0.694046    0.767605    0.790378    11.00000    0.02806    0.02771 =
         0.03331   -0.00511    0.00990    0.00036
O11   5    0.438886    0.695591    0.673466    11.00000    0.05178    0.04431 =
         0.03528    0.00507    0.00841    0.00105
O12   5    0.594194    0.603884    0.650164    11.00000    0.06844    0.05182 =
         0.05436   -0.00444    0.03184   -0.00621
O13   5    0.766920    0.613072    0.743465    11.00000    0.04449    0.03918 =
         0.06766    0.00125    0.02345    0.01535
O14   5    0.662028    0.586810    0.831581    11.00000    0.03888    0.03946 =
         0.04352   -0.00028    0.00005    0.00475
O15   5    0.400470    0.599809    0.837287    11.00000    0.04981    0.03591 =
         0.03627   -0.00208    0.00822    0.00295
O16   5    0.380391    0.704674    0.770652    11.00000    0.02700    0.04202 =
         0.03939    0.00323    0.00658    0.00984
C44   1    0.817684    0.883966    0.848822    11.00000    0.01889    0.02238 =
         0.02503    0.00111    0.00500    0.00450
C45   1    0.835493    0.924529    0.806416    11.00000    0.02295    0.02436 =
         0.02659    0.00323    0.00553    0.00647
C46   1    0.912858    0.989024    0.814766    11.00000    0.03360    0.02517 =
         0.03256    0.00704    0.00774    0.00237
AFIX  43
H46   2    0.925652    1.015807    0.786184    11.00000    0.03385
AFIX   0
C47   1    0.971051    1.014678    0.863540    11.00000    0.03553    0.02334 =
         0.03904    0.00173    0.00352   -0.00271
AFIX  43
H47   2    1.019984    1.059513    0.868713    11.00000    0.05247
AFIX   0
C48   1    0.957636    0.974663    0.904834    11.00000    0.03036    0.02763 =
         0.02927   -0.00148    0.00159    0.00103
AFIX  43
H48   2    0.999500    0.992017    0.938386    11.00000    0.03810
AFIX   0
C49   1    0.883694    0.909100    0.898307    11.00000    0.02160    0.02486 =
         0.02583    0.00143    0.00399    0.00592
C50   1    0.784636    0.902652    0.750956    11.00000    0.02704    0.02492 =
         0.02534    0.00574    0.00841    0.00341
C51   1    0.856362    0.863507    0.724943    11.00000    0.02886    0.02888 =
         0.03191    0.00128    0.00912    0.00433
C52   1    0.817934    0.849958    0.672083    11.00000    0.03884    0.03955 =
         0.03098   -0.00067    0.01490    0.00474
AFIX  43
H52   2    0.865475    0.823827    0.653916    11.00000    0.04337
AFIX   0
C53   1    0.711609    0.874035    0.645766    11.00000    0.04525    0.04925 =
         0.02276    0.00443    0.00990    0.00428
AFIX  43
H53   2    0.686471    0.864261    0.609718    11.00000    0.04419
AFIX   0
C54   1    0.641582    0.912225    0.671504    11.00000    0.03596    0.04832 =
         0.02674    0.01105    0.00624    0.01044
AFIX  43
H54   2    0.568195    0.928186    0.652965    11.00000    0.03759
AFIX   0
C55   1    0.677036    0.927717    0.724349    11.00000    0.03113    0.03228 =
         0.02637    0.00841    0.00835    0.00743
C56   1    0.975203    0.838149    0.753582    11.00000    0.03252    0.04022 =
         0.04378   -0.00446    0.00543    0.01445
AFIX  13
H56   2    0.969262    0.841640    0.791020    11.00000    0.06776
AFIX   0
C57   1    0.976433    0.764372    0.740321    11.00000    0.03482    0.03843 =
         0.07246    0.00883    0.01516    0.00921
AFIX 137
H57A  2    0.892220    0.736936    0.744255    11.00000    0.07155
H57B  2    1.047572    0.749173    0.763465    11.00000    0.05689
H57C  2    0.990305    0.759154    0.704640    11.00000    0.08019
AFIX   0
C58   1    1.101373    0.881876    0.747285    11.00000    0.03691    0.04164 =
         0.16912    0.01536    0.00662    0.00437
AFIX 137
H58A  2    1.111791    0.879762    0.711019    11.00000    0.01992
H58B  2    1.174730    0.865668    0.768334    11.00000    0.08711
H58C  2    1.100393    0.928892    0.758369    11.00000    0.11022
AFIX   0
C59   1    0.601281    0.972531    0.750819    11.00000    0.03557    0.04156 =
         0.02809    0.00930    0.00794    0.01743
AFIX  13
H59   2    0.622517    0.967440    0.788736    11.00000    0.03000
AFIX   0
C60   1    0.452443    0.952375    0.734711    11.00000    0.03650    0.07373 =
         0.03835    0.00631    0.00649    0.02459
AFIX 137
H60A  2    0.427780    0.961512    0.698426    11.00000    0.06141
H60B  2    0.408247    0.978823    0.756004    11.00000    0.05663
H60C  2    0.425991    0.903883    0.739386    11.00000    0.06037
AFIX   0
C61   1    0.644214    1.047385    0.740859    11.00000    0.06516    0.04132 =
         0.05530    0.01644    0.01990    0.02619
AFIX 137
H61A  2    0.738447    1.061015    0.753628    11.00000    0.06614
H61B  2    0.595296    1.075369    0.758778    11.00000    0.05457
H61C  2    0.626363    1.053653    0.703798    11.00000    0.06569
AFIX   0
C62   1    0.888726    0.871737    0.947092    11.00000    0.02297    0.02402 =
         0.02320    0.00011    0.00216    0.00087
C63   1    0.810002    0.885011    0.982980    11.00000    0.02535    0.02861 =
         0.02679   -0.00289    0.00341    0.00325
C64   1    0.834177    0.860619    1.031888    11.00000    0.03813    0.04039 =
         0.02583    0.00116    0.00869    0.00696
AFIX  43
H64   2    0.781408    0.869307    1.056591    11.00000    0.03793
AFIX   0
C65   1    0.934004    0.823894    1.045021    11.00000    0.04593    0.04304 =
         0.02559    0.00731    0.00237    0.00801
AFIX  43
H65   2    0.952000    0.809217    1.079008    11.00000    0.04339
AFIX   0
C66   1    1.007403    0.808589    1.008768    11.00000    0.03527    0.03741 =
         0.03486    0.00786    0.00089    0.01130
AFIX  43
H66   2    1.074072    0.782176    1.017865    11.00000    0.04153
AFIX   0
C67   1    0.985873    0.830995    0.959221    11.00000    0.02731    0.03063 =
         0.02966    0.00330    0.00542    0.00662
C68   1    0.698552    0.924481    0.969143    11.00000    0.02958    0.03783 =
         0.03007   -0.00247    0.00585    0.01033
AFIX  13
H68   2    0.691895    0.933279    0.931719    11.00000    0.03967
AFIX   0
C69   1    0.567280    0.883725    0.976959    11.00000    0.03090    0.05637 =
         0.05298    0.00055    0.01129    0.00825
AFIX 137
H69A  2    0.551700    0.839749    0.957683    11.00000    0.04468
H69B  2    0.496752    0.908772    0.964553    11.00000    0.05461
H69C  2    0.568976    0.876447    1.013667    11.00000    0.05582
AFIX   0
C70   1    0.725710    0.993281    0.998988    11.00000    0.04849    0.04369 =
         0.04242   -0.00797    0.00189    0.01820
AFIX 137
H70A  2    0.735375    0.986394    1.035990    11.00000    0.05079
H70B  2    0.652391    1.017378    0.988820    11.00000    0.04574
H70C  2    0.806784    1.020207    0.991299    11.00000    0.04838
AFIX   0
PART 7
C71   1    1.061329    0.808147    0.918981   -61.00000    0.03194    0.03498 =
         0.03427    0.00443    0.01051    0.01150
AFIX  13
H71   2    1.014558    0.817342    0.884407   -61.00000    0.04254
AFIX   0
C72   1    1.066847    0.733025    0.918827   -61.00000    0.05621    0.03626 =
         0.05320   -0.00163    0.01572    0.01435
AFIX 137
H72A  2    1.122000    0.723376    0.950533   -61.00000    0.07633
H72B  2    1.104145    0.720031    0.889012   -61.00000    0.06075
H72C  2    0.977966    0.707045    0.916835   -61.00000    0.06534
AFIX   0
PART 10
C74   1    0.554123    0.837029    0.837861    81.00000    0.02969    0.03296 =
         0.03616   -0.00390    0.00827    0.00124
PART 0
C75   1    0.503274    0.704161    0.629743    11.00000    0.06189    0.05952 =
         0.03127    0.00977    0.00843   -0.00536
AFIX  23
H75A  2    0.589781    0.734122    0.639285    11.00000    0.05361
H75B  2    0.449689    0.724999    0.602198    11.00000    0.07134
AFIX   0
C76   1    0.520264    0.635688    0.611572    11.00000    0.08375    0.06888 =
         0.03197   -0.00409    0.01884   -0.01576
AFIX  23
H76A  2    0.432856    0.606979    0.600804    11.00000    0.07044
H76B  2    0.565020    0.640012    0.581183    11.00000    0.07320
AFIX   0
C77   1    0.730567    0.625310    0.653048    11.00000    0.07053    0.06286 =
         0.06774   -0.00863    0.04451   -0.00038
AFIX  23
H77A  2    0.753349    0.675213    0.659376    11.00000    0.06316
H77B  2    0.757614    0.613069    0.620222    11.00000    0.07492
AFIX   0
C78   1    0.799207    0.591216    0.695944    11.00000    0.07357    0.05335 =
         0.10172   -0.00195    0.05721    0.02082
AFIX  23
H78A  2    0.772399    0.541365    0.690393    11.00000    0.08226
H78B  2    0.895298    0.602547    0.697014    11.00000    0.07799
AFIX   0
C79   1    0.838109    0.586362    0.786551    11.00000    0.04051    0.04324 =
         0.10156    0.01269    0.01719    0.01766
AFIX  23
H79A  2    0.933561    0.601355    0.787743    11.00000    0.07924
H79B  2    0.819152    0.536122    0.783401    11.00000    0.05888
AFIX   0
C80   1    0.798821    0.610807    0.834317    11.00000    0.03625    0.04394 =
         0.07155    0.00887   -0.00706    0.00616
AFIX  23
H80A  2    0.848885    0.593437    0.864746    11.00000    0.06123
H80B  2    0.817366    0.661047    0.837541    11.00000    0.05483
AFIX   0
C81   1    0.621624    0.595214    0.880363    11.00000    0.06129    0.03795 =
         0.03353    0.00470   -0.00332    0.00788
AFIX  23
H81A  2    0.638559    0.643934    0.891667    11.00000    0.05049
H81B  2    0.671692    0.570738    0.906564    11.00000    0.06345
AFIX   0
C82   1    0.477995    0.567317    0.874615    11.00000    0.06570    0.03590 =
         0.03600    0.00636    0.01244    0.00266
AFIX  23
H82A  2    0.463269    0.518187    0.864780    11.00000    0.05717
H82B  2    0.449145    0.572497    0.908250    11.00000    0.05570
AFIX   0
C83   1    0.383260    0.665347    0.854314    11.00000    0.04193    0.03781 =
         0.03805   -0.00466    0.01697   -0.00061
AFIX  23
H83A  2    0.469683    0.695069    0.864872    11.00000    0.03761
H83B  2    0.336739    0.661768    0.884240    11.00000    0.04504
AFIX   0
C84   1    0.304868    0.694264    0.810827    11.00000    0.02840    0.04357 =
         0.05102   -0.00643    0.01386    0.00291
AFIX  23
H84A  2    0.221687    0.662597    0.798358    11.00000    0.05709
H84B  2    0.283382    0.737895    0.822378    11.00000    0.04576
AFIX   0
C85   1    0.320016    0.740529    0.730383    11.00000    0.03346    0.04427 =
         0.05194    0.00398   -0.00371    0.01258
AFIX  23
H85A  2    0.298167    0.782590    0.744736    11.00000    0.05263
H85B  2    0.237745    0.712100    0.712424    11.00000    0.04971
AFIX   0
C86   1    0.413166    0.757671    0.693534    11.00000    0.04277    0.04283 =
         0.04470    0.00918   -0.00409    0.00639
AFIX  23
H86A  2    0.373998    0.783392    0.665309    11.00000    0.05341
H86B  2    0.495735    0.785930    0.711400    11.00000    0.04061
AFIX   0

C90   1   -0.067696    0.416245    0.876243    11.00000    0.05444    0.07598 =
         0.08410   -0.00852    0.01188    0.00066
C91   1    0.023008    0.433574    0.846342    11.00000    0.07444    0.13935 =
         0.08841    0.02970    0.04234    0.02459
AFIX  43
H91   2    0.022746    0.403605    0.817748    11.00000   -1.20000
AFIX   0
C92   1    0.111482    0.488432    0.853560    11.00000    0.09737    0.12625 =
         0.10386    0.03558    0.02901    0.00585
AFIX  43
H92   2    0.173069    0.498303    0.830829    11.00000   -1.20000
AFIX   0
C93   1    0.113093    0.532422    0.895833    11.00000    0.07044    0.08938 =
         0.11178    0.03055    0.00680    0.00470
AFIX  43
H93   2    0.178341    0.572234    0.902012    11.00000   -1.20000
AFIX   0
C94   1    0.025435    0.520392    0.928133    11.00000    0.06780    0.06820 =
         0.09000    0.01498   -0.00380    0.00947
AFIX  43
H94   2    0.027589    0.551228    0.956415    11.00000   -1.20000
AFIX   0
C95   1   -0.068369    0.461385    0.918777    11.00000    0.06444    0.08162 =
         0.07127    0.01412    0.01798    0.01573
AFIX  43
H95   2   -0.132199    0.451352    0.940571    11.00000   -1.20000
AFIX   0
C96   1   -0.164434    0.351445    0.869168    11.00000    0.10728    0.14375 =
         0.19044   -0.06594    0.05642   -0.03652
AFIX  33
H96A  2   -0.220586    0.350138    0.895603    11.00000   -1.50000
H96B  2   -0.218767    0.348689    0.834989    11.00000   -1.50000
H96C  2   -0.117472    0.312959    0.872266    11.00000   -1.50000
AFIX   0

C100  1    0.651485    0.637059    1.013459    11.00000    0.06211    0.04396 =
         0.02687   -0.00496    0.00323   -0.00118
C101  1    0.598479    0.693079    0.997199    11.00000    0.06549    0.04208 =
         0.04013    0.00590    0.01053   -0.00509
AFIX  43
H101  2    0.652489    0.730288    0.985222    11.00000    0.06613
AFIX   0
C102  1    0.468000    0.695748    0.998113    11.00000    0.06866    0.04819 =
         0.05168    0.00630    0.01068    0.00822
AFIX  43
H102  2    0.433317    0.734871    0.987168    11.00000    0.06768
AFIX   0
C103  1    0.387708    0.641714    1.014890    11.00000    0.06438    0.06246 =
         0.04876   -0.00067    0.01855   -0.00097
AFIX  43
H103  2    0.298087    0.643578    1.015704    11.00000    0.07876
AFIX   0
C104  1    0.438792    0.585422    1.030337    11.00000    0.07637    0.05065 =
         0.04316    0.00173    0.01771   -0.01401
AFIX  43
H104  2    0.383827    0.547787    1.041348    11.00000    0.07297
AFIX   0
C105  1    0.569216    0.583016    1.030014    11.00000    0.08081    0.03676 =
         0.03413    0.00153    0.00518   -0.00138
AFIX  43
H105  2    0.603480    0.543896    1.041255    11.00000    0.06986
AFIX   0
C106  1    0.794115    0.634766    1.013747    11.00000    0.06696    0.06420 =
         0.05627   -0.00482    0.00313    0.00579
AFIX 137
H10A  2    0.825731    0.663229    0.987092    11.00000    0.10907
H10B  2    0.804821    0.587850    1.006829    11.00000    0.10975
H10C  2    0.844843    0.651724    1.047508    11.00000    0.14431
AFIX  66

PART 4
C115  1    0.195435    0.941803    0.591885    31.00000    0.17640    0.12154 =
         0.04070    0.02138    0.02275    0.11212
AFIX  43
H115  2    0.134477    0.958674    0.609661    31.00000   -1.20000
AFIX  65
C116  1    0.161271    0.878431    0.565753    31.00000    0.05748    0.10223 =
         0.08590    0.03241    0.02750    0.03279
AFIX  43
H116  2    0.076962    0.851989    0.565668    31.00000   -1.20000
AFIX  65
C117  1    0.250462    0.853746    0.539745    31.00000    0.04143    0.04815 =
         0.06027   -0.00349   -0.00403    0.01068
AFIX  43
H117  2    0.227111    0.810434    0.521885    31.00000   -1.20000
AFIX  65
C118  1    0.373819    0.892433    0.539869    31.00000    0.03934    0.08354 =
         0.04142    0.02312   -0.00022    0.01707
C119  1    0.407985    0.955806    0.566001    31.00000    0.08994    0.06620 =
         0.07756    0.03575   -0.05263   -0.02260
AFIX  43
H119  2    0.492294    0.982246    0.566085    31.00000   -1.20000
AFIX  65
C120  1    0.318795    0.980491    0.592009    31.00000    0.22008    0.04576 =
         0.04951   -0.00815   -0.05405    0.04705
AFIX  43
H120  2    0.342146    1.023803    0.609869    31.00000   -1.20000
AFIX   0
C121  1    0.468552    0.865982    0.512449    31.00000    0.08051    0.28221 =
         0.06889    0.06702    0.03434    0.10956
AFIX 137
H12A  2    0.511473    0.834122    0.533822    31.00000   -1.50000
H12B  2    0.534873    0.903747    0.505422    31.00000   -1.50000
H12C  2    0.422238    0.842507    0.479887    31.00000   -1.50000
AFIX  66

PART 1
C130  1    0.454999    0.083677    0.855328    21.00000    0.05326    0.07925 =
         0.03159   -0.00924    0.00665    0.02042
C131  1    0.561127    0.054483    0.876764    21.00000    0.06044    0.04734 =
         0.04089    0.01182    0.00696    0.02088
AFIX  43
H131  2    0.547283    0.008854    0.886625    21.00000    0.26869
AFIX  65
C132  1    0.687509    0.092053    0.883773    21.00000    0.06096    0.09158 =
         0.06236    0.01397    0.00493    0.04114
AFIX  43
H132  2    0.760042    0.072100    0.898423    21.00000    0.10370
AFIX  65
C133  1    0.707765    0.158816    0.869345    21.00000    0.05219    0.09087 =
         0.08355   -0.01296   -0.00818    0.00065
AFIX  43
H133  2    0.794142    0.184493    0.874134    21.00000    0.07815
AFIX  65
C134  1    0.601639    0.188011    0.847908    21.00000    0.08067    0.05610 =
         0.10072   -0.00350   -0.01855    0.01518
AFIX  43
H134  2    0.615484    0.233640    0.838048    21.00000    0.16850
AFIX  65
C135  1    0.475256    0.150442    0.840900    21.00000    0.06776    0.05427 =
         0.05225    0.00036   -0.01216    0.03963
AFIX  43
H135  2    0.402724    0.170395    0.826249    21.00000    0.11109
AFIX   0
C136  1    0.320312    0.044048    0.847897    21.00000    0.05794    0.10105 =
         0.05015    0.00213    0.01730    0.00725
AFIX 137
H13A  2    0.323254   -0.004117    0.841648    21.00000    0.15830
H13B  2    0.266722    0.060060    0.818275    21.00000    0.16706
H13C  2    0.281673    0.049930    0.878840    21.00000    0.12743
AFIX  66

PART 2
C139  1    0.485791    0.019892    0.876820   -21.00000    0.12465    0.08872 =
         0.06148   -0.00098    0.02383    0.04648
AFIX  43
H139  2    0.502018   -0.023264    0.887598   -21.00000    0.25077
AFIX  65
C138  1    0.589480    0.074002    0.879642   -21.00000    0.09033    0.13238 =
         0.07355    0.00698    0.01428    0.05271
AFIX  43
H138  2    0.676574    0.067828    0.892349   -21.00000    0.47580
AFIX  65
C137  1    0.565738    0.137146    0.863871   -21.00000    0.09176    0.11384 =
         0.06071   -0.00937    0.02229   -0.01043
C142  1    0.438307    0.146180    0.845277   -21.00000    0.12322    0.07521 =
         0.07351    0.00709    0.03410    0.03210
AFIX  43
H142  2    0.422081    0.189337    0.834499   -21.00000    0.09853
AFIX  65
C141  1    0.334617    0.092071    0.842455   -21.00000    0.07657    0.07410 =
         0.03753    0.00601    0.00984    0.02934
AFIX  43
H141  2    0.247524    0.098246    0.829747   -21.00000    0.08008
AFIX  65
C140  1    0.358358    0.028927    0.858226   -21.00000    0.11324    0.06453 =
         0.03796   -0.00408    0.01602    0.02473
AFIX  43
H140  2    0.287490   -0.008055    0.856297   -21.00000    0.08067
AFIX   0
C143  1    0.680144    0.192973    0.870171   -21.00000    0.15875    0.21001 =
         0.14962    0.00228    0.02418   -0.01265
AFIX 137
H14D  2    0.697737    0.212439    0.905635   -21.00000    0.48486
H14E  2    0.661304    0.228197    0.846354   -21.00000    0.12498
H14F  2    0.757188    0.175271    0.862698   -21.00000    0.37429
AFIX  66

PART 3
C1A   1    0.438820    0.872997    0.518275    41.00000    0.06936    0.08104 =
         0.07359    0.01495    0.01435   -0.00063
AFIX  43
H1A   2    0.496333    0.854585    0.499594    41.00000   -1.20000
AFIX  65
C1B   1    0.316758    0.835234    0.521775    41.00000    0.06071    0.06694 =
         0.05466   -0.00300    0.00718    0.00420
AFIX  43
H1B   2    0.290848    0.791013    0.505485    41.00000   -1.20000
AFIX  65
C1D   1    0.232608    0.862174    0.549109    41.00000    0.07348    0.04579 =
         0.06629    0.01953    0.01328    0.02420
AFIX  43
H1D   2    0.149184    0.836364    0.551501    41.00000   -1.20000
AFIX  65
C87   1    0.270517    0.926876    0.572944    41.00000    0.08087    0.06747 =
         0.05339    0.00143   -0.00035    0.02221
C1E   1    0.392578    0.964640    0.569444    41.00000    0.06525    0.06844 =
         0.07045    0.01351   -0.03439    0.02010
AFIX  43
H1E   2    0.418487    1.008861    0.585734    41.00000   -1.20000
AFIX  65
C1C   1    0.476730    0.937701    0.542110    41.00000    0.06113    0.08029 =
         0.04739    0.02150   -0.01724   -0.00579
AFIX  43
H1C   2    0.560154    0.963511    0.539719    41.00000   -1.20000
AFIX   0
C1F   1    0.196399    0.948860    0.608000    41.00000    0.11817    0.11644 =
         0.04789   -0.00272   -0.00100    0.06220
AFIX 137
H1FA  2    0.102669    0.936037    0.593997    41.00000   -1.50000
H1FB  2    0.219078    0.998330    0.613700    41.00000   -1.50000
H1FC  2    0.215777    0.927542    0.640745    41.00000   -1.50000
AFIX  66

PART 5
C108  1    0.345140    0.968877    0.580555    51.00000    0.07051    0.03804 =
         0.03896   -0.01419   -0.02539    0.01363
AFIX  43
H108  2    0.330220    1.006155    0.600505    51.00000   -1.20000
AFIX  65
C89   1    0.256266    0.908117    0.574857    51.00000    0.06249    0.03525 =
         0.03912    0.00929   -0.01272    0.01934
C97   1    0.278097    0.853574    0.545668    51.00000    0.03632    0.03724 =
         0.03670   -0.00672   -0.00818   -0.00921
AFIX  43
H97   2    0.217355    0.812047    0.541774    51.00000   -1.20000
AFIX  65
C98   1    0.388801    0.859790    0.522175    51.00000    0.05270    0.06638 =
         0.06069    0.01845    0.01293    0.00412
AFIX  43
H98   2    0.403720    0.822512    0.502226    51.00000   -1.20000
AFIX  65
C99   1    0.477676    0.920549    0.527872    51.00000    0.04606    0.07190 =
         0.06155    0.02387    0.01155    0.00089
AFIX  43
H99   2    0.553337    0.924798    0.511816    51.00000   -1.20000
AFIX  65
C107  1    0.455847    0.975093    0.557062    51.00000    0.08239    0.07123 =
         0.07769    0.01073    0.00097   -0.00005
AFIX  43
H107  2    0.516589    1.016619    0.560956    51.00000   -1.20000
AFIX   0
C88   1    0.143710    0.902731    0.598218    51.00000    0.06188    0.08002 =
         0.07564   -0.02298   -0.00315    0.02442
AFIX 137
H88A  2    0.167107    0.925426    0.632683    51.00000   -1.50000
H88B  2    0.107925    0.854707    0.600956    51.00000   -1.50000
H88C  2    0.077652    0.924308    0.577295    51.00000   -1.50000
AFIX   0

PART 7
C110  1    1.198983    0.849089    0.925945   -61.00000    0.05933    0.06250 =
         0.11660   -0.03635    0.05918   -0.01698
AFIX 137
H11A  2    1.194307    0.897344    0.922864   -61.00000    0.10184
H11B  2    1.245151    0.834082    0.899410   -61.00000    0.06918
H11C  2    1.246542    0.842326    0.960067   -61.00000    0.15670
AFIX   0
PART 6
C73   1    1.225312    0.829756    0.947867    61.00000    0.02899    0.06289 =
         0.09784   -0.02773    0.00592    0.00196
AFIX 137
H73A  2    1.256511    0.874646    0.965530    61.00000    0.09320
H73B  2    1.278639    0.823456    0.921382    61.00000    0.01508
H73C  2    1.232831    0.794624    0.972844    61.00000    0.03989
AFIX   0
C109  1    1.083097    0.824414    0.922908    61.00000    0.03989    0.03765 =
         0.05176    0.00679    0.00922    0.02398
AFIX  13
H109  2    1.076569    0.859374    0.896642    61.00000    0.05481
AFIX   0
C111  1    1.034661    0.754565    0.896463    61.00000    0.02811    0.07487 =
         0.07707   -0.03421    0.01151    0.00430
AFIX 137
H11D  2    1.038449    0.720105    0.922138    61.00000    0.06824
H11E  2    1.090341    0.746754    0.871161    61.00000    0.04605
H11F  2    0.943842    0.751628    0.878975    61.00000    0.05130
AFIX   0

PART 9
N1A   3   -0.076089    0.271789    0.596361   -71.00000    0.03071    0.03971 =
         0.02980   -0.00426    0.00677    0.00914
C31A  1   -0.189516    0.259530    0.585478   -71.00000    0.03280    0.05609 =
         0.05625   -0.00505    0.00301    0.01108

PART 11
N2A   3    0.554123    0.837029    0.837861   -81.00000    0.02969    0.03296 =
         0.03616   -0.00390    0.00827    0.00124
C74A  1    0.456236    0.856256    0.838605   -81.00000    0.03491    0.05437 =
         0.05603   -0.00531    0.01438    0.01139
HKLF 4


REM  AX2817 OLEX2: imported from CIF
REM wR2 = 0.1472, GooF = S = 1.011, Restrained GooF = 1.026 for all data
REM R1 = 0.0504 for 19778 Fo > 4sig(Fo) and 0.0794 for all 27880 data
REM 1565 parameters refined using 282 restraints

END

WGHT      0.0649      2.7782

REM Highest difference peak  0.735,  deepest hole -0.346,  1-sigma level  0.049
Q1    1  -0.1428  0.4199  0.9003  11.00000  0.05    0.74
Q2    1   0.0943  0.5047  0.6583  11.00000  0.05    0.71
Q3    1   0.2663  0.9760  0.5972  11.00000  0.05    0.65
Q4    1  -0.1030  0.4852  0.9423  11.00000  0.05    0.63
Q5    1   0.1326  0.4557  0.8169  11.00000  0.05    0.54
Q6    1   0.0350  0.4577  0.6780  11.00000  0.05    0.46
Q7    1  -0.1038  0.4204  0.6529  11.00000  0.05    0.37
Q8    1   0.2489  0.5372  0.6983  11.00000  0.05    0.33
Q9    1   0.2696  0.4826  0.7162  11.00000  0.05    0.31
Q10   1   0.4500  0.8411  0.5061  11.00000  0.05    0.31
Q11   1   0.4077  0.9324  0.5552  11.00000  0.05    0.31
Q12   1   1.1032  0.8825  0.7594  11.00000  0.05    0.31
Q13   1   0.2672  0.8649  0.5524  11.00000  0.05    0.31
Q14   1   0.0475  0.5005  0.8969  11.00000  0.05    0.30
Q15   1   0.3119  0.8777  0.5410  11.00000  0.05    0.30
Q16   1   0.1453  0.1574  0.5994  11.00000  0.05    0.29
Q17   1   0.7686  0.8453  0.8434  11.00000  0.05    0.29
Q18   1   0.1177  0.2741  0.5805  11.00000  0.05    0.28
Q19   1   0.1838  0.9160  0.5795  11.00000  0.05    0.28
Q20   1   0.6567  0.9183  0.7010  11.00000  0.05    0.27
Q21   1   0.7370  0.9186  0.7388  11.00000  0.05    0.27
Q22   1   1.0150  0.8608  0.7422  11.00000  0.05    0.27
Q23   1   0.1783  0.1595  0.5583  11.00000  0.05    0.27
Q24   1   0.1798  0.3157  0.5154  11.00000  0.05    0.26
Q25   1   0.5706  0.1193  0.8619  11.00000  0.05    0.26
Q26   1   0.1056  0.5674  0.9326  11.00000  0.05    0.25
Q27   1   0.7475  0.1197  0.8812  11.00000  0.05    0.25
Q28   1   0.0815  0.1145  0.6230  11.00000  0.05    0.25
Q29   1   0.1515  0.2174  0.5656  11.00000  0.05    0.25
Q30   1   0.6666  0.6411  0.6654  11.00000  0.05    0.25
;
_shelx_res_checksum              10385
_olex2_submission_special_instructions 'No special instructions were received'
####################################################################### 
# 
# This file contains crystal structure data downloaded from the 
# Cambridge Structural Database (CSD) hosted by the Cambridge 
# Crystallographic Data Centre (CCDC).
# 
# Full information about CCDC data access policies and citation 
# guidelines are available at http://www.ccdc.cam.ac.uk/access/V1 
# 
# Audit and citation data items may have been added by the CCDC. 
# Please retain this information to preserve the provenance of 
# this file and to allow appropriate attribution of the data. 
# 
#######################################################################

data_ax2813_cmpd_2S2
_database_code_depnum_ccdc_archive 'CCDC 2427595'
loop_
_audit_author_name
_audit_author_address
'Fabian Dankert'
;University of Kassel
Germany
;
_audit_update_record             
;
2025-02-27 deposited with the CCDC.	2025-03-10 downloaded from the CCDC.
;
_audit_creation_date             2025-01-21
_audit_creation_method           
;
Olex2 1.5
(compiled 2022.04.07 svn.rca3783a0 for OlexSys, GUI svn.r6498)
;
_shelx_SHELXL_version_number     2019/3
_chemical_name_common            ?
_chemical_name_systematic        ?
_chemical_formula_moiety         'C43 H61 K N O6 P S2, 2.001(C7 H8)'
_chemical_formula_sum            'C57.01 H77.01 K N O6 P S2'
_chemical_formula_weight         1006.46
_chemical_melting_point          ?
loop_
_atom_type_symbol
_atom_type_description
_atom_type_scat_dispersion_real
_atom_type_scat_dispersion_imag
_atom_type_scat_source
C C 0.0181 0.0091 'International Tables Vol C Tables 4.2.6.8 and 6.1.1.4'
H H 0.0000 0.0000 'International Tables Vol C Tables 4.2.6.8 and 6.1.1.4'
K K 0.3868 1.0657 'International Tables Vol C Tables 4.2.6.8 and 6.1.1.4'
N N 0.0311 0.0180 'International Tables Vol C Tables 4.2.6.8 and 6.1.1.4'
O O 0.0492 0.0322 'International Tables Vol C Tables 4.2.6.8 and 6.1.1.4'
P P 0.2955 0.4335 'International Tables Vol C Tables 4.2.6.8 and 6.1.1.4'
S S 0.3331 0.5567 'International Tables Vol C Tables 4.2.6.8 and 6.1.1.4'

_shelx_space_group_comment       
;
The symmetry employed for this shelxl refinement is uniquely defined
by the following loop, which should always be used as a source of
symmetry information in preference to the above space-group names.
They are only intended as comments.
;
_space_group_crystal_system      monoclinic
_space_group_IT_number           14
_space_group_name_H-M_alt        'P 1 21/n 1'
_space_group_name_Hall           '-P 2yn'
loop_
_space_group_symop_operation_xyz
'x, y, z'
'-x+1/2, y+1/2, -z+1/2'
'-x, -y, -z'
'x-1/2, -y-1/2, z-1/2'

_cell_length_a                   12.4061(7)
_cell_length_b                   40.667(2)
_cell_length_c                   22.5868(13)
_cell_angle_alpha                90
_cell_angle_beta                 91.183(3)
_cell_angle_gamma                90
_cell_volume                     11393.0(11)
_cell_formula_units_Z            8
_cell_measurement_reflns_used    9724
_cell_measurement_temperature    150.00
_cell_measurement_theta_max      66.77
_cell_measurement_theta_min      3.80
_shelx_estimated_absorpt_T_max   0.848
_shelx_estimated_absorpt_T_min   0.577
_exptl_absorpt_coefficient_mu    2.134
_exptl_absorpt_correction_T_max  0.848
_exptl_absorpt_correction_T_min  0.577
_exptl_absorpt_correction_type   multi-scan
_exptl_absorpt_process_details   'SADABS 2014/5'
_exptl_absorpt_special_details   ?
_exptl_crystal_colour            colourless
_exptl_crystal_colour_primary    colourless
_exptl_crystal_density_diffrn    1.174
_exptl_crystal_density_meas      ?
_exptl_crystal_density_method    ?
_exptl_crystal_description       block
_exptl_crystal_F_000             4320
_exptl_crystal_size_max          0.29
_exptl_crystal_size_mid          0.15
_exptl_crystal_size_min          0.08
_exptl_transmission_factor_max   ?
_exptl_transmission_factor_min   ?
_diffrn_reflns_av_R_equivalents  0.0433
_diffrn_reflns_av_unetI/netI     0.0274
_diffrn_reflns_Laue_measured_fraction_full 0.993
_diffrn_reflns_Laue_measured_fraction_max 0.993
_diffrn_reflns_limit_h_max       14
_diffrn_reflns_limit_h_min       -13
_diffrn_reflns_limit_k_max       48
_diffrn_reflns_limit_k_min       -48
_diffrn_reflns_limit_l_max       26
_diffrn_reflns_limit_l_min       -26
_diffrn_reflns_number            118615
_diffrn_reflns_point_group_measured_fraction_full 0.993
_diffrn_reflns_point_group_measured_fraction_max 0.993
_diffrn_reflns_theta_full        66.840
_diffrn_reflns_theta_max         66.840
_diffrn_reflns_theta_min         2.173
_diffrn_ambient_temperature      150.00
_diffrn_detector_area_resol_mean ?
_diffrn_measured_fraction_theta_full 0.993
_diffrn_measured_fraction_theta_max 0.993
_diffrn_measurement_device_type  'Bruker APEX-II CCD'
_diffrn_measurement_method       '\f and \w scans'
_diffrn_radiation_type           CuK\a
_diffrn_radiation_wavelength     1.54178
_diffrn_source                   ?
_diffrn_standards_number         0
_reflns_Friedel_coverage         0.000
_reflns_Friedel_fraction_full    .
_reflns_Friedel_fraction_max     .
_reflns_number_gt                18092
_reflns_number_total             20120
_reflns_special_details          
;
 Reflections were merged by SHELXL according to the crystal
 class for the calculation of statistics and refinement.
 
 _reflns_Friedel_fraction is defined as the number of unique
 Friedel pairs measured divided by the number that would be
 possible theoretically, ignoring centric projections and
 systematic absences.
;
_reflns_threshold_expression     'I > 2\s(I)'
_computing_cell_refinement       ?
_computing_data_collection       ?
_computing_data_reduction        ?
_computing_molecular_graphics    'Olex2 1.5 (Dolomanov et al., 2009)'
_computing_publication_material  'Olex2 1.5 (Dolomanov et al., 2009)'
_computing_structure_refinement  'SHELXL 2019/3 (Sheldrick, 2015)'
_computing_structure_solution    ?
_refine_diff_density_max         0.396
_refine_diff_density_min         -0.240
_refine_diff_density_rms         0.041
_refine_ls_extinction_coef       .
_refine_ls_extinction_method     none
_refine_ls_goodness_of_fit_ref   1.034
_refine_ls_hydrogen_treatment    constr
_refine_ls_matrix_type           full
_refine_ls_number_parameters     1422
_refine_ls_number_reflns         20120
_refine_ls_number_restraints     387
_refine_ls_R_factor_all          0.0371
_refine_ls_R_factor_gt           0.0328
_refine_ls_restrained_S_all      1.044
_refine_ls_shift/su_max          0.003
_refine_ls_shift/su_mean         0.000
_refine_ls_structure_factor_coef Fsqd
_refine_ls_weighting_details     
'w=1/[\s^2^(Fo^2^)+(0.0504P)^2^+2.9652P] where P=(Fo^2^+2Fc^2^)/3'
_refine_ls_weighting_scheme      calc
_refine_ls_wR_factor_gt          0.0876
_refine_ls_wR_factor_ref         0.0912
_refine_special_details          ?
_olex2_refinement_description    
;
1. Fixed Uiso
 At 1.2 times of:
  All C(H) groups, All C(H,H) groups
 At 1.5 times of:
  All C(H,H,H) groups
2. Restrained distances
 C1P-C1R
 1.55 with sigma of 0.01
 C102-C107 \\sim C1B-C1C
 with sigma of 0.02
 C102-C103 \\sim C1B-C1G
 with sigma of 0.02
 C102-C101 \\sim C1B-C1A
 with sigma of 0.02
 C109-C110 \\sim C1K-C1L
 with sigma of 0.02
 C109-C108 \\sim C1K-C1I
 with sigma of 0.02
 C105-C103 \\sim C1E-C1G
 with sigma of 0.04
 C107-C106 \\sim C1C-C1D
 with sigma of 0.02
 C110-C112 \\sim C1L-C1N
 with sigma of 0.04
 C103-C101 \\sim C1G-C1A
 with sigma of 0.04
 C110-C111 \\sim C1L-C1M
 with sigma of 0.02
 C106-C105 \\sim C1D-C1E
 with sigma of 0.02
 C111-C112 \\sim C1M-C1N
 with sigma of 0.02
 C105-C104 \\sim C1E-C1F
 with sigma of 0.02
 C111-C113 \\sim C1M-C1O
 with sigma of 0.04
 C104-C103 \\sim C1F-C1G
 with sigma of 0.02
 C112-C113 \\sim C1N-C1O
 with sigma of 0.02
 C106-C104 \\sim C1D-C1F
 with sigma of 0.04
 C114-C113 \\sim C1J-C1O
 with sigma of 0.02
 C102-C106 \\sim C1B-C1D
 with sigma of 0.04
 C110-C108 \\sim C1L-C1I
 with sigma of 0.04
 C102-C104 \\sim C1B-C1F
 with sigma of 0.04
 C114-C109 \\sim C1J-C1K
 with sigma of 0.02
 C107-C105 \\sim C1C-C1E
 with sigma of 0.04
 C114-C110 \\sim C1J-C1L
 with sigma of 0.04
 C114-C112 \\sim C1J-C1N
 with sigma of 0.04
 C107-C103 \\sim C1C-C1G
 with sigma of 0.04
 C107-C101 \\sim C1C-C1A
 with sigma of 0.04
 C114-C108 \\sim C1J-C1I
 with sigma of 0.04
 C109-C111 \\sim C1K-C1M
 with sigma of 0.04
 C109-C113 \\sim C1K-C1O
 with sigma of 0.04
 C95-C96 \\sim C95A-C96A
 with sigma of 0.02
 C100-C99 \\sim C1H-C99A
 with sigma of 0.02
 C95-C94 \\sim C95A-C94A
 with sigma of 0.02
 C97-C99 \\sim C97A-C99A
 with sigma of 0.04
 C95-C99 \\sim C95A-C99A
 with sigma of 0.04
 C100-C95 \\sim C1H-C95A
 with sigma of 0.02
 C96-C94 \\sim C96A-C94A
 with sigma of 0.04
 C96-C97 \\sim C96A-C97A
 with sigma of 0.02
 C95-C97 \\sim C95A-C97A
 with sigma of 0.04
 C97-C98 \\sim C97A-C98A
 with sigma of 0.02
 C96-C98 \\sim C96A-C98A
 with sigma of 0.04
 C98-C99 \\sim C98A-C99A
 with sigma of 0.02
 C100-C96 \\sim C1H-C96A
 with sigma of 0.04
 C100-C98 \\sim C1H-C98A
 with sigma of 0.04
 C100-C94 \\sim C1H-C94A
 with sigma of 0.04
 C1P-C1Q \\sim C1P-C1S
 with sigma of 0.001
3. Rigid bond restraints
 C114, C109, C113, C110, C108, C112, C111
 with sigma for 1-2 distances of 0.01 and sigma for 1-3 distances of 0.01
 C101, C102, C103, C104, C105, C106, C107
 with sigma for 1-2 distances of 0.01 and sigma for 1-3 distances of 0.01
 C1N, C1I, C1K, C1J, C1L, C1O, C1M
 with sigma for 1-2 distances of 0.01 and sigma for 1-3 distances of 0.01
 C1A, C1B, C1C, C1G, C1D, C1F, C1E
 with sigma for 1-2 distances of 0.01 and sigma for 1-3 distances of 0.01
 C112, C114, C109, C113, C110, C108, C111
 with sigma for 1-2 distances of 0.01 and sigma for 1-3 distances of 0.01
 C98A, C1H, C95A, C99A, C96A, C94A, C97A
 with sigma for 1-2 distances of 0.01 and sigma for 1-3 distances of 0.01
 C1S, C1R, C1Q, C1V, C1U, C1T
 with sigma for 1-2 distances of 0.01 and sigma for 1-3 distances of 0.01
4. Uiso/Uaniso restraints and constraints
Uanis(C114) \\sim Ueq, Uanis(C109) \\sim Ueq, Uanis(C113) \\sim Ueq,
Uanis(C110) \\sim Ueq, Uanis(C108) \\sim Ueq, Uanis(C112) \\sim Ueq,
Uanis(C111) \\sim Ueq: with sigma of 0.01 and sigma for terminal atoms of 0.02
Uanis(C102) \\sim Ueq, Uanis(C101) \\sim Ueq, Uanis(C103) \\sim Ueq,
Uanis(C104) \\sim Ueq, Uanis(C105) \\sim Ueq, Uanis(C106) \\sim Ueq,
Uanis(C107) \\sim Ueq: with sigma of 0.01 and sigma for terminal atoms of 0.02
Uanis(C1A) \\sim Ueq, Uanis(C1B) \\sim Ueq, Uanis(C1C) \\sim Ueq, Uanis(C1G)
\\sim Ueq, Uanis(C1D) \\sim Ueq, Uanis(C1F) \\sim Ueq, Uanis(C1E) \\sim Ueq:
with sigma of 0.01 and sigma for terminal atoms of 0.02
Uanis(C113) \\sim Ueq, Uanis(C114) \\sim Ueq, Uanis(C109) \\sim Ueq,
Uanis(C110) \\sim Ueq, Uanis(C108) \\sim Ueq, Uanis(C112) \\sim Ueq,
Uanis(C111) \\sim Ueq: with sigma of 0.01 and sigma for terminal atoms of 0.02
Uanis(C1N) \\sim Ueq, Uanis(C1I) \\sim Ueq, Uanis(C1K) \\sim Ueq, Uanis(C1J)
\\sim Ueq, Uanis(C1L) \\sim Ueq, Uanis(C1O) \\sim Ueq, Uanis(C1M) \\sim Ueq:
with sigma of 0.01 and sigma for terminal atoms of 0.02
Uanis(C98A) \\sim Ueq, Uanis(C1H) \\sim Ueq, Uanis(C95A) \\sim Ueq, Uanis(C99A)
\\sim Ueq, Uanis(C96A) \\sim Ueq, Uanis(C94A) \\sim Ueq, Uanis(C97A) \\sim Ueq:
with sigma of 0.01 and sigma for terminal atoms of 0.02
Uanis(C1S) \\sim Ueq, Uanis(C1P) \\sim Ueq, Uanis(C1R) \\sim Ueq, Uanis(C1Q)
\\sim Ueq, Uanis(C1V) \\sim Ueq, Uanis(C1T) \\sim Ueq, Uanis(C1U) \\sim Ueq, :
with sigma of 0.01 and sigma for terminal atoms of 0.02
5. Others
 1*[Sof(C114)+Sof(H114)+Sof(C109)+Sof(C110)+Sof(H110)+Sof(C111)+Sof(H111)+
 Sof(C112)+Sof(H112)+Sof(C113)+Sof(H113)+Sof(C108)+Sof(H10D)+Sof(H10E)+
 Sof(H10F)]+1*[Sof(C1I)+Sof(H1IA)+Sof(H1IB)+Sof(H1IC)+Sof(C1J)+Sof(H1J)+
 Sof(C1K)+Sof(C1L)+Sof(H1L)+Sof(C1M)+Sof(H1M)+Sof(C1N)+Sof(H1N)+Sof(C1O)+
 Sof(H1O)]+1*[Sof(C1P)+Sof(H1PA)+Sof(H1PB)+Sof(H1PC)+Sof(C1Q)+Sof(H1Q)+Sof(C1R)+
 Sof(C1S)+Sof(H1S)+Sof(C1T)+Sof(H1T)+Sof(C1U)+Sof(H1U)+Sof(C1V)+Sof(H1V)]=1
 with esd of 0.001
 Sof(C1A)=Sof(H1AA)=Sof(H1AB)=Sof(H1AC)=Sof(C1B)=Sof(C1C)=Sof(H1C)=Sof(C1D)=
 Sof(H1D)=Sof(C1E)=Sof(H1E)=Sof(C1F)=Sof(H1F)=Sof(C1G)=Sof(H1G)=1-FVAR(1)
 Sof(C102)=Sof(C107)=Sof(H107)=Sof(C106)=Sof(H106)=Sof(C105)=Sof(H105)=
 Sof(C104)=Sof(H104)=Sof(C103)=Sof(H103)=Sof(C101)=Sof(H10A)=Sof(H10B)=
 Sof(H10C)=FVAR(1)
 Sof(C1H)=Sof(H1H)=Sof(C95A)=Sof(C96A)=Sof(H96A)=Sof(C97A)=Sof(H97A)=Sof(C98A)=
 Sof(H98A)=Sof(C99A)=Sof(H99A)=Sof(C94A)=Sof(H94D)=Sof(H94E)=Sof(H94F)=1-FVAR(2)
 Sof(C100)=Sof(H100)=Sof(C95)=Sof(C96)=Sof(H96)=Sof(C97)=Sof(H97)=Sof(C98)=
 Sof(H98)=Sof(C99)=Sof(H99)=Sof(C94)=Sof(H94A)=Sof(H94B)=Sof(H94C)=FVAR(2)
 Sof(C114)=Sof(H114)=Sof(C109)=Sof(C110)=Sof(H110)=Sof(C111)=Sof(H111)=
 Sof(C112)=Sof(H112)=Sof(C113)=Sof(H113)=Sof(C108)=Sof(H10D)=Sof(H10E)=
 Sof(H10F)=FVAR(3)
 Sof(C1I)=Sof(H1IA)=Sof(H1IB)=Sof(H1IC)=Sof(C1J)=Sof(H1J)=Sof(C1K)=Sof(C1L)=
 Sof(H1L)=Sof(C1M)=Sof(H1M)=Sof(C1N)=Sof(H1N)=Sof(C1O)=Sof(H1O)=FVAR(4)
 Sof(C1P)=Sof(H1PA)=Sof(H1PB)=Sof(H1PC)=Sof(C1Q)=Sof(H1Q)=Sof(C1R)=Sof(C1S)=
 Sof(H1S)=Sof(C1T)=Sof(H1T)=Sof(C1U)=Sof(H1U)=Sof(C1V)=Sof(H1V)=FVAR(5)
6.a Ternary CH refined with riding coordinates:
 C13(H13), C16(H16), C25(H25), C28(H28), C56(H56), C59(H59), C68(H68), C71(H71)
6.b Secondary CH2 refined with riding coordinates:
 C32(H32A,H32B), C33(H33A,H33B), C34(H34A,H34B), C35(H35A,H35B), C36(H36A,
 H36B), C37(H37A,H37B), C38(H38A,H38B), C39(H39A,H39B), C40(H40A,H40B),
 C41(H41A,H41B), C42(H42A,H42B), C43(H43A,H43B), C75(H75A,H75B), C76(H76A,H76B),
  C77(H77A,H77B), C78(H78A,H78B), C79(H79A,H79B), C80(H80A,H80B), C81(H81A,
 H81B), C82(H82A,H82B), C83(H83A,H83B), C84(H84A,H84B), C85(H85A,H85B),
 C86(H86A,H86B)
6.c Aromatic/amide H refined with riding coordinates:
 C3(H3), C4(H4), C5(H5), C9(H9), C10(H10), C11(H11), C21(H21), C22(H22),
 C23(H23), C46(H46), C47(H47), C48(H48), C52(H52), C53(H53), C54(H54), C64(H64),
  C65(H65), C66(H66), C107(H107), C106(H106), C105(H105), C104(H104),
 C103(H103), C89(H89), C90(H90), C91(H91), C92(H92), C93(H93), C1C(H1C),
 C1D(H1D), C1E(H1E), C1F(H1F), C1G(H1G), C100(H100), C96(H96), C97(H97),
 C98(H98), C99(H99), C1H(H1H), C96A(H96A), C97A(H97A), C98A(H98A), C99A(H99A),
 C114(H114), C110(H110), C111(H111), C112(H112), C113(H113), C1J(H1J), C1L(H1L),
  C1M(H1M), C1N(H1N), C1O(H1O), C1Q(H1Q), C1S(H1S), C1T(H1T), C1U(H1U), C1V(H1V)
6.d Fitted hexagon refined as free rotating group:
 C88(C89,C90,C91,C92,C93), C1B(C1C,C1D,C1E,C1F,C1G), C100(C95,C96,C97,C98,C99),
  C1H(C95A,C96A,C97A,C98A,C99A), C114(C109,C110,C111,C112,C113), C1J(C1K,C1L,
 C1M,C1N,C1O), C1Q(C1R,C1S,C1T,C1U,C1V)
6.e Idealised Me refined as rotating group:
 C14(H14A,H14B,H14C), C15(H15A,H15B,H15C), C17(H17A,H17B,H17C), C18(H18A,H18B,
 H18C), C26(H26A,H26B,H26C), C27(H27A,H27B,H27C), C29(H29A,H29B,H29C), C30(H30A,
 H30B,H30C), C57(H57A,H57B,H57C), C58(H58A,H58B,H58C), C60(H60A,H60B,H60C),
 C61(H61A,H61B,H61C), C69(H69A,H69B,H69C), C70(H70A,H70B,H70C), C72(H72A,H72B,
 H72C), C73(H73A,H73B,H73C), C101(H10A,H10B,H10C), C87(H87A,H87B,H87C),
 C1A(H1AA,H1AB,H1AC), C94(H94A,H94B,H94C), C94A(H94D,H94E,H94F), C108(H10D,H10E,
 H10F), C1I(H1IA,H1IB,H1IC), C1P(H1PA,H1PB,H1PC)
;
_atom_sites_solution_hydrogens   geom
_atom_sites_solution_primary     ?
_atom_sites_solution_secondary   ?
loop_
_atom_site_label
_atom_site_type_symbol
_atom_site_fract_x
_atom_site_fract_y
_atom_site_fract_z
_atom_site_U_iso_or_equiv
_atom_site_adp_type
_atom_site_occupancy
_atom_site_site_symmetry_order
_atom_site_calc_flag
_atom_site_refinement_flags_posn
_atom_site_refinement_flags_adp
_atom_site_refinement_flags_occupancy
_atom_site_disorder_assembly
_atom_site_disorder_group
P1 P 0.63756(3) 0.49759(2) 0.72564(2) 0.02130(7) Uani 1 1 d . . . . .
S1 S 0.51461(3) 0.46788(2) 0.71529(2) 0.03043(8) Uani 1 1 d . . . . .
S2 S 0.61864(3) 0.54070(2) 0.76345(2) 0.03152(8) Uani 1 1 d . . . . .
K1 K 0.36547(2) 0.53711(2) 0.70834(2) 0.02753(7) Uani 1 1 d . . . . .
N1 N 0.66082(12) 0.51524(5) 0.60018(6) 0.0487(4) Uani 1 1 d . . . . .
O1 O 0.22225(8) 0.48542(2) 0.74377(5) 0.0302(2) Uani 1 1 d . . . . .
O2 O 0.30759(9) 0.53022(3) 0.82649(5) 0.0319(2) Uani 1 1 d . . . . .
O3 O 0.35724(9) 0.59338(2) 0.78266(5) 0.0315(2) Uani 1 1 d . . . . .
O4 O 0.25984(9) 0.59773(3) 0.67107(5) 0.0351(2) Uani 1 1 d . . . . .
O5 O 0.35224(10) 0.55629(3) 0.58682(5) 0.0413(3) Uani 1 1 d . . . . .
O6 O 0.27675(9) 0.49389(3) 0.62440(5) 0.0347(2) Uani 1 1 d . . . . .
C1 C 0.75958(10) 0.47867(3) 0.75963(6) 0.0205(2) Uani 1 1 d . . . . .
C2 C 0.74956(11) 0.46244(3) 0.81475(6) 0.0228(3) Uani 1 1 d . . . . .
C3 C 0.84254(12) 0.45403(4) 0.84703(6) 0.0285(3) Uani 1 1 d . . . . .
H3 H 0.835842 0.443571 0.884383 0.034 Uiso 1 1 calc R U . . .
C4 C 0.94443(12) 0.46056(4) 0.82600(7) 0.0320(3) Uani 1 1 d . . . . .
H4 H 1.006731 0.455449 0.849374 0.038 Uiso 1 1 calc R U . . .
C5 C 0.95445(11) 0.47453(4) 0.77086(6) 0.0281(3) Uani 1 1 d . . . . .
H5 H 1.024262 0.478210 0.755672 0.034 Uiso 1 1 calc R U . . .
C6 C 0.86374(11) 0.48338(3) 0.73691(6) 0.0229(3) Uani 1 1 d . . . . .
C7 C 0.64564(11) 0.45101(3) 0.84149(6) 0.0253(3) Uani 1 1 d . . . . .
C8 C 0.59844(12) 0.46891(4) 0.88723(6) 0.0301(3) Uani 1 1 d . . . . .
C9 C 0.50545(13) 0.45612(5) 0.91300(7) 0.0410(4) Uani 1 1 d . . . . .
H9 H 0.471502 0.468173 0.943447 0.049 Uiso 1 1 calc R U . . .
C10 C 0.46248(14) 0.42653(5) 0.89508(8) 0.0461(4) Uani 1 1 d . . . . .
H10 H 0.399033 0.418393 0.912816 0.055 Uiso 1 1 calc R U . . .
C11 C 0.51169(14) 0.40860(4) 0.85124(8) 0.0404(4) Uani 1 1 d . . . . .
H11 H 0.482631 0.387875 0.839875 0.048 Uiso 1 1 calc R U . . .
C12 C 0.60307(12) 0.42037(4) 0.82340(7) 0.0305(3) Uani 1 1 d . . . . .
C13 C 0.64748(13) 0.50047(4) 0.91086(6) 0.0329(3) Uani 1 1 d . . . . .
H13 H 0.700073 0.508593 0.881249 0.039 Uiso 1 1 calc R U . . .
C14 C 0.56249(16) 0.52717(5) 0.91898(8) 0.0460(4) Uani 1 1 d . . . . .
H14A H 0.521297 0.530121 0.881873 0.069 Uiso 1 1 calc R U . . .
H14B H 0.598018 0.547893 0.929874 0.069 Uiso 1 1 calc R U . . .
H14C H 0.513600 0.520633 0.950418 0.069 Uiso 1 1 calc R U . . .
C15 C 0.70937(14) 0.49436(5) 0.96933(7) 0.0415(4) Uani 1 1 d . . . . .
H15A H 0.659786 0.485845 0.998872 0.062 Uiso 1 1 calc R U . . .
H15B H 0.741086 0.515041 0.983551 0.062 Uiso 1 1 calc R U . . .
H15C H 0.766783 0.478270 0.962914 0.062 Uiso 1 1 calc R U . . .
C16 C 0.65655(14) 0.40021(4) 0.77558(8) 0.0381(4) Uani 1 1 d . . . . .
H16 H 0.691279 0.415925 0.747762 0.046 Uiso 1 1 calc R U . . .
C17 C 0.57795(17) 0.37906(5) 0.73932(9) 0.0510(4) Uani 1 1 d . . . . .
H17A H 0.548591 0.361766 0.764549 0.077 Uiso 1 1 calc R U . . .
H17B H 0.615810 0.368993 0.706251 0.077 Uiso 1 1 calc R U . . .
H17C H 0.518955 0.392825 0.723863 0.077 Uiso 1 1 calc R U . . .
C18 C 0.74562(19) 0.37869(5) 0.80287(13) 0.0675(6) Uani 1 1 d . . . . .
H18A H 0.798400 0.392626 0.823783 0.101 Uiso 1 1 calc R U . . .
H18B H 0.781465 0.366473 0.771472 0.101 Uiso 1 1 calc R U . . .
H18C H 0.714074 0.363175 0.830835 0.101 Uiso 1 1 calc R U . . .
C19 C 0.88502(10) 0.49520(3) 0.67526(6) 0.0241(3) Uani 1 1 d . . . . .
C20 C 0.90969(11) 0.52837(4) 0.66471(6) 0.0277(3) Uani 1 1 d . . . . .
C21 C 0.93089(12) 0.53792(4) 0.60678(7) 0.0342(3) Uani 1 1 d . . . . .
H21 H 0.948744 0.560172 0.598775 0.041 Uiso 1 1 calc R U . . .
C22 C 0.92631(13) 0.51546(4) 0.56085(7) 0.0364(3) Uani 1 1 d . . . . .
H22 H 0.938096 0.522561 0.521433 0.044 Uiso 1 1 calc R U . . .
C23 C 0.90479(12) 0.48291(4) 0.57195(7) 0.0340(3) Uani 1 1 d . . . . .
H23 H 0.903208 0.467674 0.540064 0.041 Uiso 1 1 calc R U . . .
C24 C 0.88523(11) 0.47187(4) 0.62913(6) 0.0282(3) Uani 1 1 d . . . . .
C25 C 0.91242(12) 0.55340(4) 0.71451(7) 0.0336(3) Uani 1 1 d . . . . .
H25 H 0.871554 0.543881 0.748146 0.040 Uiso 1 1 calc R U . . .
C26 C 0.85761(17) 0.58574(4) 0.69699(10) 0.0512(5) Uani 1 1 d . . . . .
H26A H 0.900635 0.596989 0.667236 0.077 Uiso 1 1 calc R U . . .
H26B H 0.851588 0.599789 0.732019 0.077 Uiso 1 1 calc R U . . .
H26C H 0.785485 0.581181 0.680476 0.077 Uiso 1 1 calc R U . . .
C27 C 1.02776(15) 0.55943(5) 0.73666(9) 0.0525(5) Uani 1 1 d . . . . .
H27A H 1.060285 0.538543 0.749238 0.079 Uiso 1 1 calc R U . . .
H27B H 1.027147 0.574670 0.770262 0.079 Uiso 1 1 calc R U . . .
H27C H 1.069935 0.568957 0.704701 0.079 Uiso 1 1 calc R U . . .
C28 C 0.86230(13) 0.43551(4) 0.63983(7) 0.0328(3) Uani 1 1 d . . . . .
H28 H 0.863019 0.431914 0.683631 0.039 Uiso 1 1 calc R U . . .
C29 C 0.75160(15) 0.42546(5) 0.61601(9) 0.0470(4) Uani 1 1 d . . . . .
H29A H 0.696211 0.438763 0.634963 0.071 Uiso 1 1 calc R U . . .
H29B H 0.739256 0.402156 0.624624 0.071 Uiso 1 1 calc R U . . .
H29C H 0.747979 0.428973 0.573090 0.071 Uiso 1 1 calc R U . . .
C30 C 0.94962(16) 0.41339(5) 0.61389(11) 0.0539(5) Uani 1 1 d . . . . .
H30A H 0.950586 0.416231 0.570817 0.081 Uiso 1 1 calc R U . . .
H30B H 0.933987 0.390370 0.623251 0.081 Uiso 1 1 calc R U . . .
H30C H 1.020079 0.419437 0.631022 0.081 Uiso 1 1 calc R U . . .
C31 C 0.66717(11) 0.50737(4) 0.64897(6) 0.0314(3) Uani 1 1 d . . . . .
C32 C 0.25689(12) 0.47555(4) 0.80163(7) 0.0332(3) Uani 1 1 d . . . . .
H32A H 0.334025 0.469319 0.801436 0.040 Uiso 1 1 calc R U . . .
H32B H 0.214758 0.456247 0.814489 0.040 Uiso 1 1 calc R U . . .
C33 C 0.24057(13) 0.50369(4) 0.84346(7) 0.0345(3) Uani 1 1 d . . . . .
H33A H 0.164088 0.510648 0.842143 0.041 Uiso 1 1 calc R U . . .
H33B H 0.259219 0.496796 0.884443 0.041 Uiso 1 1 calc R U . . .
C34 C 0.29652(14) 0.55825(4) 0.86366(7) 0.0362(3) Uani 1 1 d . . . . .
H34A H 0.313273 0.552261 0.905325 0.043 Uiso 1 1 calc R U . . .
H34B H 0.221588 0.566580 0.861208 0.043 Uiso 1 1 calc R U . . .
C35 C 0.37367(14) 0.58435(4) 0.84314(7) 0.0357(3) Uani 1 1 d . . . . .
H35A H 0.365548 0.604136 0.868184 0.043 Uiso 1 1 calc R U . . .
H35B H 0.448392 0.576211 0.848759 0.043 Uiso 1 1 calc R U . . .
C36 C 0.26469(13) 0.61335(4) 0.77277(7) 0.0347(3) Uani 1 1 d . . . . .
H36A H 0.266028 0.632263 0.800379 0.042 Uiso 1 1 calc R U . . .
H36B H 0.198499 0.600440 0.779721 0.042 Uiso 1 1 calc R U . . .
C37 C 0.26519(14) 0.62534(4) 0.71011(7) 0.0362(3) Uani 1 1 d . . . . .
H37A H 0.202626 0.639968 0.702565 0.043 Uiso 1 1 calc R U . . .
H37B H 0.331840 0.638027 0.703138 0.043 Uiso 1 1 calc R U . . .
C38 C 0.27462(19) 0.60755(5) 0.61168(8) 0.0519(5) Uani 1 1 d . . . . .
H38A H 0.346484 0.617779 0.607545 0.062 Uiso 1 1 calc R U . . .
H38B H 0.219098 0.623896 0.599841 0.062 Uiso 1 1 calc R U . . .
C39 C 0.2655(2) 0.57770(5) 0.57294(8) 0.0602(6) Uani 1 1 d . . . . .
H39A H 0.196104 0.566419 0.579661 0.072 Uiso 1 1 calc R U . . .
H39B H 0.267837 0.584226 0.530763 0.072 Uiso 1 1 calc R U . . .
C40 C 0.35256(16) 0.52729(4) 0.55061(8) 0.0449(4) Uani 1 1 d . . . . .
H40A H 0.422365 0.515808 0.556354 0.054 Uiso 1 1 calc R U . . .
H40B H 0.346145 0.533835 0.508473 0.054 Uiso 1 1 calc R U . . .
C41 C 0.26336(16) 0.50411(4) 0.56440(7) 0.0435(4) Uani 1 1 d . . . . .
H41A H 0.192816 0.515162 0.558632 0.052 Uiso 1 1 calc R U . . .
H41B H 0.265627 0.484812 0.537741 0.052 Uiso 1 1 calc R U . . .
C42 C 0.19555(12) 0.47150(4) 0.64212(7) 0.0365(3) Uani 1 1 d . . . . .
H42A H 0.190261 0.453021 0.613681 0.044 Uiso 1 1 calc R U . . .
H42B H 0.124850 0.482766 0.642827 0.044 Uiso 1 1 calc R U . . .
C43 C 0.22451(12) 0.45881(4) 0.70252(7) 0.0333(3) Uani 1 1 d . . . . .
H43A H 0.172536 0.441623 0.714141 0.040 Uiso 1 1 calc R U . . .
H43B H 0.297418 0.448911 0.702393 0.040 Uiso 1 1 calc R U . . .
P2 P 0.31259(3) 0.74759(2) 0.68096(2) 0.02163(7) Uani 1 1 d . . . . .
S3 S 0.43494(3) 0.76882(2) 0.72148(2) 0.02919(8) Uani 1 1 d . . . . .
S4 S 0.33745(3) 0.72025(2) 0.61065(2) 0.03324(9) Uani 1 1 d . . . . .
K2 K 0.59555(2) 0.71387(2) 0.66769(2) 0.02766(7) Uani 1 1 d . . . . .
N2 N 0.26682(12) 0.69745(3) 0.77093(7) 0.0426(3) Uani 1 1 d . . . . .
O7 O 0.67618(9) 0.74071(3) 0.77406(5) 0.0346(2) Uani 1 1 d . . . . .
O8 O 0.61817(9) 0.67486(3) 0.77448(5) 0.0373(2) Uani 1 1 d . . . . .
O9 O 0.55366(10) 0.64630(3) 0.66550(5) 0.0389(3) Uani 1 1 d . . . . .
O10 O 0.61796(9) 0.67785(3) 0.55923(5) 0.0381(2) Uani 1 1 d . . . . .
O11 O 0.64728(9) 0.74554(3) 0.56291(5) 0.0365(2) Uani 1 1 d . . . . .
O12 O 0.73160(8) 0.77219(3) 0.66859(5) 0.0323(2) Uani 1 1 d . . . . .
C44 C 0.19768(10) 0.77544(3) 0.66564(5) 0.0206(2) Uani 1 1 d . . . . .
C45 C 0.21730(11) 0.80469(3) 0.63341(6) 0.0223(3) Uani 1 1 d . . . . .
C46 C 0.12960(12) 0.82343(3) 0.61325(6) 0.0270(3) Uani 1 1 d . . . . .
H46 H 0.142634 0.843111 0.591890 0.032 Uiso 1 1 calc R U . . .
C47 C 0.02432(12) 0.81417(4) 0.62349(7) 0.0298(3) Uani 1 1 d . . . . .
H47 H -0.034124 0.826654 0.607547 0.036 Uiso 1 1 calc R U . . .
C48 C 0.00535(11) 0.78657(3) 0.65714(6) 0.0271(3) Uani 1 1 d . . . . .
H48 H -0.066781 0.780461 0.665217 0.033 Uiso 1 1 calc R U . . .
C49 C 0.09025(11) 0.76741(3) 0.67959(6) 0.0230(3) Uani 1 1 d . . . . .
C50 C 0.32537(11) 0.81939(3) 0.61843(6) 0.0259(3) Uani 1 1 d . . . . .
C51 C 0.37539(12) 0.84150(3) 0.65850(7) 0.0302(3) Uani 1 1 d . . . . .
C52 C 0.46643(13) 0.85858(4) 0.64045(9) 0.0428(4) Uani 1 1 d . . . . .
H52 H 0.500360 0.873678 0.666979 0.051 Uiso 1 1 calc R U . . .
C53 C 0.50821(14) 0.85409(5) 0.58517(10) 0.0516(5) Uani 1 1 d . . . . .
H53 H 0.570562 0.865888 0.573833 0.062 Uiso 1 1 calc R U . . .
C54 C 0.45947(15) 0.83247(5) 0.54641(8) 0.0484(5) Uani 1 1 d . . . . .
H54 H 0.489172 0.829356 0.508388 0.058 Uiso 1 1 calc R U . . .
C55 C 0.36690(13) 0.81487(4) 0.56158(7) 0.0344(3) Uani 1 1 d . . . . .
C56 C 0.33030(13) 0.84798(4) 0.71938(7) 0.0355(3) Uani 1 1 d . . . . .
H56 H 0.290031 0.827864 0.731553 0.043 Uiso 1 1 calc R U . . .
C57 C 0.25039(19) 0.87647(5) 0.71715(11) 0.0632(6) Uani 1 1 d . . . . .
H57A H 0.286678 0.896304 0.703057 0.095 Uiso 1 1 calc R U . . .
H57B H 0.222848 0.880434 0.756876 0.095 Uiso 1 1 calc R U . . .
H57C H 0.190297 0.870987 0.690089 0.095 Uiso 1 1 calc R U . . .
C58 C 0.41738(17) 0.85468(5) 0.76684(9) 0.0516(5) Uani 1 1 d . . . . .
H58A H 0.472042 0.837303 0.765774 0.077 Uiso 1 1 calc R U . . .
H58B H 0.384562 0.855032 0.805932 0.077 Uiso 1 1 calc R U . . .
H58C H 0.451279 0.875982 0.759201 0.077 Uiso 1 1 calc R U . . .
C59 C 0.31118(15) 0.79303(5) 0.51639(7) 0.0420(4) Uani 1 1 d . . . . .
H59 H 0.261216 0.778162 0.537975 0.050 Uiso 1 1 calc R U . . .
C60 C 0.2431(2) 0.81372(6) 0.47281(8) 0.0618(6) Uani 1 1 d . . . . .
H60A H 0.194236 0.827866 0.494902 0.093 Uiso 1 1 calc R U . . .
H60B H 0.200991 0.799131 0.446712 0.093 Uiso 1 1 calc R U . . .
H60C H 0.290757 0.827389 0.448987 0.093 Uiso 1 1 calc R U . . .
C61 C 0.3898(2) 0.77141(6) 0.48222(9) 0.0639(6) Uani 1 1 d . . . . .
H61A H 0.432801 0.785240 0.456150 0.096 Uiso 1 1 calc R U . . .
H61B H 0.349132 0.755336 0.458393 0.096 Uiso 1 1 calc R U . . .
H61C H 0.437712 0.759848 0.510269 0.096 Uiso 1 1 calc R U . . .
C62 C 0.05746(11) 0.74097(4) 0.72174(6) 0.0275(3) Uani 1 1 d . . . . .
C63 C 0.01357(12) 0.71119(4) 0.70087(7) 0.0334(3) Uani 1 1 d . . . . .
C64 C -0.02100(15) 0.68822(4) 0.74217(9) 0.0472(4) Uani 1 1 d . . . . .
H64 H -0.049853 0.667826 0.728826 0.057 Uiso 1 1 calc R U . . .
C65 C -0.01402(16) 0.69463(5) 0.80210(9) 0.0525(5) Uani 1 1 d . . . . .
H65 H -0.036890 0.678532 0.829619 0.063 Uiso 1 1 calc R U . . .
C66 C 0.02607(14) 0.72432(5) 0.82221(8) 0.0441(4) Uani 1 1 d . . . . .
H66 H 0.029723 0.728567 0.863559 0.053 Uiso 1 1 calc R U . . .
C67 C 0.06124(12) 0.74815(4) 0.78284(7) 0.0329(3) Uani 1 1 d . . . . .
C68 C 0.00002(13) 0.70394(4) 0.63506(8) 0.0377(4) Uani 1 1 d . . . . .
H68 H 0.030567 0.722923 0.612798 0.045 Uiso 1 1 calc R U . . .
C69 C 0.06083(15) 0.67289(4) 0.61671(9) 0.0452(4) Uani 1 1 d . . . . .
H69A H 0.137945 0.675670 0.625599 0.068 Uiso 1 1 calc R U . . .
H69B H 0.049916 0.669177 0.574137 0.068 Uiso 1 1 calc R U . . .
H69C H 0.033521 0.653954 0.638665 0.068 Uiso 1 1 calc R U . . .
C70 C -0.11961(16) 0.70109(5) 0.61784(11) 0.0606(6) Uani 1 1 d . . . . .
H70A H -0.151226 0.682350 0.638533 0.091 Uiso 1 1 calc R U . . .
H70B H -0.127133 0.697776 0.574982 0.091 Uiso 1 1 calc R U . . .
H70C H -0.157061 0.721309 0.629001 0.091 Uiso 1 1 calc R U . . .
C71 C 0.10105(14) 0.78102(4) 0.80691(7) 0.0387(4) Uani 1 1 d . . . . .
H71 H 0.117782 0.795301 0.772241 0.046 Uiso 1 1 calc R U . . .
C72 C 0.20430(15) 0.77745(6) 0.84412(8) 0.0552(5) Uani 1 1 d . . . . .
H72A H 0.194025 0.760626 0.874555 0.083 Uiso 1 1 calc R U . . .
H72B H 0.221731 0.798503 0.863119 0.083 Uiso 1 1 calc R U . . .
H72C H 0.263535 0.770908 0.818596 0.083 Uiso 1 1 calc R U . . .
C73 C 0.01368(15) 0.79839(5) 0.84231(9) 0.0483(4) Uani 1 1 d . . . . .
H73A H -0.050286 0.801853 0.816895 0.072 Uiso 1 1 calc R U . . .
H73B H 0.040951 0.819675 0.856403 0.072 Uiso 1 1 calc R U . . .
H73C H -0.005485 0.784753 0.876284 0.072 Uiso 1 1 calc R U . . .
C74 C 0.27005(12) 0.71816(4) 0.73643(7) 0.0296(3) Uani 1 1 d . . . . .
C75 C 0.68237(14) 0.72148(4) 0.82643(7) 0.0389(4) Uani 1 1 d . . . . .
H75A H 0.672458 0.735567 0.861650 0.047 Uiso 1 1 calc R U . . .
H75B H 0.753703 0.710667 0.829997 0.047 Uiso 1 1 calc R U . . .
C76 C 0.59488(14) 0.69618(4) 0.82232(7) 0.0395(4) Uani 1 1 d . . . . .
H76A H 0.591892 0.683541 0.859709 0.047 Uiso 1 1 calc R U . . .
H76B H 0.524206 0.706972 0.815396 0.047 Uiso 1 1 calc R U . . .
C77 C 0.54472(14) 0.64811(4) 0.77020(8) 0.0390(4) Uani 1 1 d . . . . .
H77A H 0.470087 0.656432 0.765205 0.047 Uiso 1 1 calc R U . . .
H77B H 0.548857 0.634695 0.806748 0.047 Uiso 1 1 calc R U . . .
C78 C 0.57413(15) 0.62770(4) 0.71796(8) 0.0437(4) Uani 1 1 d . . . . .
H78A H 0.651314 0.621586 0.720718 0.052 Uiso 1 1 calc R U . . .
H78B H 0.530784 0.607258 0.717050 0.052 Uiso 1 1 calc R U . . .
C79 C 0.58368(17) 0.62899(4) 0.61324(8) 0.0474(4) Uani 1 1 d . . . . .
H79A H 0.546673 0.607436 0.611383 0.057 Uiso 1 1 calc R U . . .
H79B H 0.662463 0.625082 0.613797 0.057 Uiso 1 1 calc R U . . .
C80 C 0.55193(16) 0.64938(4) 0.56046(8) 0.0453(4) Uani 1 1 d . . . . .
H80A H 0.561065 0.636470 0.523745 0.054 Uiso 1 1 calc R U . . .
H80B H 0.475222 0.655849 0.562889 0.054 Uiso 1 1 calc R U . . .
C81 C 0.58994(15) 0.69815(5) 0.51004(7) 0.0424(4) Uani 1 1 d . . . . .
H81A H 0.513736 0.705130 0.512609 0.051 Uiso 1 1 calc R U . . .
H81B H 0.598258 0.685673 0.472767 0.051 Uiso 1 1 calc R U . . .
C82 C 0.66180(15) 0.72771(5) 0.51004(7) 0.0433(4) Uani 1 1 d . . . . .
H82A H 0.737994 0.720755 0.507211 0.052 Uiso 1 1 calc R U . . .
H82B H 0.643843 0.741784 0.475457 0.052 Uiso 1 1 calc R U . . .
C83 C 0.70731(15) 0.77524(4) 0.56417(8) 0.0435(4) Uani 1 1 d . . . . .
H83A H 0.683858 0.789606 0.530949 0.052 Uiso 1 1 calc R U . . .
H83B H 0.784989 0.770423 0.559920 0.052 Uiso 1 1 calc R U . . .
C84 C 0.68904(15) 0.79215(4) 0.62180(8) 0.0412(4) Uani 1 1 d . . . . .
H84A H 0.725227 0.813851 0.622156 0.049 Uiso 1 1 calc R U . . .
H84B H 0.610898 0.795698 0.627175 0.049 Uiso 1 1 calc R U . . .
C85 C 0.72892(13) 0.78883(4) 0.72402(7) 0.0353(3) Uani 1 1 d . . . . .
H85A H 0.655906 0.797835 0.730319 0.042 Uiso 1 1 calc R U . . .
H85B H 0.780755 0.807341 0.724307 0.042 Uiso 1 1 calc R U . . .
C86 C 0.75787(12) 0.76505(4) 0.77245(7) 0.0354(3) Uani 1 1 d . . . . .
H86A H 0.828447 0.754728 0.764674 0.042 Uiso 1 1 calc R U . . .
H86B H 0.763053 0.776652 0.810937 0.042 Uiso 1 1 calc R U . . .
C102 C 0.8448(10) 0.5792(2) 0.9175(3) 0.076(2) Uani 0.599(16) 1 d D U P A 1
C107 C 0.8419(8) 0.5877(3) 0.9770(4) 0.077(3) Uani 0.599(16) 1 d D U P A 1
H107 H 0.797073 0.605365 0.988773 0.092 Uiso 0.599(16) 1 calc R U P A 1
C106 C 0.9020(8) 0.5713(2) 1.0190(3) 0.0718(18) Uani 0.599(16) 1 d D U P A 1
H106 H 0.898268 0.577412 1.059493 0.086 Uiso 0.599(16) 1 calc R U P A 1
C105 C 0.9685(5) 0.54577(18) 1.0017(4) 0.0700(16) Uani 0.599(16) 1 d D U P A 1
H105 H 1.012528 0.534512 1.030078 0.084 Uiso 0.599(16) 1 calc R U P A 1
C104 C 0.9696(7) 0.5370(2) 0.9427(4) 0.080(2) Uani 0.599(16) 1 d D U P A 1
H104 H 1.014553 0.519456 0.930298 0.097 Uiso 0.599(16) 1 calc R U P A 1
C103 C 0.9053(11) 0.5536(2) 0.9010(3) 0.078(2) Uani 0.599(16) 1 d D U P A 1
H103 H 0.904311 0.546696 0.860819 0.094 Uiso 0.599(16) 1 calc R U P A 1
C101 C 0.7767(13) 0.5985(2) 0.8738(4) 0.116(4) Uani 0.599(16) 1 d D U P A 1
H10A H 0.719291 0.609879 0.894747 0.174 Uiso 0.599(16) 1 calc R U P A 1
H10B H 0.744664 0.583445 0.844430 0.174 Uiso 0.599(16) 1 calc R U P A 1
H10C H 0.821855 0.614625 0.853781 0.174 Uiso 0.599(16) 1 calc R U P A 1
C88 C 0.85100(11) 0.30284(4) 0.55488(6) 0.0621(6) Uani 1 1 d G . . . .
C89 C 0.87737(12) 0.27887(4) 0.51376(5) 0.0655(6) Uani 1 1 d G . . . .
H89 H 0.834183 0.276125 0.478887 0.079 Uiso 1 1 calc R U . . .
C90 C 0.96693(13) 0.25893(4) 0.52366(6) 0.0727(7) Uani 1 1 d G . . . .
H90 H 0.984947 0.242548 0.495551 0.087 Uiso 1 1 calc R U . . .
C91 C 1.03011(11) 0.26294(4) 0.57468(7) 0.0773(8) Uani 1 1 d G . . . .
H91 H 1.091323 0.249312 0.581446 0.093 Uiso 1 1 calc R U . . .
C92 C 1.00375(13) 0.28691(4) 0.61581(6) 0.0783(8) Uani 1 1 d G . . . .
H92 H 1.046935 0.289655 0.650678 0.094 Uiso 1 1 calc R U . . .
C93 C 0.91419(13) 0.30685(4) 0.60591(6) 0.0719(7) Uani 1 1 d G . . . .
H93 H 0.896171 0.323233 0.634015 0.086 Uiso 1 1 calc R U . . .
C87 C 0.7535(3) 0.32454(8) 0.54373(15) 0.0934(9) Uani 1 1 d . . . . .
H87A H 0.704800 0.313923 0.514875 0.140 Uiso 1 1 calc R U . . .
H87B H 0.776886 0.345817 0.528161 0.140 Uiso 1 1 calc R U . . .
H87C H 0.715803 0.327936 0.580932 0.140 Uiso 1 1 calc R U . . .
C1A C 0.7230(10) 0.6048(3) 0.8883(5) 0.076(3) Uani 0.401(16) 1 d D U P A 2
H1AA H 0.690408 0.591358 0.856732 0.113 Uiso 0.401(16) 1 calc R U P A 2
H1AB H 0.756653 0.624284 0.870990 0.113 Uiso 0.401(16) 1 calc R U P A 2
H1AC H 0.667159 0.611727 0.915732 0.113 Uiso 0.401(16) 1 calc R U P A 2
C1B C 0.8084(7) 0.5847(2) 0.9218(4) 0.048(2) Uani 0.401(16) 1 d DG U P A 2
C1C C 0.8384(9) 0.5904(3) 0.9805(4) 0.067(4) Uani 0.401(16) 1 d DG U P A 2
H1C H 0.802561 0.606859 1.002609 0.080 Uiso 0.401(16) 1 calc R U P A 2
C1D C 0.9209(10) 0.5721(3) 1.0069(5) 0.077(4) Uani 0.401(16) 1 d DG U P A 2
H1D H 0.941422 0.576011 1.047000 0.092 Uiso 0.401(16) 1 calc R U P A 2
C1E C 0.9733(6) 0.5481(2) 0.9745(7) 0.078(3) Uani 0.401(16) 1 d DG U P A 2
H1E H 1.029719 0.535564 0.992517 0.094 Uiso 0.401(16) 1 calc R U P A 2
C1F C 0.9433(5) 0.54239(19) 0.9158(7) 0.068(3) Uani 0.401(16) 1 d DG U P A 2
H1F H 0.979157 0.525965 0.893642 0.082 Uiso 0.401(16) 1 calc R U P A 2
C1G C 0.8608(8) 0.5607(2) 0.8894(4) 0.061(2) Uani 0.401(16) 1 d DG U P A 2
H1G H 0.840296 0.556813 0.849249 0.074 Uiso 0.401(16) 1 calc R U P A 2
C100 C 0.2814(3) 0.41494(10) 0.49612(15) 0.061(2) Uani 0.607(5) 1 d DG . P B 3
H100 H 0.254023 0.422986 0.459293 0.073 Uiso 0.607(5) 1 calc R U P B 3
C95 C 0.2291(3) 0.38936(9) 0.52452(16) 0.0594(13) Uani 0.607(5) 1 d DG . P B 3
C96 C 0.2691(4) 0.37759(9) 0.57841(15) 0.082(2) Uani 0.607(5) 1 d DG . P B 3
H96 H 0.233361 0.360109 0.597819 0.098 Uiso 0.607(5) 1 calc R U P B 3
C97 C 0.3615(4) 0.39140(12) 0.60389(15) 0.103(3) Uani 0.607(5) 1 d DG . P B 3
H97 H 0.388828 0.383359 0.640715 0.124 Uiso 0.607(5) 1 calc R U P B 3
C98 C 0.4138(3) 0.41698(10) 0.57549(18) 0.087(2) Uani 0.607(5) 1 d DG . P B 3
H98 H 0.476893 0.426422 0.592902 0.105 Uiso 0.607(5) 1 calc R U P B 3
C99 C 0.3737(3) 0.42875(8) 0.52160(17) 0.0626(12) Uani 0.607(5) 1 d DG . P B 3
H99 H 0.409492 0.446236 0.502191 0.075 Uiso 0.607(5) 1 calc R U P B 3
C94 C 0.1320(4) 0.37461(14) 0.4952(3) 0.103(2) Uani 0.607(5) 1 d D . P B 3
H94A H 0.150007 0.367324 0.455249 0.154 Uiso 0.607(5) 1 calc R U P B 3
H94B H 0.074335 0.391063 0.492685 0.154 Uiso 0.607(5) 1 calc R U P B 3
H94C H 0.107643 0.355735 0.518357 0.154 Uiso 0.607(5) 1 calc R U P B 3
C1H C 0.2825(5) 0.41422(16) 0.5019(2) 0.048(3) Uani 0.393(5) 1 d DG U P B 4
H1H H 0.284676 0.428537 0.468728 0.057 Uiso 0.393(5) 1 calc R U P B 4
C95A C 0.3635(4) 0.41560(12) 0.5453(2) 0.0551(16) Uani 0.393(5) 1 d DG U P B 4
C96A C 0.3603(5) 0.39465(17) 0.5939(2) 0.068(3) Uani 0.393(5) 1 d DG U P B 4
H96A H 0.415652 0.395590 0.623533 0.081 Uiso 0.393(5) 1 calc R U P B 4
C97A C 0.2762(6) 0.37233(17) 0.5990(3) 0.098(3) Uani 0.393(5) 1 d DG U P B 4
H97A H 0.274028 0.358010 0.632234 0.118 Uiso 0.393(5) 1 calc R U P B 4
C98A C 0.1952(5) 0.37095(14) 0.5556(3) 0.095(3) Uani 0.393(5) 1 d DG U P B 4
H98A H 0.137727 0.355692 0.559182 0.114 Uiso 0.393(5) 1 calc R U P B 4
C99A C 0.1984(5) 0.39190(18) 0.5071(3) 0.080(3) Uani 0.393(5) 1 d DG U P B 4
H99A H 0.143050 0.390955 0.477429 0.096 Uiso 0.393(5) 1 calc R U P B 4
C94A C 0.4555(6) 0.43780(18) 0.5373(4) 0.080(2) Uani 0.393(5) 1 d D U P B 4
H94D H 0.440053 0.452668 0.504042 0.120 Uiso 0.393(5) 1 calc R U P B 4
H94E H 0.520076 0.424842 0.529009 0.120 Uiso 0.393(5) 1 calc R U P B 4
H94F H 0.467766 0.450689 0.573464 0.120 Uiso 0.393(5) 1 calc R U P B 4
C114 C 0.2759(5) 0.66086(10) 0.9275(2) 0.088(2) Uani 0.553(6) 1 d DG U P C 5
H114 H 0.258611 0.677665 0.899668 0.105 Uiso 0.553(6) 1 calc R U P C 5
C109 C 0.2007(4) 0.63662(12) 0.9399(2) 0.062(2) Uani 0.553(6) 1 d DG U P C 5
C110 C 0.2261(4) 0.61203(11) 0.9806(2) 0.0576(14) Uani 0.553(6) 1 d DG U P C 5
H110 H 0.174663 0.595467 0.989112 0.069 Uiso 0.553(6) 1 calc R U P C 5
C111 C 0.3267(4) 0.61167(13) 1.0089(2) 0.0675(17) Uani 0.553(6) 1 d DG U P C 5
H111 H 0.344012 0.594861 1.036674 0.081 Uiso 0.553(6) 1 calc R U P C 5
C112 C 0.4019(4) 0.63590(16) 0.9964(3) 0.092(2) Uani 0.553(6) 1 d DG U P C 5
H112 H 0.470662 0.635657 1.015735 0.110 Uiso 0.553(6) 1 calc R U P C 5
C113 C 0.3765(5) 0.66050(12) 0.9557(2) 0.102(3) Uani 0.553(6) 1 d DG U P C 5
H113 H 0.427963 0.677059 0.947232 0.122 Uiso 0.553(6) 1 calc R U P C 5
C108 C 0.0921(5) 0.63357(18) 0.9080(2) 0.106(2) Uani 0.553(6) 1 d D U P C 5
H10D H 0.066276 0.655483 0.896516 0.159 Uiso 0.553(6) 1 calc R U P C 5
H10E H 0.040228 0.623290 0.934376 0.159 Uiso 0.553(6) 1 calc R U P C 5
H10F H 0.099856 0.619985 0.872502 0.159 Uiso 0.553(6) 1 calc R U P C 5
C1I C 0.3628(13) 0.6893(3) 0.9332(7) 0.094(5) Uani 0.241(6) 1 d D U P D 6
H1IA H 0.431947 0.691279 0.954620 0.141 Uiso 0.241(6) 1 calc R U P D 6
H1IB H 0.317813 0.708438 0.941609 0.141 Uiso 0.241(6) 1 calc R U P D 6
H1IC H 0.375398 0.688054 0.890559 0.141 Uiso 0.241(6) 1 calc R U P D 6
C1J C 0.3532(7) 0.6371(2) 0.9934(5) 0.065(4) Uani 0.241(6) 1 d DG U P D 6
H1J H 0.422855 0.641565 1.009791 0.078 Uiso 0.241(6) 1 calc R U P D 6
C1K C 0.3066(8) 0.6588(2) 0.9527(4) 0.064(3) Uani 0.241(6) 1 d DG U P D 6
C1L C 0.2047(8) 0.6523(2) 0.9288(4) 0.068(3) Uani 0.241(6) 1 d DG U P D 6
H1L H 0.172898 0.667066 0.900892 0.082 Uiso 0.241(6) 1 calc R U P D 6
C1M C 0.1493(6) 0.6242(2) 0.9456(4) 0.062(3) Uani 0.241(6) 1 d DG U P D 6
H1M H 0.079642 0.619793 0.929264 0.074 Uiso 0.241(6) 1 calc R U P D 6
C1N C 0.1959(8) 0.6026(2) 0.9864(5) 0.069(4) Uani 0.241(6) 1 d DG U P D 6
H1N H 0.157990 0.583407 0.997901 0.083 Uiso 0.241(6) 1 calc R U P D 6
C1O C 0.2978(9) 0.6091(3) 1.0103(6) 0.065(4) Uani 0.241(6) 1 d DG U P D 6
H1O H 0.329597 0.594292 1.038165 0.078 Uiso 0.241(6) 1 calc R U P D 6
C1P C 0.2441(10) 0.5944(3) 1.0239(6) 0.089(5) Uani 0.207(5) 1 d D U P E 7
H1PA H 0.212400 0.601719 1.061024 0.134 Uiso 0.207(5) 1 calc R U P E 7
H1PB H 0.309825 0.581748 1.032719 0.134 Uiso 0.207(5) 1 calc R U P E 7
H1PC H 0.192341 0.580468 1.002190 0.134 Uiso 0.207(5) 1 calc R U P E 7
C1Q C 0.1969(5) 0.6364(2) 0.9454(4) 0.051(5) Uani 0.207(5) 1 d DG U P E 7
H1Q H 0.128519 0.626094 0.940739 0.061 Uiso 0.207(5) 1 calc R U P E 7
C1R C 0.2718(6) 0.62413(19) 0.9864(4) 0.046(3) Uani 0.207(5) 1 d DG U P E 7
C1S C 0.3720(6) 0.6392(3) 0.9932(5) 0.086(6) Uani 0.207(5) 1 d DG U P E 7
H1S H 0.423148 0.630803 1.021214 0.104 Uiso 0.207(5) 1 calc R U P E 7
C1T C 0.3972(7) 0.6664(3) 0.9590(5) 0.081(5) Uani 0.207(5) 1 d G U P E 7
H1T H 0.465625 0.676684 0.963688 0.097 Uiso 0.207(5) 1 calc R U P E 7
C1U C 0.3223(7) 0.6786(2) 0.9180(4) 0.067(3) Uani 0.207(5) 1 d G U P E 7
H1U H 0.339550 0.697271 0.894687 0.080 Uiso 0.207(5) 1 calc R U P E 7
C1V C 0.2222(6) 0.6636(2) 0.9112(4) 0.044(3) Uani 0.207(5) 1 d G U P E 7
H1V H 0.170997 0.671975 0.883211 0.052 Uiso 0.207(5) 1 calc R U P E 7

loop_
_atom_site_aniso_label
_atom_site_aniso_U_11
_atom_site_aniso_U_22
_atom_site_aniso_U_33
_atom_site_aniso_U_23
_atom_site_aniso_U_13
_atom_site_aniso_U_12
P1 0.01725(15) 0.02522(16) 0.02143(16) 0.00127(12) 0.00030(12) 0.00142(12)
S1 0.01987(16) 0.03126(17) 0.03995(19) 0.00091(14) -0.00439(13) -0.00215(13)
S2 0.03115(18) 0.02623(17) 0.03704(19) -0.00392(14) -0.00234(14) 0.00452(13)
K1 0.02809(15) 0.02632(14) 0.02811(15) -0.00002(11) -0.00094(11) 0.00250(11)
N1 0.0346(8) 0.0796(11) 0.0321(8) 0.0165(7) 0.0025(6) 0.0097(7)
O1 0.0259(5) 0.0299(5) 0.0349(5) -0.0020(4) 0.0004(4) 0.0010(4)
O2 0.0357(6) 0.0299(5) 0.0302(5) -0.0018(4) 0.0055(4) -0.0006(4)
O3 0.0356(6) 0.0273(5) 0.0313(5) 0.0006(4) -0.0018(4) 0.0046(4)
O4 0.0434(6) 0.0294(5) 0.0324(5) -0.0033(4) -0.0024(4) 0.0007(4)
O5 0.0547(7) 0.0362(6) 0.0331(6) 0.0015(5) 0.0045(5) 0.0117(5)
O6 0.0326(6) 0.0397(6) 0.0314(5) -0.0015(4) -0.0059(4) -0.0005(4)
C1 0.0174(6) 0.0226(6) 0.0214(6) -0.0022(5) -0.0013(5) 0.0004(5)
C2 0.0206(6) 0.0247(6) 0.0232(6) -0.0012(5) 0.0014(5) 0.0004(5)
C3 0.0263(7) 0.0368(8) 0.0223(6) 0.0045(6) -0.0003(5) 0.0025(6)
C4 0.0215(7) 0.0450(8) 0.0293(7) 0.0026(6) -0.0047(5) 0.0042(6)
C5 0.0171(6) 0.0392(8) 0.0283(7) -0.0004(6) 0.0014(5) 0.0005(5)
C6 0.0202(6) 0.0259(6) 0.0225(6) -0.0022(5) 0.0015(5) -0.0004(5)
C7 0.0208(6) 0.0319(7) 0.0231(6) 0.0073(5) -0.0009(5) 0.0001(5)
C8 0.0248(7) 0.0437(8) 0.0217(7) 0.0064(6) 0.0009(5) 0.0026(6)
C9 0.0297(8) 0.0662(11) 0.0273(7) 0.0065(7) 0.0078(6) -0.0006(7)
C10 0.0297(8) 0.0684(12) 0.0403(9) 0.0147(8) 0.0056(7) -0.0141(8)
C11 0.0353(8) 0.0446(9) 0.0412(9) 0.0142(7) -0.0028(7) -0.0133(7)
C12 0.0275(7) 0.0324(7) 0.0315(7) 0.0098(6) -0.0032(6) -0.0024(6)
C13 0.0330(8) 0.0427(8) 0.0231(7) -0.0003(6) 0.0054(6) 0.0041(6)
C14 0.0512(10) 0.0532(10) 0.0340(8) -0.0015(7) 0.0087(7) 0.0157(8)
C15 0.0387(9) 0.0559(10) 0.0298(8) -0.0054(7) -0.0030(7) 0.0016(7)
C16 0.0385(9) 0.0267(7) 0.0491(9) 0.0002(7) 0.0024(7) -0.0027(6)
C17 0.0602(12) 0.0392(9) 0.0537(11) -0.0065(8) 0.0004(9) -0.0133(8)
C18 0.0578(13) 0.0383(10) 0.1057(19) -0.0109(11) -0.0162(12) 0.0136(9)
C19 0.0159(6) 0.0326(7) 0.0238(7) 0.0012(5) 0.0021(5) 0.0011(5)
C20 0.0187(6) 0.0339(7) 0.0308(7) 0.0022(6) 0.0042(5) 0.0004(5)
C21 0.0295(7) 0.0372(8) 0.0363(8) 0.0083(6) 0.0069(6) -0.0001(6)
C22 0.0317(8) 0.0517(9) 0.0261(7) 0.0088(7) 0.0073(6) 0.0015(7)
C23 0.0305(8) 0.0471(9) 0.0244(7) -0.0031(6) 0.0039(6) 0.0024(6)
C24 0.0215(6) 0.0369(8) 0.0262(7) -0.0009(6) 0.0015(5) 0.0007(6)
C25 0.0314(8) 0.0324(8) 0.0374(8) -0.0019(6) 0.0073(6) -0.0058(6)
C26 0.0592(12) 0.0327(9) 0.0622(12) -0.0013(8) 0.0138(9) 0.0015(8)
C27 0.0407(10) 0.0618(12) 0.0552(11) -0.0142(9) 0.0010(8) -0.0150(9)
C28 0.0364(8) 0.0337(8) 0.0283(7) -0.0037(6) 0.0016(6) -0.0021(6)
C29 0.0396(9) 0.0423(9) 0.0592(11) -0.0097(8) 0.0002(8) -0.0064(7)
C30 0.0442(10) 0.0397(9) 0.0782(14) -0.0026(9) 0.0086(9) 0.0068(8)
C31 0.0219(7) 0.0451(8) 0.0272(8) 0.0056(6) 0.0008(5) 0.0041(6)
C32 0.0309(8) 0.0318(7) 0.0370(8) 0.0052(6) 0.0025(6) -0.0014(6)
C33 0.0355(8) 0.0373(8) 0.0311(8) 0.0040(6) 0.0062(6) -0.0003(6)
C34 0.0464(9) 0.0353(8) 0.0270(7) -0.0027(6) 0.0032(6) 0.0064(7)
C35 0.0451(9) 0.0314(8) 0.0304(8) -0.0029(6) -0.0065(6) 0.0034(6)
C36 0.0348(8) 0.0317(7) 0.0372(8) -0.0054(6) -0.0036(6) 0.0059(6)
C37 0.0433(9) 0.0260(7) 0.0390(8) -0.0039(6) -0.0080(7) 0.0055(6)
C38 0.0829(14) 0.0388(9) 0.0341(9) 0.0045(7) -0.0009(9) 0.0217(9)
C39 0.0902(16) 0.0565(12) 0.0332(9) -0.0055(8) -0.0121(9) 0.0370(11)
C40 0.0617(11) 0.0426(9) 0.0308(8) -0.0016(7) 0.0083(7) 0.0154(8)
C41 0.0556(11) 0.0447(9) 0.0300(8) -0.0066(7) -0.0075(7) 0.0124(8)
C42 0.0260(7) 0.0411(8) 0.0422(9) -0.0109(7) -0.0036(6) -0.0005(6)
C43 0.0254(7) 0.0303(7) 0.0443(9) -0.0063(6) 0.0014(6) -0.0024(6)
P2 0.02005(16) 0.02388(16) 0.02084(15) -0.00025(12) -0.00214(12) 0.00362(12)
S3 0.02284(16) 0.03108(17) 0.03330(18) -0.00303(13) -0.00762(13) 0.00223(13)
S4 0.03425(19) 0.03846(19) 0.02679(17) -0.00956(14) -0.00470(14) 0.01180(15)
K2 0.02813(15) 0.02873(15) 0.02614(14) 0.00053(11) 0.00053(11) 0.00214(11)
N2 0.0447(8) 0.0351(7) 0.0482(8) 0.0135(6) 0.0035(6) 0.0070(6)
O7 0.0306(5) 0.0428(6) 0.0302(5) 0.0055(4) -0.0071(4) -0.0091(4)
O8 0.0345(6) 0.0412(6) 0.0361(6) 0.0064(5) 0.0008(4) -0.0064(5)
O9 0.0496(7) 0.0271(5) 0.0400(6) -0.0003(4) 0.0021(5) 0.0083(5)
O10 0.0421(6) 0.0412(6) 0.0308(5) -0.0036(5) -0.0042(4) 0.0084(5)
O11 0.0383(6) 0.0439(6) 0.0274(5) 0.0034(4) 0.0038(4) 0.0002(5)
O12 0.0304(5) 0.0304(5) 0.0360(6) 0.0032(4) -0.0012(4) 0.0010(4)
C44 0.0204(6) 0.0240(6) 0.0174(6) -0.0019(5) -0.0029(5) 0.0038(5)
C45 0.0234(7) 0.0245(6) 0.0191(6) -0.0027(5) -0.0006(5) 0.0019(5)
C46 0.0294(7) 0.0242(6) 0.0273(7) 0.0020(5) -0.0010(5) 0.0041(5)
C47 0.0256(7) 0.0301(7) 0.0336(7) 0.0013(6) -0.0048(6) 0.0083(6)
C48 0.0202(6) 0.0311(7) 0.0299(7) -0.0018(6) -0.0010(5) 0.0020(5)
C49 0.0223(6) 0.0250(6) 0.0216(6) -0.0028(5) -0.0018(5) 0.0009(5)
C50 0.0241(7) 0.0258(6) 0.0278(7) 0.0080(5) 0.0011(5) 0.0048(5)
C51 0.0258(7) 0.0246(7) 0.0402(8) 0.0069(6) -0.0038(6) 0.0009(5)
C52 0.0288(8) 0.0342(8) 0.0652(11) 0.0174(8) -0.0061(7) -0.0052(6)
C53 0.0303(8) 0.0545(11) 0.0703(13) 0.0344(10) 0.0047(8) -0.0035(8)
C54 0.0386(9) 0.0630(11) 0.0441(10) 0.0309(9) 0.0162(8) 0.0148(8)
C55 0.0338(8) 0.0407(8) 0.0289(7) 0.0138(6) 0.0056(6) 0.0120(6)
C56 0.0332(8) 0.0307(8) 0.0423(9) -0.0096(6) -0.0048(6) 0.0001(6)
C57 0.0637(13) 0.0547(12) 0.0704(14) -0.0289(10) -0.0167(10) 0.0248(10)
C58 0.0527(11) 0.0490(10) 0.0524(11) -0.0117(8) -0.0170(9) -0.0030(8)
C59 0.0529(10) 0.0500(10) 0.0232(7) 0.0032(7) 0.0045(7) 0.0169(8)
C60 0.0880(16) 0.0673(13) 0.0295(9) -0.0018(8) -0.0143(9) 0.0282(12)
C61 0.0899(17) 0.0642(13) 0.0386(10) 0.0047(9) 0.0262(10) 0.0295(12)
C62 0.0206(6) 0.0304(7) 0.0314(7) 0.0043(6) -0.0009(5) 0.0006(5)
C63 0.0244(7) 0.0295(7) 0.0462(9) 0.0025(6) -0.0029(6) 0.0007(6)
C64 0.0399(9) 0.0333(8) 0.0684(12) 0.0096(8) 0.0024(8) -0.0070(7)
C65 0.0510(11) 0.0476(10) 0.0594(12) 0.0237(9) 0.0143(9) -0.0031(8)
C66 0.0415(9) 0.0549(10) 0.0362(9) 0.0146(8) 0.0085(7) 0.0017(8)
C67 0.0249(7) 0.0440(9) 0.0298(7) 0.0063(6) 0.0017(6) -0.0012(6)
C68 0.0358(9) 0.0273(7) 0.0493(9) -0.0052(7) -0.0136(7) 0.0026(6)
C69 0.0427(9) 0.0330(8) 0.0593(11) -0.0077(8) -0.0118(8) 0.0075(7)
C70 0.0418(11) 0.0525(11) 0.0862(16) -0.0194(11) -0.0281(10) 0.0129(9)
C71 0.0387(9) 0.0534(10) 0.0240(7) -0.0013(7) 0.0011(6) -0.0092(7)
C72 0.0352(9) 0.0910(15) 0.0394(10) -0.0214(10) 0.0010(7) -0.0022(9)
C73 0.0422(10) 0.0540(11) 0.0485(10) -0.0084(8) -0.0032(8) 0.0003(8)
C74 0.0264(7) 0.0289(7) 0.0335(7) 0.0016(6) -0.0007(6) 0.0039(5)
C75 0.0375(9) 0.0501(9) 0.0287(8) 0.0060(7) -0.0069(6) -0.0057(7)
C76 0.0394(9) 0.0527(10) 0.0263(7) 0.0057(7) -0.0011(6) -0.0072(7)
C77 0.0394(9) 0.0368(8) 0.0409(9) 0.0107(7) -0.0006(7) -0.0062(7)
C78 0.0477(10) 0.0295(8) 0.0538(10) 0.0102(7) 0.0005(8) 0.0044(7)
C79 0.0603(12) 0.0320(8) 0.0497(10) -0.0083(7) -0.0007(8) 0.0115(8)
C80 0.0547(11) 0.0389(9) 0.0419(9) -0.0117(7) -0.0056(8) 0.0088(8)
C81 0.0505(10) 0.0514(10) 0.0252(7) -0.0028(7) -0.0046(7) 0.0131(8)
C82 0.0475(10) 0.0583(11) 0.0243(7) 0.0036(7) 0.0043(7) 0.0087(8)
C83 0.0462(10) 0.0451(9) 0.0392(9) 0.0155(7) 0.0024(7) -0.0047(7)
C84 0.0458(9) 0.0313(8) 0.0461(9) 0.0101(7) -0.0046(7) -0.0007(7)
C85 0.0304(8) 0.0317(8) 0.0437(9) -0.0039(6) -0.0007(6) -0.0022(6)
C86 0.0280(7) 0.0412(8) 0.0367(8) -0.0030(7) -0.0041(6) -0.0059(6)
C102 0.104(6) 0.067(4) 0.055(3) -0.004(3) -0.008(3) -0.027(3)
C107 0.106(6) 0.056(4) 0.067(4) -0.020(3) -0.014(4) -0.007(4)
C106 0.097(4) 0.063(4) 0.054(2) -0.008(2) -0.017(3) -0.019(3)
C105 0.071(3) 0.075(3) 0.064(3) -0.008(3) -0.007(2) -0.021(2)
C104 0.076(4) 0.096(4) 0.070(4) -0.014(3) 0.017(3) -0.017(3)
C103 0.102(6) 0.084(4) 0.050(3) -0.006(3) 0.006(3) -0.028(4)
C101 0.186(10) 0.085(5) 0.075(4) 0.007(4) -0.049(6) -0.034(5)
C88 0.0673(14) 0.0664(13) 0.0519(12) 0.0077(10) -0.0174(10) -0.0194(11)
C89 0.0675(14) 0.0866(16) 0.0415(11) 0.0030(10) -0.0210(10) -0.0112(12)
C90 0.0665(15) 0.0984(19) 0.0527(13) 0.0082(12) -0.0070(11) -0.0074(13)
C91 0.0536(13) 0.110(2) 0.0677(15) 0.0272(15) -0.0174(11) -0.0164(13)
C92 0.0748(17) 0.110(2) 0.0488(13) 0.0206(13) -0.0267(11) -0.0332(15)
C93 0.0867(18) 0.0794(16) 0.0489(12) 0.0023(11) -0.0147(11) -0.0353(14)
C87 0.099(2) 0.086(2) 0.094(2) -0.0090(16) -0.0261(17) 0.0019(17)
C1A 0.092(6) 0.053(4) 0.080(6) 0.004(4) -0.032(4) -0.003(4)
C1B 0.052(4) 0.038(3) 0.054(4) -0.012(2) -0.007(3) -0.009(2)
C1C 0.101(8) 0.047(6) 0.052(5) -0.009(4) -0.019(5) -0.006(5)
C1D 0.090(6) 0.061(5) 0.079(6) -0.018(5) -0.027(5) -0.012(4)
C1E 0.073(5) 0.065(4) 0.097(7) -0.007(5) -0.019(5) -0.006(3)
C1F 0.054(4) 0.062(5) 0.088(7) -0.024(5) 0.000(5) -0.002(3)
C1G 0.060(4) 0.055(4) 0.069(4) -0.016(3) 0.000(3) -0.012(3)
C100 0.074(5) 0.057(5) 0.051(3) -0.012(3) 0.002(3) 0.024(4)
C95 0.068(3) 0.053(3) 0.058(3) -0.026(2) 0.015(2) 0.002(2)
C96 0.131(6) 0.055(3) 0.060(3) 0.005(2) 0.028(3) 0.040(3)
C97 0.149(8) 0.112(6) 0.048(3) -0.010(3) -0.012(4) 0.068(6)
C98 0.072(3) 0.101(4) 0.087(4) -0.052(3) -0.027(3) 0.028(3)
C99 0.063(3) 0.043(2) 0.083(3) -0.010(2) 0.016(2) 0.0085(18)
C94 0.082(3) 0.102(4) 0.126(5) -0.066(4) 0.025(3) -0.019(3)
C1H 0.061(6) 0.053(6) 0.029(3) 0.002(4) 0.005(3) 0.028(5)
C95A 0.067(4) 0.059(4) 0.039(3) -0.003(2) 0.012(3) 0.030(3)
C96A 0.084(5) 0.084(6) 0.034(3) 0.009(3) 0.007(3) 0.051(4)
C97A 0.105(6) 0.087(5) 0.103(6) 0.010(5) 0.018(4) 0.035(4)
C98A 0.096(5) 0.087(5) 0.103(6) 0.008(4) 0.031(4) 0.031(4)
C99A 0.088(5) 0.062(4) 0.089(5) -0.007(4) 0.012(4) 0.017(4)
C94A 0.073(4) 0.081(4) 0.085(5) -0.007(4) 0.001(3) 0.018(3)
C114 0.141(6) 0.053(3) 0.069(4) -0.011(3) 0.031(4) 0.020(4)
C109 0.082(4) 0.069(5) 0.035(3) -0.009(3) 0.009(3) 0.029(4)
C110 0.064(3) 0.072(4) 0.037(2) -0.007(2) 0.009(2) 0.012(3)
C111 0.080(3) 0.084(4) 0.039(3) -0.007(2) -0.005(2) 0.005(3)
C112 0.110(5) 0.106(5) 0.059(3) -0.033(3) 0.002(3) -0.032(4)
C113 0.139(6) 0.070(3) 0.097(5) -0.040(3) 0.031(5) -0.030(4)
C108 0.088(4) 0.170(6) 0.060(3) -0.020(3) -0.007(2) 0.077(4)
C1I 0.098(9) 0.094(8) 0.092(9) 0.000(7) 0.036(7) -0.010(7)
C1J 0.063(6) 0.074(6) 0.057(6) -0.034(5) -0.008(5) 0.013(5)
C1K 0.076(6) 0.052(5) 0.063(6) -0.018(4) 0.016(5) 0.005(4)
C1L 0.085(6) 0.066(7) 0.054(7) -0.009(5) 0.015(5) 0.018(5)
C1M 0.044(5) 0.078(6) 0.064(5) -0.031(4) 0.005(4) 0.019(4)
C1N 0.076(6) 0.070(6) 0.062(6) -0.008(5) 0.016(5) 0.010(5)
C1O 0.077(7) 0.060(6) 0.058(7) -0.020(5) -0.005(5) 0.025(5)
C1P 0.088(10) 0.094(10) 0.086(10) -0.001(8) 0.009(8) 0.008(8)
C1Q 0.046(7) 0.050(9) 0.056(8) -0.005(6) 0.014(5) 0.009(6)
C1R 0.063(6) 0.046(5) 0.031(5) 0.010(4) 0.015(5) 0.027(4)
C1S 0.080(8) 0.105(10) 0.074(10) -0.026(7) -0.008(7) 0.006(7)
C1T 0.074(7) 0.105(9) 0.063(7) -0.032(6) -0.010(5) -0.019(6)
C1U 0.067(6) 0.070(7) 0.064(6) -0.019(5) 0.014(5) -0.023(5)
C1V 0.052(5) 0.045(5) 0.035(5) -0.010(4) 0.006(4) 0.006(4)

_geom_special_details            
;
 All esds (except the esd in the dihedral angle between two l.s. planes)
 are estimated using the full covariance matrix.  The cell esds are taken
 into account individually in the estimation of esds in distances, angles
 and torsion angles; correlations between esds in cell parameters are only
 used when they are defined by crystal symmetry.  An approximate (isotropic)
 treatment of cell esds is used for estimating esds involving l.s. planes.
;
loop_
_geom_bond_atom_site_label_1
_geom_bond_atom_site_label_2
_geom_bond_distance
_geom_bond_site_symmetry_2
_geom_bond_publ_flag
P1 S1 1.9560(5) . ?
P1 S2 1.9663(5) . ?
P1 K1 3.7518(5) . ?
P1 C1 1.8506(13) . ?
P1 C31 1.8217(15) . ?
S1 K1 3.3707(5) . ?
S2 K1 3.3577(5) . ?
K1 O1 2.8766(11) . ?
K1 O2 2.7917(11) . ?
K1 O3 2.8410(11) . ?
K1 O4 2.9084(11) . ?
K1 O5 2.8551(12) . ?
K1 O6 2.7944(11) . ?
N1 C31 1.149(2) . ?
O1 C32 1.4250(19) . ?
O1 C43 1.4287(18) . ?
O2 C33 1.4198(19) . ?
O2 C34 1.4237(18) . ?
O3 C35 1.4253(18) . ?
O3 C36 1.4204(18) . ?
O4 C37 1.4282(18) . ?
O4 C38 1.415(2) . ?
O5 C39 1.414(2) . ?
O5 C40 1.435(2) . ?
O6 C41 1.424(2) . ?
O6 C42 1.421(2) . ?
C1 C2 1.4167(19) . ?
C1 C6 1.4134(18) . ?
C2 C3 1.395(2) . ?
C2 C7 1.5084(18) . ?
C3 H3 0.9500 . ?
C3 C4 1.385(2) . ?
C4 H4 0.9500 . ?
C4 C5 1.377(2) . ?
C5 H5 0.9500 . ?
C5 C6 1.3958(19) . ?
C6 C19 1.5016(18) . ?
C7 C8 1.402(2) . ?
C7 C12 1.411(2) . ?
C8 C9 1.403(2) . ?
C8 C13 1.513(2) . ?
C9 H9 0.9500 . ?
C9 C10 1.374(3) . ?
C10 H10 0.9500 . ?
C10 C11 1.382(3) . ?
C11 H11 0.9500 . ?
C11 C12 1.392(2) . ?
C12 C16 1.519(2) . ?
C13 H13 1.0000 . ?
C13 C14 1.527(2) . ?
C13 C15 1.534(2) . ?
C14 H14A 0.9800 . ?
C14 H14B 0.9800 . ?
C14 H14C 0.9800 . ?
C15 H15A 0.9800 . ?
C15 H15B 0.9800 . ?
C15 H15C 0.9800 . ?
C16 H16 1.0000 . ?
C16 C17 1.526(2) . ?
C16 C18 1.529(3) . ?
C17 H17A 0.9800 . ?
C17 H17B 0.9800 . ?
C17 H17C 0.9800 . ?
C18 H18A 0.9800 . ?
C18 H18B 0.9800 . ?
C18 H18C 0.9800 . ?
C19 C20 1.405(2) . ?
C19 C24 1.409(2) . ?
C20 C21 1.395(2) . ?
C20 C25 1.517(2) . ?
C21 H21 0.9500 . ?
C21 C22 1.382(2) . ?
C22 H22 0.9500 . ?
C22 C23 1.374(2) . ?
C23 H23 0.9500 . ?
C23 C24 1.394(2) . ?
C24 C28 1.526(2) . ?
C25 H25 1.0000 . ?
C25 C26 1.529(2) . ?
C25 C27 1.526(2) . ?
C26 H26A 0.9800 . ?
C26 H26B 0.9800 . ?
C26 H26C 0.9800 . ?
C27 H27A 0.9800 . ?
C27 H27B 0.9800 . ?
C27 H27C 0.9800 . ?
C28 H28 1.0000 . ?
C28 C29 1.521(2) . ?
C28 C30 1.534(2) . ?
C29 H29A 0.9800 . ?
C29 H29B 0.9800 . ?
C29 H29C 0.9800 . ?
C30 H30A 0.9800 . ?
C30 H30B 0.9800 . ?
C30 H30C 0.9800 . ?
C32 H32A 0.9900 . ?
C32 H32B 0.9900 . ?
C32 C33 1.500(2) . ?
C33 H33A 0.9900 . ?
C33 H33B 0.9900 . ?
C34 H34A 0.9900 . ?
C34 H34B 0.9900 . ?
C34 C35 1.508(2) . ?
C35 H35A 0.9900 . ?
C35 H35B 0.9900 . ?
C36 H36A 0.9900 . ?
C36 H36B 0.9900 . ?
C36 C37 1.497(2) . ?
C37 H37A 0.9900 . ?
C37 H37B 0.9900 . ?
C38 H38A 0.9900 . ?
C38 H38B 0.9900 . ?
C38 C39 1.499(3) . ?
C39 H39A 0.9900 . ?
C39 H39B 0.9900 . ?
C40 H40A 0.9900 . ?
C40 H40B 0.9900 . ?
C40 C41 1.491(3) . ?
C41 H41A 0.9900 . ?
C41 H41B 0.9900 . ?
C42 H42A 0.9900 . ?
C42 H42B 0.9900 . ?
C42 C43 1.495(2) . ?
C43 H43A 0.9900 . ?
C43 H43B 0.9900 . ?
P2 S3 1.9569(5) . ?
P2 S4 1.9681(5) . ?
P2 K2 3.7864(5) . ?
P2 C44 1.8478(13) . ?
P2 C74 1.8189(15) . ?
S3 K2 3.2465(5) . ?
S4 K2 3.4365(5) . ?
K2 O7 2.8044(11) . ?
K2 O8 2.8959(11) . ?
K2 O9 2.7968(11) . ?
K2 O10 2.8726(11) . ?
K2 O11 2.7809(11) . ?
K2 O12 2.9105(11) . ?
N2 C74 1.149(2) . ?
O7 C75 1.4188(19) . ?
O7 C86 1.4177(18) . ?
O8 C76 1.420(2) . ?
O8 C77 1.4212(19) . ?
O9 C78 1.424(2) . ?
O9 C79 1.430(2) . ?
O10 C80 1.419(2) . ?
O10 C81 1.422(2) . ?
O11 C82 1.412(2) . ?
O11 C83 1.419(2) . ?
O12 C84 1.4255(19) . ?
O12 C85 1.4243(19) . ?
C44 C45 1.4182(19) . ?
C44 C49 1.4141(19) . ?
C45 C46 1.3970(19) . ?
C45 C50 1.5128(19) . ?
C46 H46 0.9500 . ?
C46 C47 1.384(2) . ?
C47 H47 0.9500 . ?
C47 C48 1.378(2) . ?
C48 H48 0.9500 . ?
C48 C49 1.3968(19) . ?
C49 C62 1.4983(19) . ?
C50 C51 1.410(2) . ?
C50 C55 1.405(2) . ?
C51 C52 1.394(2) . ?
C51 C56 1.518(2) . ?
C52 H52 0.9500 . ?
C52 C53 1.374(3) . ?
C53 H53 0.9500 . ?
C53 C54 1.372(3) . ?
C54 H54 0.9500 . ?
C54 C55 1.402(2) . ?
C55 C59 1.510(3) . ?
C56 H56 1.0000 . ?
C56 C57 1.525(2) . ?
C56 C58 1.530(2) . ?
C57 H57A 0.9800 . ?
C57 H57B 0.9800 . ?
C57 H57C 0.9800 . ?
C58 H58A 0.9800 . ?
C58 H58B 0.9800 . ?
C58 H58C 0.9800 . ?
C59 H59 1.0000 . ?
C59 C60 1.535(2) . ?
C59 C61 1.533(2) . ?
C60 H60A 0.9800 . ?
C60 H60B 0.9800 . ?
C60 H60C 0.9800 . ?
C61 H61A 0.9800 . ?
C61 H61B 0.9800 . ?
C61 H61C 0.9800 . ?
C62 C63 1.405(2) . ?
C62 C67 1.410(2) . ?
C63 C64 1.394(2) . ?
C63 C68 1.521(2) . ?
C64 H64 0.9500 . ?
C64 C65 1.379(3) . ?
C65 H65 0.9500 . ?
C65 C66 1.379(3) . ?
C66 H66 0.9500 . ?
C66 C67 1.391(2) . ?
C67 C71 1.522(2) . ?
C68 H68 1.0000 . ?
C68 C69 1.533(2) . ?
C68 C70 1.531(2) . ?
C69 H69A 0.9800 . ?
C69 H69B 0.9800 . ?
C69 H69C 0.9800 . ?
C70 H70A 0.9800 . ?
C70 H70B 0.9800 . ?
C70 H70C 0.9800 . ?
C71 H71 1.0000 . ?
C71 C72 1.524(2) . ?
C71 C73 1.533(2) . ?
C72 H72A 0.9800 . ?
C72 H72B 0.9800 . ?
C72 H72C 0.9800 . ?
C73 H73A 0.9800 . ?
C73 H73B 0.9800 . ?
C73 H73C 0.9800 . ?
C75 H75A 0.9900 . ?
C75 H75B 0.9900 . ?
C75 C76 1.497(2) . ?
C76 H76A 0.9900 . ?
C76 H76B 0.9900 . ?
C77 H77A 0.9900 . ?
C77 H77B 0.9900 . ?
C77 C78 1.494(3) . ?
C78 H78A 0.9900 . ?
C78 H78B 0.9900 . ?
C79 H79A 0.9900 . ?
C79 H79B 0.9900 . ?
C79 C80 1.498(3) . ?
C80 H80A 0.9900 . ?
C80 H80B 0.9900 . ?
C81 H81A 0.9900 . ?
C81 H81B 0.9900 . ?
C81 C82 1.497(3) . ?
C82 H82A 0.9900 . ?
C82 H82B 0.9900 . ?
C83 H83A 0.9900 . ?
C83 H83B 0.9900 . ?
C83 C84 1.494(3) . ?
C84 H84A 0.9900 . ?
C84 H84B 0.9900 . ?
C85 H85A 0.9900 . ?
C85 H85B 0.9900 . ?
C85 C86 1.498(2) . ?
C86 H86A 0.9900 . ?
C86 H86B 0.9900 . ?
C102 C107 1.388(7) . ?
C102 C103 1.341(9) . ?
C102 C101 1.505(8) . ?
C107 H107 0.9500 . ?
C107 C106 1.367(7) . ?
C106 H106 0.9500 . ?
C106 C105 1.389(8) . ?
C105 H105 0.9500 . ?
C105 C104 1.382(7) . ?
C104 H104 0.9500 . ?
C104 C103 1.395(9) . ?
C103 H103 0.9500 . ?
C101 H10A 0.9800 . ?
C101 H10B 0.9800 . ?
C101 H10C 0.9800 . ?
C88 C89 1.3900 . ?
C88 C93 1.3900 . ?
C88 C87 1.514(3) . ?
C89 H89 0.9500 . ?
C89 C90 1.3900 . ?
C90 H90 0.9500 . ?
C90 C91 1.3900 . ?
C91 H91 0.9500 . ?
C91 C92 1.3900 . ?
C92 H92 0.9500 . ?
C92 C93 1.3900 . ?
C93 H93 0.9500 . ?
C87 H87A 0.9800 . ?
C87 H87B 0.9800 . ?
C87 H87C 0.9800 . ?
C1A H1AA 0.9800 . ?
C1A H1AB 0.9800 . ?
C1A H1AC 0.9800 . ?
C1A C1B 1.525(8) . ?
C1B C1C 1.3900 . ?
C1B C1G 1.3900 . ?
C1C H1C 0.9500 . ?
C1C C1D 1.3900 . ?
C1D H1D 0.9500 . ?
C1D C1E 1.3900 . ?
C1E H1E 0.9500 . ?
C1E C1F 1.3900 . ?
C1F H1F 0.9500 . ?
C1F C1G 1.3900 . ?
C1G H1G 0.9500 . ?
C100 H100 0.9500 . ?
C100 C95 1.3900 . ?
C100 C99 1.3900 . ?
C95 C96 1.3900 . ?
C95 C94 1.489(6) . ?
C96 H96 0.9500 . ?
C96 C97 1.3900 . ?
C97 H97 0.9500 . ?
C97 C98 1.3900 . ?
C98 H98 0.9500 . ?
C98 C99 1.3900 . ?
C99 H99 0.9500 . ?
C94 H94A 0.9800 . ?
C94 H94B 0.9800 . ?
C94 H94C 0.9800 . ?
C1H H1H 0.9500 . ?
C1H C95A 1.3900 . ?
C1H C99A 1.3900 . ?
C95A C96A 1.3900 . ?
C95A C94A 1.470(9) . ?
C96A H96A 0.9500 . ?
C96A C97A 1.3900 . ?
C97A H97A 0.9500 . ?
C97A C98A 1.3900 . ?
C98A H98A 0.9500 . ?
C98A C99A 1.3900 . ?
C99A H99A 0.9500 . ?
C94A H94D 0.9800 . ?
C94A H94E 0.9800 . ?
C94A H94F 0.9800 . ?
C114 H114 0.9500 . ?
C114 C109 1.3900 . ?
C114 C113 1.3900 . ?
C109 C110 1.3900 . ?
C109 C108 1.520(7) . ?
C110 H110 0.9500 . ?
C110 C111 1.3900 . ?
C111 H111 0.9500 . ?
C111 C112 1.3900 . ?
C112 H112 0.9500 . ?
C112 C113 1.3900 . ?
C113 H113 0.9500 . ?
C108 H10D 0.9800 . ?
C108 H10E 0.9800 . ?
C108 H10F 0.9800 . ?
C1I H1IA 0.9800 . ?
C1I H1IB 0.9800 . ?
C1I H1IC 0.9800 . ?
C1I C1K 1.493(12) . ?
C1J H1J 0.9500 . ?
C1J C1K 1.3900 . ?
C1J C1O 1.3900 . ?
C1K C1L 1.3900 . ?
C1L H1L 0.9500 . ?
C1L C1M 1.3900 . ?
C1M H1M 0.9500 . ?
C1M C1N 1.3900 . ?
C1N H1N 0.9500 . ?
C1N C1O 1.3900 . ?
C1O H1O 0.9500 . ?
C1P H1PA 0.9800 . ?
C1P H1PB 0.9800 . ?
C1P H1PC 0.9800 . ?
C1P C1R 1.521(9) . ?
C1Q H1Q 0.9500 . ?
C1Q C1R 1.3900 . ?
C1Q C1V 1.3900 . ?
C1R C1S 1.3900 . ?
C1S H1S 0.9500 . ?
C1S C1T 1.3900 . ?
C1T H1T 0.9500 . ?
C1T C1U 1.3900 . ?
C1U H1U 0.9500 . ?
C1U C1V 1.3900 . ?
C1V H1V 0.9500 . ?

loop_
_geom_angle_atom_site_label_1
_geom_angle_atom_site_label_2
_geom_angle_atom_site_label_3
_geom_angle
_geom_angle_site_symmetry_1
_geom_angle_site_symmetry_3
_geom_angle_publ_flag
S1 P1 S2 120.19(2) . . ?
S1 P1 K1 63.538(14) . . ?
S2 P1 K1 63.130(14) . . ?
C1 P1 S1 114.96(4) . . ?
C1 P1 S2 107.13(4) . . ?
C1 P1 K1 161.41(4) . . ?
C31 P1 S1 101.15(5) . . ?
C31 P1 S2 104.25(5) . . ?
C31 P1 K1 90.35(5) . . ?
C31 P1 C1 107.81(6) . . ?
P1 S1 K1 85.164(16) . . ?
P1 S2 K1 85.377(16) . . ?
S1 K1 P1 31.298(8) . . ?
S2 K1 P1 31.493(9) . . ?
S2 K1 S1 60.705(10) . . ?
O1 K1 P1 102.56(2) . . ?
O1 K1 S1 73.64(2) . . ?
O1 K1 S2 120.47(2) . . ?
O1 K1 O4 115.01(3) . . ?
O2 K1 P1 96.09(2) . . ?
O2 K1 S1 91.35(2) . . ?
O2 K1 S2 84.67(2) . . ?
O2 K1 O1 59.22(3) . . ?
O2 K1 O3 60.20(3) . . ?
O2 K1 O4 103.80(3) . . ?
O2 K1 O5 159.32(3) . . ?
O2 K1 O6 118.68(3) . . ?
O3 K1 P1 109.07(2) . . ?
O3 K1 S1 132.19(2) . . ?
O3 K1 S2 77.92(2) . . ?
O3 K1 O1 113.23(3) . . ?
O3 K1 O4 57.78(3) . . ?
O3 K1 O5 110.23(3) . . ?
O4 K1 P1 142.40(3) . . ?
O4 K1 S1 164.81(3) . . ?
O4 K1 S2 118.87(2) . . ?
O5 K1 P1 104.53(3) . . ?
O5 K1 S1 107.07(2) . . ?
O5 K1 S2 112.29(3) . . ?
O5 K1 O1 116.33(4) . . ?
O5 K1 O4 58.23(3) . . ?
O6 K1 P1 98.17(2) . . ?
O6 K1 S1 73.41(2) . . ?
O6 K1 S2 129.14(3) . . ?
O6 K1 O1 59.48(3) . . ?
O6 K1 O3 152.75(3) . . ?
O6 K1 O4 99.67(3) . . ?
O6 K1 O5 60.37(3) . . ?
C32 O1 K1 106.53(8) . . ?
C32 O1 C43 112.04(11) . . ?
C43 O1 K1 110.58(8) . . ?
C33 O2 K1 119.86(9) . . ?
C33 O2 C34 112.64(12) . . ?
C34 O2 K1 120.88(9) . . ?
C35 O3 K1 110.64(8) . . ?
C36 O3 K1 113.99(8) . . ?
C36 O3 C35 113.40(12) . . ?
C37 O4 K1 118.21(9) . . ?
C38 O4 K1 116.56(9) . . ?
C38 O4 C37 110.99(13) . . ?
C39 O5 K1 114.18(10) . . ?
C39 O5 C40 112.99(14) . . ?
C40 O5 K1 108.81(9) . . ?
C41 O6 K1 119.92(10) . . ?
C42 O6 K1 118.90(9) . . ?
C42 O6 C41 112.67(13) . . ?
C2 C1 P1 118.18(9) . . ?
C6 C1 P1 122.63(10) . . ?
C6 C1 C2 118.67(12) . . ?
C1 C2 C7 125.92(12) . . ?
C3 C2 C1 119.15(12) . . ?
C3 C2 C7 114.81(12) . . ?
C2 C3 H3 119.2 . . ?
C4 C3 C2 121.64(13) . . ?
C4 C3 H3 119.2 . . ?
C3 C4 H4 120.3 . . ?
C5 C4 C3 119.30(13) . . ?
C5 C4 H4 120.3 . . ?
C4 C5 H5 119.4 . . ?
C4 C5 C6 121.10(13) . . ?
C6 C5 H5 119.4 . . ?
C1 C6 C19 124.03(12) . . ?
C5 C6 C1 119.89(12) . . ?
C5 C6 C19 115.91(12) . . ?
C8 C7 C2 120.56(13) . . ?
C8 C7 C12 120.85(13) . . ?
C12 C7 C2 118.31(13) . . ?
C7 C8 C9 118.22(15) . . ?
C7 C8 C13 121.97(13) . . ?
C9 C8 C13 119.75(14) . . ?
C8 C9 H9 119.3 . . ?
C10 C9 C8 121.33(16) . . ?
C10 C9 H9 119.3 . . ?
C9 C10 H10 120.0 . . ?
C9 C10 C11 119.91(15) . . ?
C11 C10 H10 120.0 . . ?
C10 C11 H11 119.4 . . ?
C10 C11 C12 121.21(16) . . ?
C12 C11 H11 119.4 . . ?
C7 C12 C16 121.08(13) . . ?
C11 C12 C7 118.43(15) . . ?
C11 C12 C16 120.47(15) . . ?
C8 C13 H13 107.9 . . ?
C8 C13 C14 111.83(14) . . ?
C8 C13 C15 110.89(13) . . ?
C14 C13 H13 107.9 . . ?
C14 C13 C15 110.27(13) . . ?
C15 C13 H13 107.9 . . ?
C13 C14 H14A 109.5 . . ?
C13 C14 H14B 109.5 . . ?
C13 C14 H14C 109.5 . . ?
H14A C14 H14B 109.5 . . ?
H14A C14 H14C 109.5 . . ?
H14B C14 H14C 109.5 . . ?
C13 C15 H15A 109.5 . . ?
C13 C15 H15B 109.5 . . ?
C13 C15 H15C 109.5 . . ?
H15A C15 H15B 109.5 . . ?
H15A C15 H15C 109.5 . . ?
H15B C15 H15C 109.5 . . ?
C12 C16 H16 107.6 . . ?
C12 C16 C17 113.71(15) . . ?
C12 C16 C18 110.17(16) . . ?
C17 C16 H16 107.6 . . ?
C17 C16 C18 110.01(15) . . ?
C18 C16 H16 107.6 . . ?
C16 C17 H17A 109.5 . . ?
C16 C17 H17B 109.5 . . ?
C16 C17 H17C 109.5 . . ?
H17A C17 H17B 109.5 . . ?
H17A C17 H17C 109.5 . . ?
H17B C17 H17C 109.5 . . ?
C16 C18 H18A 109.5 . . ?
C16 C18 H18B 109.5 . . ?
C16 C18 H18C 109.5 . . ?
H18A C18 H18B 109.5 . . ?
H18A C18 H18C 109.5 . . ?
H18B C18 H18C 109.5 . . ?
C20 C19 C6 120.52(12) . . ?
C20 C19 C24 121.17(13) . . ?
C24 C19 C6 118.22(12) . . ?
C19 C20 C25 121.34(13) . . ?
C21 C20 C19 118.18(14) . . ?
C21 C20 C25 120.48(14) . . ?
C20 C21 H21 119.5 . . ?
C22 C21 C20 120.97(14) . . ?
C22 C21 H21 119.5 . . ?
C21 C22 H22 119.9 . . ?
C23 C22 C21 120.29(14) . . ?
C23 C22 H22 119.9 . . ?
C22 C23 H23 119.4 . . ?
C22 C23 C24 121.18(14) . . ?
C24 C23 H23 119.4 . . ?
C19 C24 C28 122.16(13) . . ?
C23 C24 C19 118.11(14) . . ?
C23 C24 C28 119.71(13) . . ?
C20 C25 H25 107.4 . . ?
C20 C25 C26 112.47(14) . . ?
C20 C25 C27 110.95(13) . . ?
C26 C25 H25 107.4 . . ?
C27 C25 H25 107.4 . . ?
C27 C25 C26 110.83(15) . . ?
C25 C26 H26A 109.5 . . ?
C25 C26 H26B 109.5 . . ?
C25 C26 H26C 109.5 . . ?
H26A C26 H26B 109.5 . . ?
H26A C26 H26C 109.5 . . ?
H26B C26 H26C 109.5 . . ?
C25 C27 H27A 109.5 . . ?
C25 C27 H27B 109.5 . . ?
C25 C27 H27C 109.5 . . ?
H27A C27 H27B 109.5 . . ?
H27A C27 H27C 109.5 . . ?
H27B C27 H27C 109.5 . . ?
C24 C28 H28 107.5 . . ?
C24 C28 C30 111.86(13) . . ?
C29 C28 C24 111.99(13) . . ?
C29 C28 H28 107.5 . . ?
C29 C28 C30 110.31(15) . . ?
C30 C28 H28 107.5 . . ?
C28 C29 H29A 109.5 . . ?
C28 C29 H29B 109.5 . . ?
C28 C29 H29C 109.5 . . ?
H29A C29 H29B 109.5 . . ?
H29A C29 H29C 109.5 . . ?
H29B C29 H29C 109.5 . . ?
C28 C30 H30A 109.5 . . ?
C28 C30 H30B 109.5 . . ?
C28 C30 H30C 109.5 . . ?
H30A C30 H30B 109.5 . . ?
H30A C30 H30C 109.5 . . ?
H30B C30 H30C 109.5 . . ?
N1 C31 P1 164.09(14) . . ?
O1 C32 H32A 109.9 . . ?
O1 C32 H32B 109.9 . . ?
O1 C32 C33 108.71(12) . . ?
H32A C32 H32B 108.3 . . ?
C33 C32 H32A 109.9 . . ?
C33 C32 H32B 109.9 . . ?
O2 C33 C32 108.80(12) . . ?
O2 C33 H33A 109.9 . . ?
O2 C33 H33B 109.9 . . ?
C32 C33 H33A 109.9 . . ?
C32 C33 H33B 109.9 . . ?
H33A C33 H33B 108.3 . . ?
O2 C34 H34A 110.1 . . ?
O2 C34 H34B 110.1 . . ?
O2 C34 C35 108.22(12) . . ?
H34A C34 H34B 108.4 . . ?
C35 C34 H34A 110.1 . . ?
C35 C34 H34B 110.1 . . ?
O3 C35 C34 113.37(13) . . ?
O3 C35 H35A 108.9 . . ?
O3 C35 H35B 108.9 . . ?
C34 C35 H35A 108.9 . . ?
C34 C35 H35B 108.9 . . ?
H35A C35 H35B 107.7 . . ?
O3 C36 H36A 110.0 . . ?
O3 C36 H36B 110.0 . . ?
O3 C36 C37 108.40(13) . . ?
H36A C36 H36B 108.4 . . ?
C37 C36 H36A 110.0 . . ?
C37 C36 H36B 110.0 . . ?
O4 C37 C36 109.07(12) . . ?
O4 C37 H37A 109.9 . . ?
O4 C37 H37B 109.9 . . ?
C36 C37 H37A 109.9 . . ?
C36 C37 H37B 109.9 . . ?
H37A C37 H37B 108.3 . . ?
O4 C38 H38A 110.0 . . ?
O4 C38 H38B 110.0 . . ?
O4 C38 C39 108.36(16) . . ?
H38A C38 H38B 108.4 . . ?
C39 C38 H38A 110.0 . . ?
C39 C38 H38B 110.0 . . ?
O5 C39 C38 108.74(17) . . ?
O5 C39 H39A 109.9 . . ?
O5 C39 H39B 109.9 . . ?
C38 C39 H39A 109.9 . . ?
C38 C39 H39B 109.9 . . ?
H39A C39 H39B 108.3 . . ?
O5 C40 H40A 109.0 . . ?
O5 C40 H40B 109.0 . . ?
O5 C40 C41 112.93(14) . . ?
H40A C40 H40B 107.8 . . ?
C41 C40 H40A 109.0 . . ?
C41 C40 H40B 109.0 . . ?
O6 C41 C40 108.10(14) . . ?
O6 C41 H41A 110.1 . . ?
O6 C41 H41B 110.1 . . ?
C40 C41 H41A 110.1 . . ?
C40 C41 H41B 110.1 . . ?
H41A C41 H41B 108.4 . . ?
O6 C42 H42A 110.0 . . ?
O6 C42 H42B 110.0 . . ?
O6 C42 C43 108.64(12) . . ?
H42A C42 H42B 108.3 . . ?
C43 C42 H42A 110.0 . . ?
C43 C42 H42B 110.0 . . ?
O1 C43 C42 109.02(12) . . ?
O1 C43 H43A 109.9 . . ?
O1 C43 H43B 109.9 . . ?
C42 C43 H43A 109.9 . . ?
C42 C43 H43B 109.9 . . ?
H43A C43 H43B 108.3 . . ?
S3 P2 S4 119.58(2) . . ?
S3 P2 K2 59.027(14) . . ?
S4 P2 K2 64.567(14) . . ?
C44 P2 S3 113.90(4) . . ?
C44 P2 S4 109.17(4) . . ?
C44 P2 K2 156.94(4) . . ?
C74 P2 S3 101.62(5) . . ?
C74 P2 S4 103.69(5) . . ?
C74 P2 K2 95.68(5) . . ?
C74 P2 C44 107.37(6) . . ?
P2 S3 K2 89.853(16) . . ?
P2 S4 K2 84.288(16) . . ?
S3 K2 P2 31.120(8) . . ?
S3 K2 S4 60.924(10) . . ?
S4 K2 P2 31.145(8) . . ?
O7 K2 P2 96.09(3) . . ?
O7 K2 S3 67.81(3) . . ?
O7 K2 S4 127.22(3) . . ?
O7 K2 O8 58.19(3) . . ?
O7 K2 O10 152.86(3) . . ?
O7 K2 O12 58.70(3) . . ?
O8 K2 P2 101.92(2) . . ?
O8 K2 S3 96.60(3) . . ?
O8 K2 S4 115.29(2) . . ?
O8 K2 O12 113.22(3) . . ?
O9 K2 P2 100.66(3) . . ?
O9 K2 S3 124.58(3) . . ?
O9 K2 S4 84.04(3) . . ?
O9 K2 O7 117.41(3) . . ?
O9 K2 O8 59.42(3) . . ?
O9 K2 O10 60.34(3) . . ?
O9 K2 O12 155.25(3) . . ?
O10 K2 P2 111.00(2) . . ?
O10 K2 S3 137.83(3) . . ?
O10 K2 S4 79.90(2) . . ?
O10 K2 O8 114.93(3) . . ?
O10 K2 O12 110.80(3) . . ?
O11 K2 P2 97.49(3) . . ?
O11 K2 S3 98.86(3) . . ?
O11 K2 S4 82.86(3) . . ?
O11 K2 O7 117.67(3) . . ?
O11 K2 O8 160.46(3) . . ?
O11 K2 O9 119.08(4) . . ?
O11 K2 O10 58.83(3) . . ?
O11 K2 O12 58.98(3) . . ?
O12 K2 P2 104.05(2) . . ?
O12 K2 S3 78.28(2) . . ?
O12 K2 S4 118.48(2) . . ?
C75 O7 K2 120.80(9) . . ?
C86 O7 K2 119.49(9) . . ?
C86 O7 C75 112.32(12) . . ?
C76 O8 K2 106.36(9) . . ?
C76 O8 C77 112.27(12) . . ?
C77 O8 K2 108.16(9) . . ?
C78 O9 K2 118.52(10) . . ?
C78 O9 C79 112.33(13) . . ?
C79 O9 K2 116.53(10) . . ?
C80 O10 K2 109.48(9) . . ?
C80 O10 C81 110.92(13) . . ?
C81 O10 K2 110.12(9) . . ?
C82 O11 K2 121.18(10) . . ?
C82 O11 C83 112.21(13) . . ?
C83 O11 K2 120.49(9) . . ?
C84 O12 K2 104.66(9) . . ?
C85 O12 K2 111.67(8) . . ?
C85 O12 C84 111.47(12) . . ?
C45 C44 P2 118.05(10) . . ?
C49 C44 P2 122.94(10) . . ?
C49 C44 C45 118.72(12) . . ?
C44 C45 C50 127.49(12) . . ?
C46 C45 C44 118.96(12) . . ?
C46 C45 C50 113.53(12) . . ?
C45 C46 H46 119.0 . . ?
C47 C46 C45 121.90(13) . . ?
C47 C46 H46 119.0 . . ?
C46 C47 H47 120.4 . . ?
C48 C47 C46 119.11(13) . . ?
C48 C47 H47 120.4 . . ?
C47 C48 H48 119.4 . . ?
C47 C48 C49 121.21(13) . . ?
C49 C48 H48 119.4 . . ?
C44 C49 C62 125.23(12) . . ?
C48 C49 C44 119.84(12) . . ?
C48 C49 C62 114.73(12) . . ?
C51 C50 C45 119.25(12) . . ?
C55 C50 C45 119.74(13) . . ?
C55 C50 C51 120.33(14) . . ?
C50 C51 C56 121.77(13) . . ?
C52 C51 C50 118.58(15) . . ?
C52 C51 C56 119.62(15) . . ?
C51 C52 H52 119.3 . . ?
C53 C52 C51 121.50(18) . . ?
C53 C52 H52 119.3 . . ?
C52 C53 H53 120.1 . . ?
C54 C53 C52 119.70(16) . . ?
C54 C53 H53 120.1 . . ?
C53 C54 H54 119.2 . . ?
C53 C54 C55 121.57(17) . . ?
C55 C54 H54 119.2 . . ?
C50 C55 C59 121.55(14) . . ?
C54 C55 C50 118.31(16) . . ?
C54 C55 C59 120.07(15) . . ?
C51 C56 H56 107.6 . . ?
C51 C56 C57 110.69(15) . . ?
C51 C56 C58 113.41(14) . . ?
C57 C56 H56 107.6 . . ?
C57 C56 C58 109.69(14) . . ?
C58 C56 H56 107.6 . . ?
C56 C57 H57A 109.5 . . ?
C56 C57 H57B 109.5 . . ?
C56 C57 H57C 109.5 . . ?
H57A C57 H57B 109.5 . . ?
H57A C57 H57C 109.5 . . ?
H57B C57 H57C 109.5 . . ?
C56 C58 H58A 109.5 . . ?
C56 C58 H58B 109.5 . . ?
C56 C58 H58C 109.5 . . ?
H58A C58 H58B 109.5 . . ?
H58A C58 H58C 109.5 . . ?
H58B C58 H58C 109.5 . . ?
C55 C59 H59 107.8 . . ?
C55 C59 C60 110.43(15) . . ?
C55 C59 C61 112.99(17) . . ?
C60 C59 H59 107.8 . . ?
C61 C59 H59 107.8 . . ?
C61 C59 C60 109.80(15) . . ?
C59 C60 H60A 109.5 . . ?
C59 C60 H60B 109.5 . . ?
C59 C60 H60C 109.5 . . ?
H60A C60 H60B 109.5 . . ?
H60A C60 H60C 109.5 . . ?
H60B C60 H60C 109.5 . . ?
C59 C61 H61A 109.5 . . ?
C59 C61 H61B 109.5 . . ?
C59 C61 H61C 109.5 . . ?
H61A C61 H61B 109.5 . . ?
H61A C61 H61C 109.5 . . ?
H61B C61 H61C 109.5 . . ?
C63 C62 C49 120.92(13) . . ?
C63 C62 C67 120.77(14) . . ?
C67 C62 C49 117.98(13) . . ?
C62 C63 C68 121.94(14) . . ?
C64 C63 C62 118.38(16) . . ?
C64 C63 C68 119.65(15) . . ?
C63 C64 H64 119.5 . . ?
C65 C64 C63 121.08(17) . . ?
C65 C64 H64 119.5 . . ?
C64 C65 H65 119.9 . . ?
C66 C65 C64 120.22(16) . . ?
C66 C65 H65 119.9 . . ?
C65 C66 H66 119.5 . . ?
C65 C66 C67 120.99(17) . . ?
C67 C66 H66 119.5 . . ?
C62 C67 C71 122.38(13) . . ?
C66 C67 C62 118.46(16) . . ?
C66 C67 C71 119.16(15) . . ?
C63 C68 H68 107.8 . . ?
C63 C68 C69 112.26(14) . . ?
C63 C68 C70 110.48(16) . . ?
C69 C68 H68 107.8 . . ?
C70 C68 H68 107.8 . . ?
C70 C68 C69 110.42(14) . . ?
C68 C69 H69A 109.5 . . ?
C68 C69 H69B 109.5 . . ?
C68 C69 H69C 109.5 . . ?
H69A C69 H69B 109.5 . . ?
H69A C69 H69C 109.5 . . ?
H69B C69 H69C 109.5 . . ?
C68 C70 H70A 109.5 . . ?
C68 C70 H70B 109.5 . . ?
C68 C70 H70C 109.5 . . ?
H70A C70 H70B 109.5 . . ?
H70A C70 H70C 109.5 . . ?
H70B C70 H70C 109.5 . . ?
C67 C71 H71 107.5 . . ?
C67 C71 C72 112.08(16) . . ?
C67 C71 C73 111.32(14) . . ?
C72 C71 H71 107.5 . . ?
C72 C71 C73 110.58(14) . . ?
C73 C71 H71 107.5 . . ?
C71 C72 H72A 109.5 . . ?
C71 C72 H72B 109.5 . . ?
C71 C72 H72C 109.5 . . ?
H72A C72 H72B 109.5 . . ?
H72A C72 H72C 109.5 . . ?
H72B C72 H72C 109.5 . . ?
C71 C73 H73A 109.5 . . ?
C71 C73 H73B 109.5 . . ?
C71 C73 H73C 109.5 . . ?
H73A C73 H73B 109.5 . . ?
H73A C73 H73C 109.5 . . ?
H73B C73 H73C 109.5 . . ?
N2 C74 P2 164.68(14) . . ?
O7 C75 H75A 110.2 . . ?
O7 C75 H75B 110.2 . . ?
O7 C75 C76 107.48(12) . . ?
H75A C75 H75B 108.5 . . ?
C76 C75 H75A 110.2 . . ?
C76 C75 H75B 110.2 . . ?
O8 C76 C75 107.95(13) . . ?
O8 C76 H76A 110.1 . . ?
O8 C76 H76B 110.1 . . ?
C75 C76 H76A 110.1 . . ?
C75 C76 H76B 110.1 . . ?
H76A C76 H76B 108.4 . . ?
O8 C77 H77A 110.1 . . ?
O8 C77 H77B 110.1 . . ?
O8 C77 C78 108.20(14) . . ?
H77A C77 H77B 108.4 . . ?
C78 C77 H77A 110.1 . . ?
C78 C77 H77B 110.1 . . ?
O9 C78 C77 108.63(13) . . ?
O9 C78 H78A 110.0 . . ?
O9 C78 H78B 110.0 . . ?
C77 C78 H78A 110.0 . . ?
C77 C78 H78B 110.0 . . ?
H78A C78 H78B 108.3 . . ?
O9 C79 H79A 110.0 . . ?
O9 C79 H79B 110.0 . . ?
O9 C79 C80 108.39(13) . . ?
H79A C79 H79B 108.4 . . ?
C80 C79 H79A 110.0 . . ?
C80 C79 H79B 110.0 . . ?
O10 C80 C79 108.95(15) . . ?
O10 C80 H80A 109.9 . . ?
O10 C80 H80B 109.9 . . ?
C79 C80 H80A 109.9 . . ?
C79 C80 H80B 109.9 . . ?
H80A C80 H80B 108.3 . . ?
O10 C81 H81A 109.8 . . ?
O10 C81 H81B 109.8 . . ?
O10 C81 C82 109.29(14) . . ?
H81A C81 H81B 108.3 . . ?
C82 C81 H81A 109.8 . . ?
C82 C81 H81B 109.8 . . ?
O11 C82 C81 109.04(13) . . ?
O11 C82 H82A 109.9 . . ?
O11 C82 H82B 109.9 . . ?
C81 C82 H82A 109.9 . . ?
C81 C82 H82B 109.9 . . ?
H82A C82 H82B 108.3 . . ?
O11 C83 H83A 110.0 . . ?
O11 C83 H83B 110.0 . . ?
O11 C83 C84 108.69(13) . . ?
H83A C83 H83B 108.3 . . ?
C84 C83 H83A 110.0 . . ?
C84 C83 H83B 110.0 . . ?
O12 C84 C83 108.86(14) . . ?
O12 C84 H84A 109.9 . . ?
O12 C84 H84B 109.9 . . ?
C83 C84 H84A 109.9 . . ?
C83 C84 H84B 109.9 . . ?
H84A C84 H84B 108.3 . . ?
O12 C85 H85A 109.9 . . ?
O12 C85 H85B 109.9 . . ?
O12 C85 C86 109.00(12) . . ?
H85A C85 H85B 108.3 . . ?
C86 C85 H85A 109.9 . . ?
C86 C85 H85B 109.9 . . ?
O7 C86 C85 107.98(12) . . ?
O7 C86 H86A 110.1 . . ?
O7 C86 H86B 110.1 . . ?
C85 C86 H86A 110.1 . . ?
C85 C86 H86B 110.1 . . ?
H86A C86 H86B 108.4 . . ?
C107 C102 C101 118.6(7) . . ?
C103 C102 C107 119.2(6) . . ?
C103 C102 C101 122.1(7) . . ?
C102 C107 H107 119.1 . . ?
C106 C107 C102 121.7(7) . . ?
C106 C107 H107 119.1 . . ?
C107 C106 H106 120.4 . . ?
C107 C106 C105 119.3(6) . . ?
C105 C106 H106 120.4 . . ?
C106 C105 H105 120.6 . . ?
C104 C105 C106 118.8(6) . . ?
C104 C105 H105 120.6 . . ?
C105 C104 H104 119.7 . . ?
C105 C104 C103 120.6(6) . . ?
C103 C104 H104 119.7 . . ?
C102 C103 C104 120.3(6) . . ?
C102 C103 H103 119.8 . . ?
C104 C103 H103 119.8 . . ?
C102 C101 H10A 109.5 . . ?
C102 C101 H10B 109.5 . . ?
C102 C101 H10C 109.5 . . ?
H10A C101 H10B 109.5 . . ?
H10A C101 H10C 109.5 . . ?
H10B C101 H10C 109.5 . . ?
C89 C88 C93 120.0 . . ?
C89 C88 C87 119.72(15) . . ?
C93 C88 C87 120.28(15) . . ?
C88 C89 H89 120.0 . . ?
C88 C89 C90 120.0 . . ?
C90 C89 H89 120.0 . . ?
C89 C90 H90 120.0 . . ?
C91 C90 C89 120.0 . . ?
C91 C90 H90 120.0 . . ?
C90 C91 H91 120.0 . . ?
C90 C91 C92 120.0 . . ?
C92 C91 H91 120.0 . . ?
C91 C92 H92 120.0 . . ?
C93 C92 C91 120.0 . . ?
C93 C92 H92 120.0 . . ?
C88 C93 H93 120.0 . . ?
C92 C93 C88 120.0 . . ?
C92 C93 H93 120.0 . . ?
C88 C87 H87A 109.5 . . ?
C88 C87 H87B 109.5 . . ?
C88 C87 H87C 109.5 . . ?
H87A C87 H87B 109.5 . . ?
H87A C87 H87C 109.5 . . ?
H87B C87 H87C 109.5 . . ?
H1AA C1A H1AB 109.5 . . ?
H1AA C1A H1AC 109.5 . . ?
H1AB C1A H1AC 109.5 . . ?
C1B C1A H1AA 109.5 . . ?
C1B C1A H1AB 109.5 . . ?
C1B C1A H1AC 109.5 . . ?
C1C C1B C1A 123.6(6) . . ?
C1C C1B C1G 120.0 . . ?
C1G C1B C1A 116.3(6) . . ?
C1B C1C H1C 120.0 . . ?
C1B C1C C1D 120.0 . . ?
C1D C1C H1C 120.0 . . ?
C1C C1D H1D 120.0 . . ?
C1E C1D C1C 120.0 . . ?
C1E C1D H1D 120.0 . . ?
C1D C1E H1E 120.0 . . ?
C1F C1E C1D 120.0 . . ?
C1F C1E H1E 120.0 . . ?
C1E C1F H1F 120.0 . . ?
C1G C1F C1E 120.0 . . ?
C1G C1F H1F 120.0 . . ?
C1B C1G H1G 120.0 . . ?
C1F C1G C1B 120.0 . . ?
C1F C1G H1G 120.0 . . ?
C95 C100 H100 120.0 . . ?
C95 C100 C99 120.0 . . ?
C99 C100 H100 120.0 . . ?
C100 C95 C94 118.5(4) . . ?
C96 C95 C100 120.0 . . ?
C96 C95 C94 121.5(4) . . ?
C95 C96 H96 120.0 . . ?
C95 C96 C97 120.0 . . ?
C97 C96 H96 120.0 . . ?
C96 C97 H97 120.0 . . ?
C96 C97 C98 120.0 . . ?
C98 C97 H97 120.0 . . ?
C97 C98 H98 120.0 . . ?
C99 C98 C97 120.0 . . ?
C99 C98 H98 120.0 . . ?
C100 C99 H99 120.0 . . ?
C98 C99 C100 120.0 . . ?
C98 C99 H99 120.0 . . ?
C95 C94 H94A 109.5 . . ?
C95 C94 H94B 109.5 . . ?
C95 C94 H94C 109.5 . . ?
H94A C94 H94B 109.5 . . ?
H94A C94 H94C 109.5 . . ?
H94B C94 H94C 109.5 . . ?
C95A C1H H1H 120.0 . . ?
C95A C1H C99A 120.0 . . ?
C99A C1H H1H 120.0 . . ?
C1H C95A C94A 119.3(5) . . ?
C96A C95A C1H 120.0 . . ?
C96A C95A C94A 120.6(5) . . ?
C95A C96A H96A 120.0 . . ?
C95A C96A C97A 120.0 . . ?
C97A C96A H96A 120.0 . . ?
C96A C97A H97A 120.0 . . ?
C98A C97A C96A 120.0 . . ?
C98A C97A H97A 120.0 . . ?
C97A C98A H98A 120.0 . . ?
C99A C98A C97A 120.0 . . ?
C99A C98A H98A 120.0 . . ?
C1H C99A H99A 120.0 . . ?
C98A C99A C1H 120.0 . . ?
C98A C99A H99A 120.0 . . ?
C95A C94A H94D 109.5 . . ?
C95A C94A H94E 109.5 . . ?
C95A C94A H94F 109.5 . . ?
H94D C94A H94E 109.5 . . ?
H94D C94A H94F 109.5 . . ?
H94E C94A H94F 109.5 . . ?
C109 C114 H114 120.0 . . ?
C109 C114 C113 120.0 . . ?
C113 C114 H114 120.0 . . ?
C114 C109 C108 123.7(4) . . ?
C110 C109 C114 120.0 . . ?
C110 C109 C108 116.2(4) . . ?
C109 C110 H110 120.0 . . ?
C109 C110 C111 120.0 . . ?
C111 C110 H110 120.0 . . ?
C110 C111 H111 120.0 . . ?
C112 C111 C110 120.0 . . ?
C112 C111 H111 120.0 . . ?
C111 C112 H112 120.0 . . ?
C113 C112 C111 120.0 . . ?
C113 C112 H112 120.0 . . ?
C114 C113 H113 120.0 . . ?
C112 C113 C114 120.0 . . ?
C112 C113 H113 120.0 . . ?
C109 C108 H10D 109.5 . . ?
C109 C108 H10E 109.5 . . ?
C109 C108 H10F 109.5 . . ?
H10D C108 H10E 109.5 . . ?
H10D C108 H10F 109.5 . . ?
H10E C108 H10F 109.5 . . ?
H1IA C1I H1IB 109.5 . . ?
H1IA C1I H1IC 109.5 . . ?
H1IB C1I H1IC 109.5 . . ?
C1K C1I H1IA 109.5 . . ?
C1K C1I H1IB 109.5 . . ?
C1K C1I H1IC 109.5 . . ?
C1K C1J H1J 120.0 . . ?
C1K C1J C1O 120.0 . . ?
C1O C1J H1J 120.0 . . ?
C1J C1K C1I 122.0(9) . . ?
C1J C1K C1L 120.0 . . ?
C1L C1K C1I 118.0(9) . . ?
C1K C1L H1L 120.0 . . ?
C1M C1L C1K 120.0 . . ?
C1M C1L H1L 120.0 . . ?
C1L C1M H1M 120.0 . . ?
C1L C1M C1N 120.0 . . ?
C1N C1M H1M 120.0 . . ?
C1M C1N H1N 120.0 . . ?
C1O C1N C1M 120.0 . . ?
C1O C1N H1N 120.0 . . ?
C1J C1O H1O 120.0 . . ?
C1N C1O C1J 120.0 . . ?
C1N C1O H1O 120.0 . . ?
H1PA C1P H1PB 109.5 . . ?
H1PA C1P H1PC 109.5 . . ?
H1PB C1P H1PC 109.5 . . ?
C1R C1P H1PA 109.5 . . ?
C1R C1P H1PB 109.5 . . ?
C1R C1P H1PC 109.5 . . ?
C1R C1Q H1Q 120.0 . . ?
C1R C1Q C1V 120.0 . . ?
C1V C1Q H1Q 120.0 . . ?
C1Q C1R C1P 120.0 . . ?
C1S C1R C1P 120.0 . . ?
C1S C1R C1Q 120.0 . . ?
C1R C1S H1S 120.0 . . ?
C1R C1S C1T 120.0 . . ?
C1T C1S H1S 120.0 . . ?
C1S C1T H1T 120.0 . . ?
C1U C1T C1S 120.0 . . ?
C1U C1T H1T 120.0 . . ?
C1T C1U H1U 120.0 . . ?
C1T C1U C1V 120.0 . . ?
C1V C1U H1U 120.0 . . ?
C1Q C1V H1V 120.0 . . ?
C1U C1V C1Q 120.0 . . ?
C1U C1V H1V 120.0 . . ?

loop_
_geom_torsion_atom_site_label_1
_geom_torsion_atom_site_label_2
_geom_torsion_atom_site_label_3
_geom_torsion_atom_site_label_4
_geom_torsion
_geom_torsion_site_symmetry_1
_geom_torsion_site_symmetry_2
_geom_torsion_site_symmetry_3
_geom_torsion_site_symmetry_4
_geom_torsion_publ_flag
P1 C1 C2 C3 -166.82(10) . . . . ?
P1 C1 C2 C7 17.33(18) . . . . ?
P1 C1 C6 C5 166.39(11) . . . . ?
P1 C1 C6 C19 -18.55(18) . . . . ?
S1 P1 C1 C2 -54.48(11) . . . . ?
S1 P1 C1 C6 133.89(10) . . . . ?
S1 P1 C31 N1 51.7(6) . . . . ?
S2 P1 C1 C2 81.89(10) . . . . ?
S2 P1 C1 C6 -89.74(11) . . . . ?
S2 P1 C31 N1 -73.6(6) . . . . ?
K1 P1 C1 C2 26.4(2) . . . . ?
K1 P1 C1 C6 -145.18(10) . . . . ?
K1 P1 C31 N1 -11.3(6) . . . . ?
K1 O1 C32 C33 65.17(12) . . . . ?
K1 O1 C43 C42 -56.97(12) . . . . ?
K1 O2 C33 C32 27.74(16) . . . . ?
K1 O2 C34 C35 -30.58(16) . . . . ?
K1 O3 C35 C34 -54.86(14) . . . . ?
K1 O3 C36 C37 -60.60(13) . . . . ?
K1 O4 C37 C36 -33.63(16) . . . . ?
K1 O4 C38 C39 42.1(2) . . . . ?
K1 O5 C39 C38 56.8(2) . . . . ?
K1 O5 C40 C41 57.31(16) . . . . ?
K1 O6 C41 C40 32.57(16) . . . . ?
K1 O6 C42 C43 -39.49(15) . . . . ?
O1 C32 C33 O2 -63.66(16) . . . . ?
O2 C34 C35 O3 57.43(17) . . . . ?
O3 C36 C37 O4 61.46(16) . . . . ?
O4 C38 C39 O5 -65.5(2) . . . . ?
O5 C40 C41 O6 -61.20(18) . . . . ?
O6 C42 C43 O1 64.75(15) . . . . ?
C1 P1 C31 N1 172.7(6) . . . . ?
C1 C2 C3 C4 -1.3(2) . . . . ?
C1 C2 C7 C8 -102.66(16) . . . . ?
C1 C2 C7 C12 83.38(17) . . . . ?
C1 C6 C19 C20 99.00(16) . . . . ?
C1 C6 C19 C24 -84.36(17) . . . . ?
C2 C1 C6 C5 -5.19(19) . . . . ?
C2 C1 C6 C19 169.86(12) . . . . ?
C2 C3 C4 C5 -2.6(2) . . . . ?
C2 C7 C8 C9 -176.13(13) . . . . ?
C2 C7 C8 C13 1.2(2) . . . . ?
C2 C7 C12 C11 175.21(13) . . . . ?
C2 C7 C12 C16 -3.6(2) . . . . ?
C3 C2 C7 C8 81.33(17) . . . . ?
C3 C2 C7 C12 -92.63(16) . . . . ?
C3 C4 C5 C6 2.5(2) . . . . ?
C4 C5 C6 C1 1.4(2) . . . . ?
C4 C5 C6 C19 -174.07(14) . . . . ?
C5 C6 C19 C20 -85.77(16) . . . . ?
C5 C6 C19 C24 90.88(16) . . . . ?
C6 C1 C2 C3 5.14(19) . . . . ?
C6 C1 C2 C7 -170.70(13) . . . . ?
C6 C19 C20 C21 178.72(13) . . . . ?
C6 C19 C20 C25 -1.8(2) . . . . ?
C6 C19 C24 C23 179.88(12) . . . . ?
C6 C19 C24 C28 1.35(19) . . . . ?
C7 C2 C3 C4 174.97(14) . . . . ?
C7 C8 C9 C10 1.4(2) . . . . ?
C7 C8 C13 C14 135.42(14) . . . . ?
C7 C8 C13 C15 -101.06(16) . . . . ?
C7 C12 C16 C17 -149.72(15) . . . . ?
C7 C12 C16 C18 86.27(18) . . . . ?
C8 C7 C12 C11 1.3(2) . . . . ?
C8 C7 C12 C16 -177.49(13) . . . . ?
C8 C9 C10 C11 0.6(3) . . . . ?
C9 C8 C13 C14 -47.29(19) . . . . ?
C9 C8 C13 C15 76.24(18) . . . . ?
C9 C10 C11 C12 -1.7(3) . . . . ?
C10 C11 C12 C7 0.8(2) . . . . ?
C10 C11 C12 C16 179.57(16) . . . . ?
C11 C12 C16 C17 31.5(2) . . . . ?
C11 C12 C16 C18 -92.46(19) . . . . ?
C12 C7 C8 C9 -2.3(2) . . . . ?
C12 C7 C8 C13 175.01(13) . . . . ?
C13 C8 C9 C10 -176.02(15) . . . . ?
C19 C20 C21 C22 0.9(2) . . . . ?
C19 C20 C25 C26 -136.65(15) . . . . ?
C19 C20 C25 C27 98.58(17) . . . . ?
C19 C24 C28 C29 106.86(16) . . . . ?
C19 C24 C28 C30 -128.70(16) . . . . ?
C20 C19 C24 C23 -3.5(2) . . . . ?
C20 C19 C24 C28 177.97(13) . . . . ?
C20 C21 C22 C23 -2.6(2) . . . . ?
C21 C20 C25 C26 42.79(19) . . . . ?
C21 C20 C25 C27 -81.98(19) . . . . ?
C21 C22 C23 C24 1.2(2) . . . . ?
C22 C23 C24 C19 1.8(2) . . . . ?
C22 C23 C24 C28 -179.62(14) . . . . ?
C23 C24 C28 C29 -71.64(18) . . . . ?
C23 C24 C28 C30 52.8(2) . . . . ?
C24 C19 C20 C21 2.2(2) . . . . ?
C24 C19 C20 C25 -178.37(13) . . . . ?
C25 C20 C21 C22 -178.57(14) . . . . ?
C31 P1 C1 C2 -166.42(10) . . . . ?
C31 P1 C1 C6 21.96(13) . . . . ?
C32 O1 C43 C42 -175.65(12) . . . . ?
C33 O2 C34 C35 178.02(13) . . . . ?
C34 O2 C33 C32 179.47(13) . . . . ?
C35 O3 C36 C37 171.59(12) . . . . ?
C36 O3 C35 C34 74.66(16) . . . . ?
C37 O4 C38 C39 -178.66(16) . . . . ?
C38 O4 C37 C36 -172.16(15) . . . . ?
C39 O5 C40 C41 -70.6(2) . . . . ?
C40 O5 C39 C38 -178.18(16) . . . . ?
C41 O6 C42 C43 172.51(13) . . . . ?
C42 O6 C41 C40 -179.79(13) . . . . ?
C43 O1 C32 C33 -173.78(12) . . . . ?
P2 C44 C45 C46 169.98(10) . . . . ?
P2 C44 C45 C50 -11.59(18) . . . . ?
P2 C44 C49 C48 -168.07(10) . . . . ?
P2 C44 C49 C62 17.40(18) . . . . ?
S3 P2 C44 C45 55.24(11) . . . . ?
S3 P2 C44 C49 -130.96(10) . . . . ?
S3 P2 C74 N2 -54.4(6) . . . . ?
S4 P2 C44 C45 -81.29(10) . . . . ?
S4 P2 C44 C49 92.52(11) . . . . ?
S4 P2 C74 N2 70.2(6) . . . . ?
K2 P2 C44 C45 -11.42(18) . . . . ?
K2 P2 C44 C49 162.39(8) . . . . ?
K2 P2 C74 N2 5.1(6) . . . . ?
K2 O7 C75 C76 -28.55(17) . . . . ?
K2 O7 C86 C85 43.33(15) . . . . ?
K2 O8 C76 C75 -67.18(13) . . . . ?
K2 O8 C77 C78 61.57(14) . . . . ?
K2 O9 C78 C77 37.10(17) . . . . ?
K2 O9 C79 C80 -42.59(18) . . . . ?
K2 O10 C80 C79 -57.73(15) . . . . ?
K2 O10 C81 C82 59.09(15) . . . . ?
K2 O11 C82 C81 31.61(17) . . . . ?
K2 O11 C83 C84 -26.15(17) . . . . ?
K2 O12 C84 C83 -66.53(14) . . . . ?
K2 O12 C85 C86 54.46(13) . . . . ?
O7 C75 C76 O8 65.09(17) . . . . ?
O8 C77 C78 O9 -67.34(18) . . . . ?
O9 C79 C80 O10 68.58(19) . . . . ?
O10 C81 C82 O11 -60.65(18) . . . . ?
O11 C83 C84 O12 64.40(18) . . . . ?
O12 C85 C86 O7 -65.00(16) . . . . ?
C44 P2 C74 N2 -174.3(5) . . . . ?
C44 C45 C46 C47 -0.4(2) . . . . ?
C44 C45 C50 C51 -88.81(17) . . . . ?
C44 C45 C50 C55 100.66(16) . . . . ?
C44 C49 C62 C63 -105.60(16) . . . . ?
C44 C49 C62 C67 80.98(18) . . . . ?
C45 C44 C49 C48 5.69(19) . . . . ?
C45 C44 C49 C62 -168.83(12) . . . . ?
C45 C46 C47 C48 3.4(2) . . . . ?
C45 C50 C51 C52 -170.56(13) . . . . ?
C45 C50 C51 C56 7.2(2) . . . . ?
C45 C50 C55 C54 171.32(13) . . . . ?
C45 C50 C55 C59 -5.7(2) . . . . ?
C46 C45 C50 C51 89.69(15) . . . . ?
C46 C45 C50 C55 -80.84(16) . . . . ?
C46 C47 C48 C49 -1.8(2) . . . . ?
C47 C48 C49 C44 -2.8(2) . . . . ?
C47 C48 C49 C62 172.27(13) . . . . ?
C48 C49 C62 C63 79.64(17) . . . . ?
C48 C49 C62 C67 -93.79(16) . . . . ?
C49 C44 C45 C46 -4.09(18) . . . . ?
C49 C44 C45 C50 174.34(12) . . . . ?
C49 C62 C63 C64 -176.50(14) . . . . ?
C49 C62 C63 C68 1.7(2) . . . . ?
C49 C62 C67 C66 176.96(14) . . . . ?
C49 C62 C67 C71 -2.3(2) . . . . ?
C50 C45 C46 C47 -179.08(13) . . . . ?
C50 C51 C52 C53 -0.6(2) . . . . ?
C50 C51 C56 C57 -90.00(18) . . . . ?
C50 C51 C56 C58 146.22(15) . . . . ?
C50 C55 C59 C60 98.97(18) . . . . ?
C50 C55 C59 C61 -137.62(16) . . . . ?
C51 C50 C55 C54 0.9(2) . . . . ?
C51 C50 C55 C59 -176.09(13) . . . . ?
C51 C52 C53 C54 0.3(3) . . . . ?
C52 C51 C56 C57 87.69(19) . . . . ?
C52 C51 C56 C58 -36.1(2) . . . . ?
C52 C53 C54 C55 0.5(3) . . . . ?
C53 C54 C55 C50 -1.1(2) . . . . ?
C53 C54 C55 C59 175.91(15) . . . . ?
C54 C55 C59 C60 -78.0(2) . . . . ?
C54 C55 C59 C61 45.4(2) . . . . ?
C55 C50 C51 C52 -0.1(2) . . . . ?
C55 C50 C51 C56 177.62(13) . . . . ?
C56 C51 C52 C53 -178.31(15) . . . . ?
C62 C63 C64 C65 1.0(3) . . . . ?
C62 C63 C68 C69 121.55(16) . . . . ?
C62 C63 C68 C70 -114.72(17) . . . . ?
C62 C67 C71 C72 -114.86(17) . . . . ?
C62 C67 C71 C73 120.70(16) . . . . ?
C63 C62 C67 C66 3.5(2) . . . . ?
C63 C62 C67 C71 -175.75(14) . . . . ?
C63 C64 C65 C66 1.0(3) . . . . ?
C64 C63 C68 C69 -60.3(2) . . . . ?
C64 C63 C68 C70 63.4(2) . . . . ?
C64 C65 C66 C67 -0.7(3) . . . . ?
C65 C66 C67 C62 -1.5(3) . . . . ?
C65 C66 C67 C71 177.80(17) . . . . ?
C66 C67 C71 C72 65.9(2) . . . . ?
C66 C67 C71 C73 -58.6(2) . . . . ?
C67 C62 C63 C64 -3.3(2) . . . . ?
C67 C62 C63 C68 174.92(14) . . . . ?
C68 C63 C64 C65 -177.26(16) . . . . ?
C74 P2 C44 C45 166.91(10) . . . . ?
C74 P2 C44 C49 -19.28(12) . . . . ?
C75 O7 C86 C85 -166.43(13) . . . . ?
C76 O8 C77 C78 178.61(13) . . . . ?
C77 O8 C76 C75 174.70(13) . . . . ?
C78 O9 C79 C80 175.96(15) . . . . ?
C79 O9 C78 C77 177.72(15) . . . . ?
C80 O10 C81 C82 -179.56(14) . . . . ?
C81 O10 C80 C79 -179.46(14) . . . . ?
C82 O11 C83 C84 -178.95(14) . . . . ?
C83 O11 C82 C81 -175.80(14) . . . . ?
C84 O12 C85 C86 171.13(13) . . . . ?
C85 O12 C84 C83 172.61(13) . . . . ?
C86 O7 C75 C76 -178.35(14) . . . . ?
C102 C107 C106 C105 0.7(10) . . . . ?
C107 C102 C103 C104 -3.9(10) . . . . ?
C107 C106 C105 C104 -1.9(9) . . . . ?
C106 C105 C104 C103 0.2(10) . . . . ?
C105 C104 C103 C102 2.7(12) . . . . ?
C103 C102 C107 C106 2.2(9) . . . . ?
C101 C102 C107 C106 -179.7(8) . . . . ?
C101 C102 C103 C104 178.1(8) . . . . ?
C88 C89 C90 C91 0.0 . . . . ?
C89 C88 C93 C92 0.0 . . . . ?
C89 C90 C91 C92 0.0 . . . . ?
C90 C91 C92 C93 0.0 . . . . ?
C91 C92 C93 C88 0.0 . . . . ?
C93 C88 C89 C90 0.0 . . . . ?
C87 C88 C89 C90 179.8(2) . . . . ?
C87 C88 C93 C92 -179.8(2) . . . . ?
C1A C1B C1C C1D -176.7(9) . . . . ?
C1A C1B C1G C1F 176.9(9) . . . . ?
C1B C1C C1D C1E 0.0 . . . . ?
C1C C1B C1G C1F 0.0 . . . . ?
C1C C1D C1E C1F 0.0 . . . . ?
C1D C1E C1F C1G 0.0 . . . . ?
C1E C1F C1G C1B 0.0 . . . . ?
C1G C1B C1C C1D 0.0 . . . . ?
C100 C95 C96 C97 0.0 . . . . ?
C95 C100 C99 C98 0.0 . . . . ?
C95 C96 C97 C98 0.0 . . . . ?
C96 C97 C98 C99 0.0 . . . . ?
C97 C98 C99 C100 0.0 . . . . ?
C99 C100 C95 C96 0.0 . . . . ?
C99 C100 C95 C94 -178.5(4) . . . . ?
C94 C95 C96 C97 178.4(4) . . . . ?
C1H C95A C96A C97A 0.0 . . . . ?
C95A C1H C99A C98A 0.0 . . . . ?
C95A C96A C97A C98A 0.0 . . . . ?
C96A C97A C98A C99A 0.0 . . . . ?
C97A C98A C99A C1H 0.0 . . . . ?
C99A C1H C95A C96A 0.0 . . . . ?
C99A C1H C95A C94A 176.0(5) . . . . ?
C94A C95A C96A C97A -176.0(5) . . . . ?
C114 C109 C110 C111 0.0 . . . . ?
C109 C114 C113 C112 0.0 . . . . ?
C109 C110 C111 C112 0.0 . . . . ?
C110 C111 C112 C113 0.0 . . . . ?
C111 C112 C113 C114 0.0 . . . . ?
C113 C114 C109 C110 0.0 . . . . ?
C113 C114 C109 C108 -175.3(5) . . . . ?
C108 C109 C110 C111 175.7(5) . . . . ?
C1I C1K C1L C1M -179.9(10) . . . . ?
C1J C1K C1L C1M 0.0 . . . . ?
C1K C1J C1O C1N 0.0 . . . . ?
C1K C1L C1M C1N 0.0 . . . . ?
C1L C1M C1N C1O 0.0 . . . . ?
C1M C1N C1O C1J 0.0 . . . . ?
C1O C1J C1K C1I 179.9(11) . . . . ?
C1O C1J C1K C1L 0.0 . . . . ?
C1P C1R C1S C1T -179.8(10) . . . . ?
C1Q C1R C1S C1T 0.0 . . . . ?
C1R C1Q C1V C1U 0.0 . . . . ?
C1R C1S C1T C1U 0.0 . . . . ?
C1S C1T C1U C1V 0.0 . . . . ?
C1T C1U C1V C1Q 0.0 . . . . ?
C1V C1Q C1R C1P 179.8(10) . . . . ?
C1V C1Q C1R C1S 0.0 . . . . ?

_shelx_res_file                  
;
TITL shelxt_a.res in P2(1)/n
    ax2813.res
    created by SHELXL-2019/3 at 10:58:40 on 21-Jan-2025
CELL 1.54178 12.4061 40.6667 22.5868 90 91.183 90
ZERR 8 0.0007 0.0024 0.0013 0 0.003 0
LATT 1
SYMM 0.5-X,0.5+Y,0.5-Z
SFAC C H K N O P S
UNIT 456.05 616.05 8 8 48 8 16
SADI C102 C107 C1B C1C
ISOR 0.01 0.02 C114 C109 C113 C110 C108 C112 C111
SADI C102 C103 C1B C1G
DELU C114 C109 C113 C110 C108 C112 C111
SADI C102 C101 C1B C1A
SADI C109 C110 C1K C1L
SADI C109 C108 C1K C1I
SADI 0.04 C105 C103 C1E C1G
SADI C107 C106 C1C C1D
SADI 0.04 C110 C112 C1L C1N
SADI 0.04 C103 C101 C1G C1A
SADI C110 C111 C1L C1M
SADI C106 C105 C1D C1E
SADI C111 C112 C1M C1N
SADI C105 C104 C1E C1F
SADI 0.04 C111 C113 C1M C1O
SADI C104 C103 C1F C1G
SADI C112 C113 C1N C1O
SADI 0.04 C106 C104 C1D C1F
SADI C114 C113 C1J C1O
SADI 0.04 C102 C106 C1B C1D
SADI 0.04 C110 C108 C1L C1I
SADI 0.04 C102 C104 C1B C1F
SADI C114 C109 C1J C1K
SADI 0.04 C107 C105 C1C C1E
SADI 0.04 C114 C110 C1J C1L
SADI 0.04 C114 C112 C1J C1N
SADI 0.04 C107 C103 C1C C1G
SADI 0.04 C107 C101 C1C C1A
SADI 0.04 C114 C108 C1J C1I
DELU C101 C102 C103 C104 C105 C106 C107
SADI 0.04 C109 C111 C1K C1M
ISOR 0.01 0.02 C102 C101 C103 C104 C105 C106 C107
SADI 0.04 C109 C113 C1K C1O
ISOR 0.01 0.02 C1A C1B C1C C1G C1D C1F C1E
DELU C1N C1I C1K C1J C1L C1O C1M
ISOR 0.01 0.02 C113 C114 C109 C110 C108 C112 C111
DELU C1A C1B C1C C1G C1D C1F C1E
DELU C112 C114 C109 C113 C110 C108 C111
SADI C95 C96 C95A C96A
ISOR 0.01 0.02 C1N C1I C1K C1J C1L C1O C1M
SADI C100 C99 C1H C99A
SADI C95 C94 C95A C94A
SADI 0.04 C97 C99 C97A C99A
SADI 0.04 C95 C99 C95A C99A
SADI C100 C95 C1H C95A
SADI 0.04 C96 C94 C96A C94A
SADI C96 C97 C96A C97A
SADI 0.04 C95 C97 C95A C97A
SADI C97 C98 C97A C98A
SADI 0.04 C96 C98 C96A C98A
SADI C98 C99 C98A C99A
SADI 0.04 C100 C96 C1H C96A
SADI 0.04 C100 C98 C1H C98A
SADI 0.04 C100 C94 C1H C94A
DELU C98A C1H C95A C99A C96A C94A C97A
ISOR 0.01 0.02 C98A C1H C95A C99A C96A C94A C97A
DFIX 1.55 0.01 C1P C1R
SADI 0.001 C1P C1Q C1P C1S
ISOR 0.01 0.02 C1S C1P H1Pa H1Pb H1Pc C1R C1Q H1Q C1V H1S C1T C1U H1V H1T H1U
DELU C1S C1R C1Q C1V C1U C1T
SUMP 1 0.001 1 4 1 5 1 6

L.S. 8
PLAN  38
SIZE 0.08 0.15 0.29
TEMP -123.15
CONF
FREE C1P C1S
FREE C1P C1Q
BOND
LIST 6
MORE -1
BOND $H
fmap 2
ACTA
MERG 2
OMIT -3 135
REM <olex2.extras>
REM <HklSrc "%.\\AX2813.hkl">
REM </olex2.extras>

WGHT    0.050400    2.965200
FVAR       0.05152   0.59864   0.60665   0.55311   0.24110   0.20742
P1    6    0.637558    0.497586    0.725644    11.00000    0.01725    0.02522 =
         0.02143    0.00127    0.00030    0.00142
S1    7    0.514609    0.467881    0.715288    11.00000    0.01987    0.03126 =
         0.03995    0.00091   -0.00439   -0.00215
S2    7    0.618636    0.540698    0.763452    11.00000    0.03115    0.02623 =
         0.03704   -0.00392   -0.00234    0.00452
K1    3    0.365468    0.537109    0.708344    11.00000    0.02809    0.02632 =
         0.02811   -0.00002   -0.00094    0.00250
N1    4    0.660824    0.515240    0.600179    11.00000    0.03458    0.07961 =
         0.03206    0.01649    0.00245    0.00971
O1    5    0.222251    0.485417    0.743770    11.00000    0.02593    0.02989 =
         0.03491   -0.00201    0.00036    0.00102
O2    5    0.307586    0.530224    0.826487    11.00000    0.03568    0.02994 =
         0.03021   -0.00180    0.00549   -0.00060
O3    5    0.357245    0.593379    0.782656    11.00000    0.03562    0.02732 =
         0.03132    0.00062   -0.00183    0.00465
O4    5    0.259845    0.597733    0.671070    11.00000    0.04338    0.02943 =
         0.03237   -0.00332   -0.00236    0.00066
O5    5    0.352244    0.556293    0.586817    11.00000    0.05469    0.03624 =
         0.03313    0.00152    0.00454    0.01165
O6    5    0.276752    0.493890    0.624403    11.00000    0.03260    0.03971 =
         0.03144   -0.00155   -0.00587   -0.00051
C1    1    0.759576    0.478667    0.759630    11.00000    0.01743    0.02261 =
         0.02141   -0.00224   -0.00126    0.00041
C2    1    0.749559    0.462441    0.814748    11.00000    0.02059    0.02466 =
         0.02323   -0.00124    0.00145    0.00044
C3    1    0.842542    0.454034    0.847034    11.00000    0.02629    0.03678 =
         0.02234    0.00447   -0.00028    0.00249
AFIX  43
H3    2    0.835842    0.443571    0.884383    11.00000   -1.20000
AFIX   0
C4    1    0.944426    0.460559    0.826002    11.00000    0.02152    0.04500 =
         0.02926    0.00264   -0.00473    0.00425
AFIX  43
H4    2    1.006731    0.455449    0.849374    11.00000   -1.20000
AFIX   0
C5    1    0.954448    0.474531    0.770861    11.00000    0.01707    0.03916 =
         0.02825   -0.00035    0.00138    0.00047
AFIX  43
H5    2    1.024262    0.478210    0.755672    11.00000   -1.20000
AFIX   0
C6    1    0.863744    0.483378    0.736906    11.00000    0.02021    0.02594 =
         0.02252   -0.00220    0.00155   -0.00040
C7    1    0.645638    0.451008    0.841491    11.00000    0.02077    0.03191 =
         0.02310    0.00729   -0.00089    0.00009
C8    1    0.598436    0.468912    0.887226    11.00000    0.02483    0.04373 =
         0.02165    0.00642    0.00089    0.00264
C9    1    0.505451    0.456125    0.912995    11.00000    0.02971    0.06620 =
         0.02728    0.00652    0.00777   -0.00058
AFIX  43
H9    2    0.471502    0.468173    0.943447    11.00000   -1.20000
AFIX   0
C10   1    0.462483    0.426526    0.895082    11.00000    0.02973    0.06845 =
         0.04026    0.01466    0.00562   -0.01410
AFIX  43
H10   2    0.399033    0.418393    0.912816    11.00000   -1.20000
AFIX   0
C11   1    0.511685    0.408603    0.851235    11.00000    0.03531    0.04457 =
         0.04119    0.01419   -0.00279   -0.01328
AFIX  43
H11   2    0.482631    0.387875    0.839875    11.00000   -1.20000
AFIX   0
C12   1    0.603071    0.420368    0.823398    11.00000    0.02753    0.03241 =
         0.03152    0.00982   -0.00322   -0.00236
C13   1    0.647478    0.500475    0.910857    11.00000    0.03299    0.04268 =
         0.02311   -0.00033    0.00539    0.00413
AFIX  13
H13   2    0.700073    0.508593    0.881249    11.00000   -1.20000
AFIX   0
C14   1    0.562485    0.527172    0.918983    11.00000    0.05124    0.05322 =
         0.03396   -0.00149    0.00874    0.01573
AFIX 137
H14A  2    0.521297    0.530121    0.881873    11.00000   -1.50000
H14B  2    0.598018    0.547893    0.929874    11.00000   -1.50000
H14C  2    0.513600    0.520633    0.950418    11.00000   -1.50000
AFIX   0
C15   1    0.709373    0.494355    0.969329    11.00000    0.03871    0.05590 =
         0.02979   -0.00539   -0.00295    0.00162
AFIX 137
H15A  2    0.659786    0.485845    0.998872    11.00000   -1.50000
H15B  2    0.741086    0.515041    0.983551    11.00000   -1.50000
H15C  2    0.766783    0.478270    0.962914    11.00000   -1.50000
AFIX   0
C16   1    0.656552    0.400209    0.775579    11.00000    0.03850    0.02666 =
         0.04914    0.00023    0.00236   -0.00267
AFIX  13
H16   2    0.691279    0.415925    0.747762    11.00000   -1.20000
AFIX   0
C17   1    0.577945    0.379056    0.739317    11.00000    0.06019    0.03917 =
         0.05374   -0.00654    0.00036   -0.01326
AFIX 137
H17A  2    0.548591    0.361766    0.764549    11.00000   -1.50000
H17B  2    0.615810    0.368993    0.706251    11.00000   -1.50000
H17C  2    0.518955    0.392825    0.723863    11.00000   -1.50000
AFIX   0
C18   1    0.745621    0.378688    0.802867    11.00000    0.05784    0.03827 =
         0.10570   -0.01092   -0.01619    0.01361
AFIX 137
H18A  2    0.798400    0.392626    0.823783    11.00000   -1.50000
H18B  2    0.781465    0.366473    0.771472    11.00000   -1.50000
H18C  2    0.714074    0.363175    0.830835    11.00000   -1.50000
AFIX   0
C19   1    0.885015    0.495203    0.675258    11.00000    0.01591    0.03260 =
         0.02383    0.00119    0.00211    0.00113
C20   1    0.909690    0.528374    0.664708    11.00000    0.01867    0.03389 =
         0.03082    0.00216    0.00424    0.00041
C21   1    0.930894    0.537916    0.606777    11.00000    0.02951    0.03717 =
         0.03627    0.00828    0.00694   -0.00010
AFIX  43
H21   2    0.948744    0.560172    0.598775    11.00000   -1.20000
AFIX   0
C22   1    0.926313    0.515463    0.560845    11.00000    0.03174    0.05172 =
         0.02606    0.00880    0.00734    0.00151
AFIX  43
H22   2    0.938096    0.522561    0.521433    11.00000   -1.20000
AFIX   0
C23   1    0.904786    0.482914    0.571946    11.00000    0.03055    0.04707 =
         0.02437   -0.00315    0.00392    0.00240
AFIX  43
H23   2    0.903208    0.467674    0.540064    11.00000   -1.20000
AFIX   0
C24   1    0.885232    0.471867    0.629135    11.00000    0.02147    0.03694 =
         0.02615   -0.00093    0.00150    0.00066
C25   1    0.912422    0.553398    0.714508    11.00000    0.03137    0.03241 =
         0.03742   -0.00189    0.00733   -0.00580
AFIX  13
H25   2    0.871554    0.543881    0.748146    11.00000   -1.20000
AFIX   0
C26   1    0.857612    0.585743    0.696987    11.00000    0.05921    0.03272 =
         0.06219   -0.00129    0.01381    0.00147
AFIX 137
H26A  2    0.900635    0.596989    0.667236    11.00000   -1.50000
H26B  2    0.851588    0.599789    0.732019    11.00000   -1.50000
H26C  2    0.785485    0.581181    0.680476    11.00000   -1.50000
AFIX   0
C27   1    1.027764    0.559432    0.736658    11.00000    0.04069    0.06180 =
         0.05516   -0.01419    0.00100   -0.01496
AFIX 137
H27A  2    1.060285    0.538543    0.749238    11.00000   -1.50000
H27B  2    1.027147    0.574670    0.770262    11.00000   -1.50000
H27C  2    1.069935    0.568957    0.704701    11.00000   -1.50000
AFIX   0
C28   1    0.862299    0.435508    0.639826    11.00000    0.03643    0.03370 =
         0.02830   -0.00371    0.00162   -0.00210
AFIX  13
H28   2    0.863019    0.431914    0.683631    11.00000   -1.20000
AFIX   0
C29   1    0.751598    0.425457    0.616009    11.00000    0.03962    0.04226 =
         0.05918   -0.00967    0.00015   -0.00641
AFIX 137
H29A  2    0.696211    0.438763    0.634963    11.00000   -1.50000
H29B  2    0.739256    0.402156    0.624624    11.00000   -1.50000
H29C  2    0.747979    0.428973    0.573090    11.00000   -1.50000
AFIX   0
C30   1    0.949618    0.413390    0.613888    11.00000    0.04416    0.03972 =
         0.07823   -0.00261    0.00863    0.00684
AFIX 137
H30A  2    0.950586    0.416231    0.570817    11.00000   -1.50000
H30B  2    0.933987    0.390370    0.623251    11.00000   -1.50000
H30C  2    1.020079    0.419437    0.631022    11.00000   -1.50000
AFIX   0
C31   1    0.667171    0.507375    0.648974    11.00000    0.02191    0.04514 =
         0.02720    0.00559    0.00084    0.00414
C32   1    0.256893    0.475552    0.801635    11.00000    0.03087    0.03181 =
         0.03701    0.00515    0.00253   -0.00137
AFIX  23
H32A  2    0.334025    0.469319    0.801436    11.00000   -1.20000
H32B  2    0.214758    0.456247    0.814489    11.00000   -1.20000
AFIX   0
C33   1    0.240569    0.503689    0.843461    11.00000    0.03547    0.03730 =
         0.03106    0.00398    0.00623   -0.00026
AFIX  23
H33A  2    0.164088    0.510648    0.842143    11.00000   -1.20000
H33B  2    0.259219    0.496796    0.884443    11.00000   -1.20000
AFIX   0
C34   1    0.296525    0.558245    0.863656    11.00000    0.04639    0.03526 =
         0.02701   -0.00275    0.00324    0.00640
AFIX  23
H34A  2    0.313273    0.552261    0.905325    11.00000   -1.20000
H34B  2    0.221588    0.566580    0.861208    11.00000   -1.20000
AFIX   0
C35   1    0.373667    0.584346    0.843143    11.00000    0.04509    0.03141 =
         0.03041   -0.00285   -0.00647    0.00345
AFIX  23
H35A  2    0.365548    0.604136    0.868184    11.00000   -1.20000
H35B  2    0.448392    0.576211    0.848759    11.00000   -1.20000
AFIX   0
C36   1    0.264693    0.613353    0.772771    11.00000    0.03483    0.03175 =
         0.03722   -0.00538   -0.00360    0.00593
AFIX  23
H36A  2    0.266028    0.632263    0.800379    11.00000   -1.20000
H36B  2    0.198499    0.600440    0.779721    11.00000   -1.20000
AFIX   0
C37   1    0.265194    0.625337    0.710109    11.00000    0.04332    0.02602 =
         0.03897   -0.00388   -0.00803    0.00550
AFIX  23
H37A  2    0.202626    0.639968    0.702565    11.00000   -1.20000
H37B  2    0.331840    0.638027    0.703138    11.00000   -1.20000
AFIX   0
C38   1    0.274617    0.607551    0.611677    11.00000    0.08288    0.03879 =
         0.03407    0.00447   -0.00090    0.02169
AFIX  23
H38A  2    0.346484    0.617779    0.607545    11.00000   -1.20000
H38B  2    0.219098    0.623896    0.599841    11.00000   -1.20000
AFIX   0
C39   1    0.265504    0.577698    0.572943    11.00000    0.09020    0.05654 =
         0.03318   -0.00550   -0.01207    0.03697
AFIX  23
H39A  2    0.196104    0.566419    0.579661    11.00000   -1.20000
H39B  2    0.267837    0.584226    0.530763    11.00000   -1.20000
AFIX   0
C40   1    0.352558    0.527286    0.550614    11.00000    0.06171    0.04258 =
         0.03080   -0.00158    0.00832    0.01541
AFIX  23
H40A  2    0.422365    0.515808    0.556354    11.00000   -1.20000
H40B  2    0.346145    0.533835    0.508473    11.00000   -1.20000
AFIX   0
C41   1    0.263355    0.504111    0.564405    11.00000    0.05556    0.04473 =
         0.02997   -0.00665   -0.00754    0.01240
AFIX  23
H41A  2    0.192816    0.515162    0.558632    11.00000   -1.20000
H41B  2    0.265627    0.484812    0.537741    11.00000   -1.20000
AFIX   0
C42   1    0.195554    0.471501    0.642124    11.00000    0.02603    0.04113 =
         0.04224   -0.01093   -0.00362   -0.00045
AFIX  23
H42A  2    0.190261    0.453021    0.613681    11.00000   -1.20000
H42B  2    0.124850    0.482766    0.642827    11.00000   -1.20000
AFIX   0
C43   1    0.224515    0.458807    0.702518    11.00000    0.02540    0.03033 =
         0.04435   -0.00628    0.00144   -0.00241
AFIX  23
H43A  2    0.172536    0.441623    0.714141    11.00000   -1.20000
H43B  2    0.297418    0.448911    0.702393    11.00000   -1.20000
AFIX   0

P2    6    0.312592    0.747592    0.680956    11.00000    0.02005    0.02388 =
         0.02084   -0.00025   -0.00214    0.00362
S3    7    0.434939    0.768820    0.721481    11.00000    0.02284    0.03108 =
         0.03330   -0.00303   -0.00762    0.00223
S4    7    0.337453    0.720252    0.610648    11.00000    0.03425    0.03846 =
         0.02679   -0.00956   -0.00470    0.01180
K2    3    0.595552    0.713874    0.667686    11.00000    0.02813    0.02873 =
         0.02614    0.00053    0.00053    0.00214
N2    4    0.266819    0.697454    0.770930    11.00000    0.04468    0.03515 =
         0.04821    0.01352    0.00352    0.00700
O7    5    0.676179    0.740709    0.774057    11.00000    0.03056    0.04284 =
         0.03016    0.00554   -0.00709   -0.00915
O8    5    0.618174    0.674865    0.774482    11.00000    0.03452    0.04124 =
         0.03611    0.00639    0.00083   -0.00638
O9    5    0.553661    0.646305    0.665503    11.00000    0.04956    0.02714 =
         0.03999   -0.00027    0.00206    0.00831
O10   5    0.617959    0.677850    0.559234    11.00000    0.04212    0.04116 =
         0.03080   -0.00359   -0.00417    0.00842
O11   5    0.647282    0.745539    0.562912    11.00000    0.03834    0.04392 =
         0.02739    0.00341    0.00383    0.00024
O12   5    0.731597    0.772187    0.668587    11.00000    0.03043    0.03038 =
         0.03596    0.00317   -0.00123    0.00099
C44   1    0.197683    0.775443    0.665642    11.00000    0.02037    0.02400 =
         0.01738   -0.00194   -0.00292    0.00384
C45   1    0.217300    0.804691    0.633411    11.00000    0.02335    0.02450 =
         0.01906   -0.00275   -0.00057    0.00194
C46   1    0.129601    0.823433    0.613250    11.00000    0.02942    0.02416 =
         0.02729    0.00201   -0.00105    0.00410
AFIX  43
H46   2    0.142634    0.843111    0.591890    11.00000   -1.20000
AFIX   0
C47   1    0.024315    0.814165    0.623491    11.00000    0.02563    0.03007 =
         0.03359    0.00127   -0.00484    0.00830
AFIX  43
H47   2   -0.034124    0.826654    0.607547    11.00000   -1.20000
AFIX   0
C48   1    0.005353    0.786567    0.657142    11.00000    0.02022    0.03115 =
         0.02990   -0.00178   -0.00098    0.00204
AFIX  43
H48   2   -0.066781    0.780461    0.665217    11.00000   -1.20000
AFIX   0
C49   1    0.090250    0.767413    0.679586    11.00000    0.02227    0.02499 =
         0.02157   -0.00279   -0.00183    0.00094
C50   1    0.325373    0.819395    0.618427    11.00000    0.02407    0.02582 =
         0.02781    0.00805    0.00110    0.00476
C51   1    0.375385    0.841501    0.658500    11.00000    0.02576    0.02461 =
         0.04018    0.00690   -0.00375    0.00093
C52   1    0.466433    0.858584    0.640452    11.00000    0.02877    0.03416 =
         0.06521    0.01735   -0.00606   -0.00516
AFIX  43
H52   2    0.500360    0.873678    0.666979    11.00000   -1.20000
AFIX   0
C53   1    0.508209    0.854086    0.585171    11.00000    0.03025    0.05446 =
         0.07025    0.03442    0.00472   -0.00347
AFIX  43
H53   2    0.570562    0.865888    0.573833    11.00000   -1.20000
AFIX   0
C54   1    0.459465    0.832469    0.546411    11.00000    0.03864    0.06301 =
         0.04406    0.03088    0.01619    0.01482
AFIX  43
H54   2    0.489172    0.829356    0.508388    11.00000   -1.20000
AFIX   0
C55   1    0.366901    0.814875    0.561579    11.00000    0.03382    0.04065 =
         0.02893    0.01376    0.00557    0.01200
C56   1    0.330302    0.847980    0.719384    11.00000    0.03324    0.03066 =
         0.04234   -0.00963   -0.00481    0.00005
AFIX  13
H56   2    0.290031    0.827864    0.731553    11.00000   -1.20000
AFIX   0
C57   1    0.250391    0.876472    0.717152    11.00000    0.06366    0.05471 =
         0.07043   -0.02894   -0.01668    0.02482
AFIX 137
H57A  2    0.286678    0.896304    0.703057    11.00000   -1.50000
H57B  2    0.222848    0.880434    0.756876    11.00000   -1.50000
H57C  2    0.190297    0.870987    0.690089    11.00000   -1.50000
AFIX   0
C58   1    0.417375    0.854676    0.766840    11.00000    0.05267    0.04897 =
         0.05237   -0.01172   -0.01700   -0.00297
AFIX 137
H58A  2    0.472042    0.837303    0.765774    11.00000   -1.50000
H58B  2    0.384562    0.855032    0.805932    11.00000   -1.50000
H58C  2    0.451279    0.875982    0.759201    11.00000   -1.50000
AFIX   0
C59   1    0.311184    0.793030    0.516391    11.00000    0.05287    0.05002 =
         0.02319    0.00315    0.00445    0.01686
AFIX  13
H59   2    0.261216    0.778162    0.537975    11.00000   -1.20000
AFIX   0
C60   1    0.243144    0.813724    0.472810    11.00000    0.08804    0.06731 =
         0.02955   -0.00181   -0.01432    0.02821
AFIX 137
H60A  2    0.194236    0.827866    0.494902    11.00000   -1.50000
H60B  2    0.200991    0.799131    0.446712    11.00000   -1.50000
H60C  2    0.290757    0.827389    0.448987    11.00000   -1.50000
AFIX   0
C61   1    0.389799    0.771414    0.482218    11.00000    0.08990    0.06421 =
         0.03855    0.00467    0.02615    0.02954
AFIX 137
H61A  2    0.432801    0.785240    0.456150    11.00000   -1.50000
H61B  2    0.349132    0.755336    0.458393    11.00000   -1.50000
H61C  2    0.437712    0.759848    0.510269    11.00000   -1.50000
AFIX   0
C62   1    0.057458    0.740966    0.721742    11.00000    0.02059    0.03037 =
         0.03139    0.00429   -0.00094    0.00056
C63   1    0.013571    0.711190    0.700871    11.00000    0.02436    0.02954 =
         0.04616    0.00252   -0.00293    0.00068
C64   1   -0.021005    0.688223    0.742171    11.00000    0.03990    0.03333 =
         0.06843    0.00960    0.00242   -0.00705
AFIX  43
H64   2   -0.049853    0.667826    0.728826    11.00000   -1.20000
AFIX   0
C65   1   -0.014016    0.694627    0.802102    11.00000    0.05098    0.04765 =
         0.05935    0.02374    0.01435   -0.00307
AFIX  43
H65   2   -0.036890    0.678532    0.829619    11.00000   -1.20000
AFIX   0
C66   1    0.026070    0.724319    0.822208    11.00000    0.04152    0.05491 =
         0.03619    0.01464    0.00850    0.00170
AFIX  43
H66   2    0.029723    0.728567    0.863559    11.00000   -1.20000
AFIX   0
C67   1    0.061244    0.748148    0.782835    11.00000    0.02492    0.04399 =
         0.02979    0.00626    0.00172   -0.00117
C68   1    0.000021    0.703943    0.635057    11.00000    0.03581    0.02733 =
         0.04931   -0.00521   -0.01363    0.00256
AFIX  13
H68   2    0.030567    0.722923    0.612798    11.00000   -1.20000
AFIX   0
C69   1    0.060832    0.672886    0.616711    11.00000    0.04267    0.03305 =
         0.05929   -0.00766   -0.01177    0.00750
AFIX 137
H69A  2    0.137945    0.675670    0.625599    11.00000   -1.50000
H69B  2    0.049916    0.669177    0.574137    11.00000   -1.50000
H69C  2    0.033521    0.653954    0.638665    11.00000   -1.50000
AFIX   0
C70   1   -0.119612    0.701088    0.617845    11.00000    0.04185    0.05250 =
         0.08622   -0.01939   -0.02808    0.01292
AFIX 137
H70A  2   -0.151226    0.682350    0.638533    11.00000   -1.50000
H70B  2   -0.127133    0.697776    0.574982    11.00000   -1.50000
H70C  2   -0.157061    0.721309    0.629001    11.00000   -1.50000
AFIX   0
C71   1    0.101051    0.781023    0.806907    11.00000    0.03875    0.05335 =
         0.02404   -0.00127    0.00111   -0.00921
AFIX  13
H71   2    0.117782    0.795301    0.772241    11.00000   -1.20000
AFIX   0
C72   1    0.204305    0.777446    0.844117    11.00000    0.03516    0.09101 =
         0.03941   -0.02140    0.00097   -0.00220
AFIX 137
H72A  2    0.194025    0.760626    0.874555    11.00000   -1.50000
H72B  2    0.221731    0.798503    0.863119    11.00000   -1.50000
H72C  2    0.263535    0.770908    0.818596    11.00000   -1.50000
AFIX   0
C73   1    0.013681    0.798392    0.842314    11.00000    0.04220    0.05403 =
         0.04853   -0.00836   -0.00316    0.00029
AFIX 137
H73A  2   -0.050286    0.801853    0.816895    11.00000   -1.50000
H73B  2    0.040951    0.819675    0.856403    11.00000   -1.50000
H73C  2   -0.005485    0.784753    0.876284    11.00000   -1.50000
AFIX   0
C74   1    0.270046    0.718162    0.736432    11.00000    0.02638    0.02891 =
         0.03352    0.00162   -0.00073    0.00389
C75   1    0.682370    0.721480    0.826431    11.00000    0.03753    0.05006 =
         0.02867    0.00604   -0.00694   -0.00575
AFIX  23
H75A  2    0.672458    0.735567    0.861650    11.00000   -1.20000
H75B  2    0.753703    0.710667    0.829997    11.00000   -1.20000
AFIX   0
C76   1    0.594882    0.696183    0.822321    11.00000    0.03937    0.05268 =
         0.02632    0.00569   -0.00109   -0.00718
AFIX  23
H76A  2    0.591892    0.683541    0.859709    11.00000   -1.20000
H76B  2    0.524206    0.706972    0.815396    11.00000   -1.20000
AFIX   0
C77   1    0.544715    0.648112    0.770199    11.00000    0.03936    0.03683 =
         0.04087    0.01073   -0.00056   -0.00617
AFIX  23
H77A  2    0.470087    0.656432    0.765205    11.00000   -1.20000
H77B  2    0.548857    0.634695    0.806748    11.00000   -1.20000
AFIX   0
C78   1    0.574130    0.627698    0.717957    11.00000    0.04770    0.02947 =
         0.05382    0.01016    0.00052    0.00436
AFIX  23
H78A  2    0.651314    0.621586    0.720718    11.00000   -1.20000
H78B  2    0.530784    0.607258    0.717050    11.00000   -1.20000
AFIX   0
C79   1    0.583684    0.628990    0.613237    11.00000    0.06034    0.03196 =
         0.04968   -0.00830   -0.00069    0.01147
AFIX  23
H79A  2    0.546673    0.607436    0.611383    11.00000   -1.20000
H79B  2    0.662463    0.625082    0.613797    11.00000   -1.20000
AFIX   0
C80   1    0.551934    0.649380    0.560461    11.00000    0.05468    0.03893 =
         0.04188   -0.01168   -0.00559    0.00883
AFIX  23
H80A  2    0.561065    0.636470    0.523745    11.00000   -1.20000
H80B  2    0.475222    0.655849    0.562889    11.00000   -1.20000
AFIX   0
C81   1    0.589940    0.698146    0.510036    11.00000    0.05046    0.05143 =
         0.02520   -0.00284   -0.00455    0.01310
AFIX  23
H81A  2    0.513736    0.705130    0.512609    11.00000   -1.20000
H81B  2    0.598258    0.685673    0.472767    11.00000   -1.20000
AFIX   0
C82   1    0.661801    0.727711    0.510039    11.00000    0.04745    0.05835 =
         0.02430    0.00358    0.00426    0.00874
AFIX  23
H82A  2    0.737994    0.720755    0.507211    11.00000   -1.20000
H82B  2    0.643843    0.741784    0.475457    11.00000   -1.20000
AFIX   0
C83   1    0.707310    0.775239    0.564172    11.00000    0.04618    0.04509 =
         0.03924    0.01548    0.00244   -0.00471
AFIX  23
H83A  2    0.683858    0.789606    0.530949    11.00000   -1.20000
H83B  2    0.784989    0.770423    0.559920    11.00000   -1.20000
AFIX   0
C84   1    0.689035    0.792153    0.621797    11.00000    0.04580    0.03131 =
         0.04614    0.01008   -0.00462   -0.00067
AFIX  23
H84A  2    0.725227    0.813851    0.622156    11.00000   -1.20000
H84B  2    0.610898    0.795698    0.627175    11.00000   -1.20000
AFIX   0
C85   1    0.728917    0.788830    0.724021    11.00000    0.03039    0.03172 =
         0.04368   -0.00391   -0.00069   -0.00216
AFIX  23
H85A  2    0.655906    0.797835    0.730319    11.00000   -1.20000
H85B  2    0.780755    0.807341    0.724307    11.00000   -1.20000
AFIX   0
C86   1    0.757869    0.765051    0.772449    11.00000    0.02797    0.04117 =
         0.03671   -0.00303   -0.00408   -0.00589
AFIX  23
H86A  2    0.828447    0.754728    0.764674    11.00000   -1.20000
H86B  2    0.763053    0.776652    0.810937    11.00000   -1.20000
AFIX   0

PART 1
C102  1    0.844751    0.579197    0.917494    21.00000    0.10435    0.06685 =
         0.05497   -0.00371   -0.00785   -0.02705
C107  1    0.841924    0.587709    0.976958    21.00000    0.10624    0.05636 =
         0.06657   -0.01963   -0.01374   -0.00722
AFIX  43
H107  2    0.797073    0.605365    0.988773    21.00000   -1.20000
AFIX   0
C106  1    0.902002    0.571346    1.018969    21.00000    0.09703    0.06316 =
         0.05437   -0.00814   -0.01705   -0.01867
AFIX  43
H106  2    0.898268    0.577412    1.059493    21.00000   -1.20000
AFIX   0
C105  1    0.968528    0.545766    1.001746    21.00000    0.07058    0.07506 =
         0.06414   -0.00754   -0.00661   -0.02107
AFIX  43
H105  2    1.012528    0.534512    1.030078    21.00000   -1.20000
AFIX   0
C104  1    0.969606    0.536966    0.942669    21.00000    0.07628    0.09585 =
         0.06976   -0.01366    0.01676   -0.01682
AFIX  43
H104  2    1.014553    0.519456    0.930298    21.00000   -1.20000
AFIX   0
C103  1    0.905267    0.553570    0.901024    21.00000    0.10180    0.08377 =
         0.04953   -0.00591    0.00558   -0.02836
AFIX  43
H103  2    0.904311    0.546696    0.860819    21.00000   -1.20000
AFIX   0
C101  1    0.776702    0.598468    0.873801    21.00000    0.18633    0.08467 =
         0.07468    0.00670   -0.04896   -0.03407
AFIX 137
H10A  2    0.719291    0.609879    0.894747    21.00000   -1.50000
H10B  2    0.744664    0.583445    0.844430    21.00000   -1.50000
H10C  2    0.821855    0.614625    0.853781    21.00000   -1.50000
AFIX  66

PART 0
C88   1    0.851001    0.302836    0.554883    11.00000    0.06734    0.06636 =
         0.05186    0.00772   -0.01741   -0.01944
C89   1    0.877369    0.278872    0.513759    11.00000    0.06755    0.08662 =
         0.04153    0.00299   -0.02098   -0.01121
AFIX  43
H89   2    0.834183    0.276125    0.478887    11.00000   -1.20000
AFIX  65
C90   1    0.966926    0.258926    0.523658    11.00000    0.06652    0.09836 =
         0.05274    0.00823   -0.00703   -0.00741
AFIX  43
H90   2    0.984947    0.242548    0.495551    11.00000   -1.20000
AFIX  65
C91   1    1.030115    0.262945    0.574681    11.00000    0.05363    0.10969 =
         0.06770    0.02723   -0.01739   -0.01637
AFIX  43
H91   2    1.091323    0.249312    0.581446    11.00000   -1.20000
AFIX  65
C92   1    1.003748    0.286909    0.615806    11.00000    0.07485    0.11003 =
         0.04883    0.02065   -0.02665   -0.03320
AFIX  43
H92   2    1.046935    0.289655    0.650678    11.00000   -1.20000
AFIX  65
C93   1    0.914191    0.306854    0.605908    11.00000    0.08669    0.07943 =
         0.04885    0.00233   -0.01469   -0.03532
AFIX  43
H93   2    0.896171    0.323233    0.634015    11.00000   -1.20000
AFIX   0
C87   1    0.753527    0.324542    0.543729    11.00000    0.09920    0.08590 =
         0.09398   -0.00895   -0.02612    0.00192
AFIX 137
H87A  2    0.704800    0.313923    0.514875    11.00000   -1.50000
H87B  2    0.776886    0.345817    0.528161    11.00000   -1.50000
H87C  2    0.715803    0.327936    0.580932    11.00000   -1.50000
AFIX   0

PART 2
C1A   1    0.723022    0.604821    0.888314   -21.00000    0.09200    0.05337 =
         0.08007    0.00418   -0.03195   -0.00345
AFIX 137
H1AA  2    0.690408    0.591358    0.856732   -21.00000   -1.50000
H1AB  2    0.756653    0.624284    0.870990   -21.00000   -1.50000
H1AC  2    0.667159    0.611727    0.915732   -21.00000   -1.50000
AFIX  66
C1B   1    0.808372    0.584737    0.921756   -21.00000    0.05198    0.03791 =
         0.05443   -0.01231   -0.00655   -0.00899
C1C   1    0.838408    0.590438    0.980489   -21.00000    0.10134    0.04694 =
         0.05204   -0.00862   -0.01891   -0.00639
AFIX  43
H1C   2    0.802561    0.606859    1.002609   -21.00000   -1.20000
AFIX  65
C1D   1    0.920894    0.572114    1.006859   -21.00000    0.08972    0.06095 =
         0.07910   -0.01756   -0.02695   -0.01171
AFIX  43
H1D   2    0.941422    0.576011    1.047000   -21.00000   -1.20000
AFIX  65
C1E   1    0.973344    0.548088    0.974495   -21.00000    0.07261    0.06521 =
         0.09663   -0.00697   -0.01853   -0.00611
AFIX  43
H1E   2    1.029719    0.535564    0.992517   -21.00000   -1.20000
AFIX  65
C1F   1    0.943309    0.542386    0.915761   -21.00000    0.05396    0.06227 =
         0.08798   -0.02406    0.00033   -0.00221
AFIX  43
H1F   2    0.979157    0.525965    0.893642   -21.00000   -1.20000
AFIX  65
C1G   1    0.860823    0.560710    0.889391   -21.00000    0.05993    0.05529 =
         0.06909   -0.01627   -0.00030   -0.01174
AFIX  43
H1G   2    0.840296    0.556813    0.849249   -21.00000   -1.20000
AFIX  66

PART 3
C100  1    0.281388    0.414942    0.496120    31.00000    0.07421    0.05731 =
         0.05075   -0.01197    0.00195    0.02409
AFIX  43
H100  2    0.254023    0.422986    0.459293    31.00000   -1.20000
AFIX  65
C95   1    0.229076    0.389362    0.524523    31.00000    0.06812    0.05330 =
         0.05750   -0.02597    0.01507    0.00162
C96   1    0.269114    0.377592    0.578407    31.00000    0.13130    0.05527 =
         0.06045    0.00517    0.02815    0.03979
AFIX  43
H96   2    0.233361    0.360109    0.597819    31.00000   -1.20000
AFIX  65
C97   1    0.361464    0.391403    0.603888    31.00000    0.14876    0.11246 =
         0.04760   -0.01024   -0.01230    0.06807
AFIX  43
H97   2    0.388828    0.383359    0.640715    31.00000   -1.20000
AFIX  65
C98   1    0.413776    0.416983    0.575486    31.00000    0.07242    0.10057 =
         0.08734   -0.05203   -0.02695    0.02831
AFIX  43
H98   2    0.476893    0.426422    0.592902    31.00000   -1.20000
AFIX  65
C99   1    0.373739    0.428753    0.521602    31.00000    0.06280    0.04261 =
         0.08286   -0.01036    0.01639    0.00848
AFIX  43
H99   2    0.409492    0.446236    0.502191    31.00000   -1.20000
AFIX   0
C94   1    0.131967    0.374610    0.495197    31.00000    0.08183    0.10163 =
         0.12646   -0.06591    0.02523   -0.01942
AFIX 137
H94A  2    0.150007    0.367324    0.455249    31.00000   -1.50000
H94B  2    0.074335    0.391063    0.492685    31.00000   -1.50000
H94C  2    0.107643    0.355735    0.518357    31.00000   -1.50000
AFIX  66
PART 4
C1H   1    0.282515    0.414220    0.501918   -31.00000    0.06082    0.05330 =
         0.02886    0.00218    0.00527    0.02768
AFIX  43
H1H   2    0.284676    0.428537    0.468728   -31.00000   -1.20000
AFIX  65
C95A  1    0.363479    0.415597    0.545313   -31.00000    0.06722    0.05934 =
         0.03915   -0.00310    0.01198    0.03005
C96A  1    0.360316    0.394650    0.593875   -31.00000    0.08431    0.08415 =
         0.03446    0.00850    0.00666    0.05066
AFIX  43
H96A  2    0.415652    0.395590    0.623533   -31.00000   -1.20000
AFIX  65
C97A  1    0.276189    0.372326    0.599044   -31.00000    0.10506    0.08665 =
         0.10338    0.01034    0.01790    0.03476
AFIX  43
H97A  2    0.274028    0.358010    0.632234   -31.00000   -1.20000
AFIX  65
C98A  1    0.195224    0.370949    0.555650   -31.00000    0.09619    0.08738 =
         0.10320    0.00756    0.03122    0.03120
AFIX  43
H98A  2    0.137727    0.355692    0.559182   -31.00000   -1.20000
AFIX  65
C99A  1    0.198386    0.391896    0.507087   -31.00000    0.08780    0.06239 =
         0.08917   -0.00670    0.01193    0.01671
AFIX  43
H99A  2    0.143050    0.390955    0.477429   -31.00000   -1.20000
AFIX   0
C94A  1    0.455510    0.437798    0.537289   -31.00000    0.07271    0.08150 =
         0.08488   -0.00713    0.00051    0.01752
AFIX 137
H94D  2    0.440053    0.452668    0.504042   -31.00000   -1.50000
H94E  2    0.520076    0.424842    0.529009   -31.00000   -1.50000
H94F  2    0.467766    0.450689    0.573464   -31.00000   -1.50000
AFIX  66

PART 5
C114  1    0.275946    0.660857    0.927479    41.00000    0.14118    0.05340 =
         0.06932   -0.01128    0.03105    0.02011
AFIX  43
H114  2    0.258611    0.677665    0.899668    41.00000   -1.20000
AFIX  65
C109  1    0.200715    0.636623    0.939918    41.00000    0.08182    0.06903 =
         0.03548   -0.00857    0.00868    0.02904
C110  1    0.226080    0.612030    0.980610    41.00000    0.06417    0.07189 =
         0.03712   -0.00720    0.00888    0.01185
AFIX  43
H110  2    0.174663    0.595467    0.989112    41.00000   -1.20000
AFIX  65
C111  1    0.326676    0.611670    1.008863    41.00000    0.07951    0.08355 =
         0.03910   -0.00712   -0.00464    0.00487
AFIX  43
H111  2    0.344012    0.594861    1.036674    41.00000   -1.20000
AFIX  65
C112  1    0.401909    0.635903    0.996425    41.00000    0.10978    0.10629 =
         0.05914   -0.03288    0.00189   -0.03158
AFIX  43
H112  2    0.470662    0.635657    1.015735    41.00000   -1.20000
AFIX  65
C113  1    0.376545    0.660497    0.955733    41.00000    0.13938    0.07029 =
         0.09700   -0.03984    0.03144   -0.03016
AFIX  43
H113  2    0.427963    0.677059    0.947232    41.00000   -1.20000
AFIX   0
C108  1    0.092125    0.633574    0.907993    41.00000    0.08811    0.16972 =
         0.05993   -0.02034   -0.00720    0.07655
AFIX 137
H10D  2    0.066276    0.655483    0.896516    41.00000   -1.50000
H10E  2    0.040228    0.623290    0.934376    41.00000   -1.50000
H10F  2    0.099856    0.619985    0.872502    41.00000   -1.50000
AFIX   0

PART 6
C1I   1    0.362771    0.689251    0.933192    51.00000    0.09809    0.09377 =
         0.09207   -0.00004    0.03617   -0.01012
AFIX 137
H1IA  2    0.431947    0.691279    0.954620    51.00000   -1.50000
H1IB  2    0.317813    0.708438    0.941609    51.00000   -1.50000
H1IC  2    0.375398    0.688054    0.890559    51.00000   -1.50000
AFIX  66
C1J   1    0.353186    0.637146    0.993445    51.00000    0.06347    0.07410 =
         0.05692   -0.03362   -0.00783    0.01346
AFIX  43
H1J   2    0.422855    0.641565    1.009791    51.00000   -1.20000
AFIX  65
C1K   1    0.306644    0.658760    0.952674    51.00000    0.07560    0.05243 =
         0.06334   -0.01826    0.01562    0.00536
C1L   1    0.204707    0.652294    0.928757    51.00000    0.08486    0.06568 =
         0.05389   -0.00945    0.01460    0.01783
AFIX  43
H1L   2    0.172898    0.667066    0.900892    51.00000   -1.20000
AFIX  65
C1M   1    0.149311    0.624213    0.945611    51.00000    0.04374    0.07816 =
         0.06397   -0.03133    0.00496    0.01938
AFIX  43
H1M   2    0.079642    0.619793    0.929264    51.00000   -1.20000
AFIX  65
C1N   1    0.195851    0.602598    0.986382    51.00000    0.07565    0.06967 =
         0.06182   -0.00769    0.01562    0.01007
AFIX  43
H1N   2    0.157990    0.583407    0.997901    51.00000   -1.20000
AFIX  65
C1O   1    0.297788    0.609064    1.010299    51.00000    0.07735    0.05962 =
         0.05832   -0.02033   -0.00503    0.02539
AFIX  43
H1O   2    0.329597    0.594292    1.038165    51.00000   -1.20000
AFIX   0

PART 7
C1P   1    0.244138    0.594370    1.023918    61.00000    0.08801    0.09384 =
         0.08645   -0.00116    0.00858    0.00770
AFIX 137
H1PA  2    0.212400    0.601719    1.061024    61.00000   -1.50000
H1PB  2    0.309825    0.581748    1.032719    61.00000   -1.50000
H1PC  2    0.192341    0.580468    1.002190    61.00000   -1.50000
AFIX  66
C1Q   1    0.196949    0.636363    0.945397    61.00000    0.04644    0.05010 =
         0.05631   -0.00486    0.01381    0.00897
AFIX  43
H1Q   2    0.128519    0.626094    0.940739    61.00000   -1.20000
AFIX  65
C1R   1    0.271840    0.624135    0.986385    61.00000    0.06277    0.04612 =
         0.03096    0.01008    0.01469    0.02653
C1S   1    0.371963    0.639161    0.993201    61.00000    0.08040    0.10469 =
         0.07364   -0.02606   -0.00840    0.00619
AFIX  43
H1S   2    0.423148    0.630803    1.021214    61.00000   -1.20000
AFIX  65
C1T   1    0.397195    0.666415    0.959029    61.00000    0.07376    0.10505 =
         0.06252   -0.03210   -0.01006   -0.01909
AFIX  43
H1T   2    0.465625    0.676684    0.963688    61.00000   -1.20000
AFIX  65
C1U   1    0.322305    0.678643    0.918041    61.00000    0.06671    0.06991 =
         0.06396   -0.01899    0.01375   -0.02256
AFIX  43
H1U   2    0.339550    0.697271    0.894687    61.00000   -1.20000
AFIX  65
C1V   1    0.222181    0.663618    0.911225    61.00000    0.05165    0.04454 =
         0.03495   -0.00966    0.00550    0.00601
AFIX  43
H1V   2    0.170997    0.671975    0.883211    61.00000   -1.20000
AFIX   0
HKLF 4


REM  shelxt_a.res in P2(1)/n
REM wR2 = 0.0912, GooF = S = 1.034, Restrained GooF = 1.044 for all data
REM R1 = 0.0328 for 18092 Fo > 4sig(Fo) and 0.0371 for all 20120 data
REM 1422 parameters refined using 387 restraints

END

WGHT      0.0504      2.9652

REM Highest difference peak  0.396,  deepest hole -0.240,  1-sigma level  0.041
Q1    1   0.1437  0.3539  0.5408  11.00000  0.05    0.40
Q2    1   0.9408  0.2925  0.6183  11.00000  0.05    0.32
Q3    1   0.7095  0.4863  0.7423  11.00000  0.05    0.30
Q4    1   0.9069  0.2766  0.5231  11.00000  0.05    0.28
Q5    1   0.2480  0.7639  0.6756  11.00000  0.05    0.27
Q6    1   0.9967  0.2774  0.6000  11.00000  0.05    0.27
Q7    1   0.6979  0.4569  0.8227  11.00000  0.05    0.25
Q8    1   0.3127  0.3804  0.5821  11.00000  0.05    0.24
Q9    1   0.1446  0.6563  0.9049  11.00000  0.05    0.24
Q10   1   0.2439  0.6533  0.9371  11.00000  0.05    0.24
Q11   1   0.2628  0.3840  0.5617  11.00000  0.05    0.23
Q12   1   0.5620  0.4717  0.6818  11.00000  0.05    0.23
Q13   1   0.0775  0.7531  0.7004  11.00000  0.05    0.23
Q14   1   0.6406  0.4343  0.8395  11.00000  0.05    0.23
Q15   1   0.6314  0.4114  0.7995  11.00000  0.05    0.23
Q16   1   0.5651  0.4131  0.8405  11.00000  0.05    0.21
Q17   1   0.3359  0.8033  0.5404  11.00000  0.05    0.21
Q18   1   0.2114  0.7890  0.6445  11.00000  0.05    0.21
Q19   1   0.3567  0.8300  0.6413  11.00000  0.05    0.21
Q20   1   0.3247  0.6325  1.0027  11.00000  0.05    0.21
Q21   1   0.1157  0.7696  0.6773  11.00000  0.05    0.20
Q22   1   0.4275  0.8510  0.6549  11.00000  0.05    0.20
Q23   1   0.1407  0.7641  0.6623  11.00000  0.05    0.20
Q24   1   0.1515  0.7746  0.6784  11.00000  0.05    0.20
Q25   1   0.1739  0.6349  0.9277  11.00000  0.05    0.20
Q26   1   0.8722  0.4534  0.6361  11.00000  0.05    0.20
Q27   1   0.3636  0.7637  0.7008  11.00000  0.05    0.20
Q28   1   0.2659  0.8092  0.6275  11.00000  0.05    0.20
Q29   1   0.0924  0.7643  0.8006  11.00000  0.05    0.19
Q30   1   0.3579  0.8143  0.5842  11.00000  0.05    0.19
Q31   1   0.5871  0.4817  0.7183  11.00000  0.05    0.19
Q32   1   0.8248  0.4819  0.7440  11.00000  0.05    0.19
Q33   1   0.9108  0.5379  0.6873  11.00000  0.05    0.19
Q34   1   0.1794  0.8152  0.6342  11.00000  0.05    0.19
Q35   1   0.8771  0.5119  0.6715  11.00000  0.05    0.19
Q36   1   0.0049  0.7059  0.6673  11.00000  0.05    0.18
Q37   1   0.8471  0.2868  0.5403  11.00000  0.05    0.18
Q38   1   0.4102  0.8171  0.5593  11.00000  0.05    0.18
;
_shelx_res_checksum              15814
_olex2_submission_special_instructions 'No special instructions were received'
####################################################################### 
# 
# This file contains crystal structure data downloaded from the 
# Cambridge Structural Database (CSD) hosted by the Cambridge 
# Crystallographic Data Centre (CCDC).
# 
# Full information about CCDC data access policies and citation 
# guidelines are available at http://www.ccdc.cam.ac.uk/access/V1 
# 
# Audit and citation data items may have been added by the CCDC. 
# Please retain this information to preserve the provenance of 
# this file and to allow appropriate attribution of the data. 
# 
#######################################################################

data_ks1605-cn_DippTerPO2_CN_NC_Na_15-c-5_cmpd4O2
_database_code_depnum_ccdc_archive 'CCDC 2401214'
loop_
_audit_author_name
_audit_author_address
'Christian Hering-Junghans'
;Leibniz Institute for Catalysis Rostock
Germany
;
_audit_update_record             
;
2024-11-07 deposited with the CCDC.	2025-03-10 downloaded from the CCDC.
;
_audit_creation_date             2024-10-15
_audit_creation_method           
;
Olex2 1.5
(compiled 2022.04.07 svn.rca3783a0 for OlexSys, GUI svn.r6498)
;
_shelx_SHELXL_version_number     2019/3
_chemical_name_common            ?
_chemical_name_systematic        ?
_chemical_formula_moiety         'C41 H57 N Na O7 P, 2(C7 H8)'
_chemical_formula_sum            'C55 H73 N Na O7 P'
_chemical_formula_weight         914.10
_chemical_melting_point          ?
loop_
_atom_type_symbol
_atom_type_description
_atom_type_scat_dispersion_real
_atom_type_scat_dispersion_imag
_atom_type_scat_source
C C 0.0033 0.0016 'International Tables Vol C Tables 4.2.6.8 and 6.1.1.4'
H H 0.0000 0.0000 'International Tables Vol C Tables 4.2.6.8 and 6.1.1.4'
N N 0.0061 0.0033 'International Tables Vol C Tables 4.2.6.8 and 6.1.1.4'
O O 0.0106 0.0060 'International Tables Vol C Tables 4.2.6.8 and 6.1.1.4'
Na Na 0.0362 0.0249 'International Tables Vol C Tables 4.2.6.8 and 6.1.1.4'
P P 0.1023 0.0942 'International Tables Vol C Tables 4.2.6.8 and 6.1.1.4'

_shelx_space_group_comment       
;
The symmetry employed for this shelxl refinement is uniquely defined
by the following loop, which should always be used as a source of
symmetry information in preference to the above space-group names.
They are only intended as comments.
;
_space_group_crystal_system      triclinic
_space_group_IT_number           2
_space_group_name_H-M_alt        'P -1'
_space_group_name_Hall           '-P 1'
loop_
_space_group_symop_operation_xyz
'x, y, z'
'-x, -y, -z'

_cell_length_a                   12.760(3)
_cell_length_b                   12.763(3)
_cell_length_c                   16.898(3)
_cell_angle_alpha                92.40(3)
_cell_angle_beta                 107.37(3)
_cell_angle_gamma                91.81(3)
_cell_volume                     2621.4(10)
_cell_formula_units_Z            2
_cell_measurement_reflns_used    44016
_cell_measurement_temperature    150.00
_cell_measurement_theta_max      1.60
_cell_measurement_theta_min      29.60
_shelx_estimated_absorpt_T_max   0.973
_shelx_estimated_absorpt_T_min   0.947
_exptl_absorpt_coefficient_mu    0.111
_exptl_absorpt_correction_T_max  0.973
_exptl_absorpt_correction_T_min  0.947
_exptl_absorpt_correction_type   multi-scan
_exptl_absorpt_process_details   'LANA (Stoe & Cie, 2012)'
_exptl_absorpt_special_details   ?
_exptl_crystal_colour            colourless
_exptl_crystal_density_diffrn    1.158
_exptl_crystal_density_meas      ?
_exptl_crystal_density_method    ?
_exptl_crystal_description       block
_exptl_crystal_F_000             984
_exptl_crystal_size_max          0.5
_exptl_crystal_size_mid          0.35
_exptl_crystal_size_min          0.25
_exptl_transmission_factor_max   ?
_exptl_transmission_factor_min   ?
_diffrn_reflns_av_R_equivalents  0.0236
_diffrn_reflns_av_unetI/netI     0.0288
_diffrn_reflns_Laue_measured_fraction_full 0.999
_diffrn_reflns_Laue_measured_fraction_max 0.981
_diffrn_reflns_limit_h_max       17
_diffrn_reflns_limit_h_min       -17
_diffrn_reflns_limit_k_max       17
_diffrn_reflns_limit_k_min       -17
_diffrn_reflns_limit_l_max       23
_diffrn_reflns_limit_l_min       -23
_diffrn_reflns_number            43845
_diffrn_reflns_point_group_measured_fraction_full 0.999
_diffrn_reflns_point_group_measured_fraction_max 0.981
_diffrn_reflns_theta_full        25.242
_diffrn_reflns_theta_max         29.388
_diffrn_reflns_theta_min         1.599
_diffrn_ambient_temperature      150.00
_diffrn_detector_area_resol_mean ?
_diffrn_measured_fraction_theta_full 0.999
_diffrn_measured_fraction_theta_max 0.981
_diffrn_measurement_device_type  'STOE-IPDS II'
_diffrn_measurement_method       'omega scans'
_diffrn_radiation_type           MoK\a
_diffrn_radiation_wavelength     0.71073
_diffrn_radiation_source         'fine-focus sealed tube'
_reflns_Friedel_coverage         0.000
_reflns_Friedel_fraction_full    .
_reflns_Friedel_fraction_max     .
_reflns_number_gt                9792
_reflns_number_total             14197
_reflns_special_details          
;
 Reflections were merged by SHELXL according to the crystal
 class for the calculation of statistics and refinement.
 
 _reflns_Friedel_fraction is defined as the number of unique
 Friedel pairs measured divided by the number that would be
 possible theoretically, ignoring centric projections and
 systematic absences.
;
_reflns_threshold_expression     'I > 2\s(I)'
_computing_data_collection       'X-AREA (Stoe & Cie, 2012)'
_computing_cell_refinement       X-AREA
_computing_data_reduction        X-AREA
_computing_molecular_graphics    'Olex2 1.5 (Dolomanov et al., 2009)'
_computing_publication_material  'Olex2 1.5 (Dolomanov et al., 2009)'
_computing_structure_refinement  'SHELXL 2019/3 (Sheldrick, 2015)'
_computing_structure_solution    ?
_refine_diff_density_max         0.418
_refine_diff_density_min         -0.242
_refine_diff_density_rms         0.043
_refine_ls_extinction_coef       .
_refine_ls_extinction_method     none
_refine_ls_goodness_of_fit_ref   1.061
_refine_ls_hydrogen_treatment    constr
_refine_ls_matrix_type           full
_refine_ls_number_parameters     795
_refine_ls_number_reflns         14197
_refine_ls_number_restraints     375
_refine_ls_R_factor_all          0.0678
_refine_ls_R_factor_gt           0.0436
_refine_ls_restrained_S_all      1.082
_refine_ls_shift/su_max          0.001
_refine_ls_shift/su_mean         0.000
_refine_ls_structure_factor_coef Fsqd
_refine_ls_weighting_details     
'w=1/[\s^2^(Fo^2^)+(0.0768P)^2^] where P=(Fo^2^+2Fc^2^)/3'
_refine_ls_weighting_scheme      calc
_refine_ls_wR_factor_gt          0.1196
_refine_ls_wR_factor_ref         0.1293
_refine_special_details          ?
_olex2_refinement_description    
;
1. Shared sites
{N1, C31A}
{N1A, C31}
2. Others
 Fixed Uiso: H3(0.041) H4(0.043) H5(0.039) H9(0.051) H10(0.055) H11(0.051)
 H13(0.05) H14A(0.101) H14B(0.101) H14C(0.101) H15A(0.095) H15B(0.095)
 H15C(0.095) H16(0.047) H17A(0.072) H17B(0.072) H17C(0.072) H18A(0.072)
 H18B(0.072) H18C(0.072) H21(0.048) H22(0.053) H23(0.052) H25(0.049) H26A(0.08)
 H26B(0.08) H26C(0.08) H27A(0.134) H27B(0.134) H27C(0.134) H28(0.054)
 H29A(0.094) H29B(0.094) H29C(0.094) H30A(0.084) H30B(0.084) H30C(0.084)
 H32A(0.078) H32B(0.078) H33A(0.079) H33B(0.079) H34A(0.094) H34B(0.094)
 H35A(0.096) H35B(0.096) H36A(0.084) H36B(0.084) H37A(0.068) H37B(0.068)
 H38A(0.054) H38B(0.054) H39A(0.052) H39B(0.052) H40A(0.077) H40B(0.077)
 H41A(0.083) H41B(0.083) H32C(0.078) H32D(0.078) H33C(0.084) H33D(0.084)
 H34C(0.065) H34D(0.065) H35C(0.061) H35D(0.061) H36C(0.061) H36D(0.061)
 H37C(0.061) H37D(0.061) H38C(0.078) H38D(0.078) H39C(0.079) H39D(0.079)
 H40C(0.094) H40D(0.094) H41C(0.096) H41D(0.096) H51(0.07) H52(0.07) H53(0.07)
 H54(0.067) H55(0.066) H56A(0.133) H56B(0.133) H56C(0.133) H61A(0.075)
 H62A(0.08) H63A(0.076) H64A(0.067) H65A(0.068) H66A(0.129) H66B(0.129)
 H66C(0.129) H61B(0.063) H62B(0.08) H63B(0.082) H64B(0.069) H65B(0.053)
 H66D(0.131) H66E(0.131) H66F(0.131)
 Fixed X: H3(0.640948) H4(0.522165) H5(0.456041) H9(0.983624) H10(0.928305)
 H11(0.742735) H13(0.802365) H14A(1.001893) H14B(0.955216) H14C(0.890358)
 H15A(0.889208) H15B(0.956578) H15C(1.000505) H16(0.52127) H17A(0.541217)
 H17B(0.447138) H17C(0.566328) H18A(0.571694) H18B(0.455068) H18C(0.55929)
 H21(0.580014) H22(0.393493) H23(0.266811) H25(0.703841) H26A(0.751833)
 H26B(0.833603) H26C(0.72795) H27A(0.68992) H27B(0.807188) H27C(0.71052)
 H28(0.327606) H29A(0.166694) H29B(0.166903) H29C(0.257439) H30A(0.178318)
 H30B(0.273337) H30C(0.175091) H32A(0.599873) H32B(0.642568) H33A(0.611835)
 H33B(0.498818) H34A(0.447943) H34B(0.461685) H35A(0.625464) H35B(0.541146)
 H36A(0.688213) H36B(0.762584) H37A(0.863737) H37B(0.775488) H38A(0.881909)
 H38B(0.9872) H39A(1.017913) H39B(1.027813) H40A(0.953875) H40B(0.948327)
 H41A(0.815421) H41B(0.763044) H32C(0.874668) H32D(0.968684) H33C(1.017261)
 H33D(1.02877) H34C(0.9859) H34D(0.97589) H35C(0.8601) H35D(0.79719)
 H36C(0.635666) H36D(0.689678) H37C(0.640705) H37D(0.535671) H38C(0.445463)
 H38D(0.464003) H39C(0.626727) H39D(0.527864) H40C(0.660801) H40D(0.742809)
 H41C(0.829441) H41D(0.740475) H51(0.105073) H52(0.260964) H53(0.246461)
 H54(0.073048) H55(-0.082403) H56A(-0.085713) H56B(-0.154911) H56C(-0.146264)
 H61A(0.282691) H62A(0.302824) H63A(0.246096) H64A(0.169492) H65A(0.146446)
 H66A(0.222867) H66B(0.116489) H66C(0.235054) H61B(0.183105) H62B(0.142548)
 H63B(0.169944) H64B(0.240308) H65B(0.272379) H66D(0.285654) H66E(0.314484)
 H66F(0.19127)
 Fixed Y: H3(0.822527) H4(0.699527) H5(0.553274) H9(0.884604) H10(1.046726)
 H11(1.078728) H13(0.666678) H14A(0.767308) H14B(0.653637) H14C(0.755754)
 H15A(0.646894) H15B(0.589639) H15C(0.701248) H16(0.887879) H17A(0.999167)
 H17B(1.039673) H17C(1.098033) H18A(1.067582) H18B(1.004591) H18C(0.949961)
 H21(0.254109) H22(0.209556) H23(0.338996) H25(0.509004) H26A(0.305732)
 H26B(0.407636) H26C(0.402007) H27A(0.430274) H27B(0.406895) H27C(0.317517)
 H28(0.610997) H29A(0.452994) H29B(0.574935) H29C(0.50224) H30A(0.486036)
 H30B(0.562527) H30C(0.610154) H32A(0.503396) H32B(0.467211) H33A(0.647226)
 H33B(0.584936) H34A(0.801992) H34B(0.763334) H35A(0.855063) H35B(0.934065)
 H36A(1.030716) H36B(0.967001) H37A(1.015267) H37B(0.949321) H38A(0.822506)
 H38B(0.88467) H39A(0.734646) H39B(0.707723) H40A(0.513444) H40B(0.58055)
 H41A(0.442936) H41B(0.486133) H32C(0.850126) H32D(0.91682) H33C(0.764238)
 H33D(0.748272) H34C(0.544178) H34D(0.592784) H35C(0.439356) H35D(0.490882)
 H36C(0.474758) H36D(0.435569) H37C(0.600962) H37D(0.526006) H38C(0.745593)
 H38D(0.697492) H39C(0.802364) H39D(0.876619) H40C(1.011635) H40D(0.94128)
 H41C(1.015401) H41D(0.952319) H51(0.77697) H52(0.782525) H53(0.770312)
 H54(0.74983) H55(0.742467) H56A(0.759513) H56B(0.809007) H56C(0.684433)
 H61A(0.81569) H62A(0.765335) H63A(0.872606) H64A(1.03023) H65A(1.081114)
 H66A(0.930368) H66B(0.991928) H66C(1.051522) H61B(1.018925) H62B(1.130425)
 H63B(1.083143) H64B(0.925321) H65B(0.804669) H66D(0.761973) H66E(0.860803)
 H66F(0.811712)
 Fixed Z: H3(1.011474) H4(1.042079) H5(0.951967) H9(0.938943) H10(0.888411)
 H11(0.837381) H13(0.948606) H14A(1.052566) H14B(1.065754) H14C(1.077023)
 H15A(0.845551) H15B(0.926391) H15C(0.906368) H16(0.818853) H17A(0.937104)
 H17B(0.860199) H17C(0.889324) H18A(0.739222) H18B(0.714655) H18C(0.699787)
 H21(0.796431) H22(0.745512) H23(0.734585) H25(0.863424) H26A(0.810689)
 H26B(0.831502) H26C(0.751087) H27A(0.981977) H27B(0.970553) H27C(0.945752)
 H28(0.797178) H29A(0.802853) H29B(0.829168) H29C(0.884323) H30A(0.664629)
 H30B(0.652238) H30C(0.680882) H32A(0.525875) H32B(0.448946) H33A(0.399189)
 H33B(0.395935) H34A(0.482503) H34B(0.395062) H35A(0.421927) H35B(0.443697)
 H36A(0.561217) H36B(0.516419) H37A(0.65578) H37B(0.687315) H38A(0.750982)
 H38B(0.739328) H39A(0.660116) H39B(0.754111) H40A(0.667338) H40B(0.588127)
 H41A(0.552078) H41B(0.621789) H32C(0.747729) H32D(0.723212) H33C(0.66319)
 H33D(0.759065) H34C(0.700769) H34D(0.612756) H35C(0.593096) H35D(0.653459)
 H36C(0.545304) H36D(0.47527) H37C(0.409987) H37D(0.406974) H38C(0.473255)
 H38D(0.389675) H39C(0.414087) H39D(0.415376) H40C(0.523868) H40D(0.49055)
 H41C(0.626842) H41D(0.658754) H51(0.530664) H52(0.48826) H53(0.347413)
 H54(0.249159) H55(0.292164) H56A(0.504158) H56B(0.420016) H56C(0.42424)
 H61A(0.75439) H62A(0.887362) H63A(0.979872) H64A(0.938411) H65A(0.80534)
 H66A(0.647524) H66B(0.650085) H66C(0.678738) H61B(0.917956) H62B(0.813446)
 H63B(0.686746) H64B(0.669287) H65B(0.770516) H66D(0.910062) H66E(0.975522)
 H66F(0.942296)
;
_atom_sites_solution_hydrogens   geom
_atom_sites_solution_primary     ?
_atom_sites_solution_secondary   ?
loop_
_atom_site_label
_atom_site_type_symbol
_atom_site_fract_x
_atom_site_fract_y
_atom_site_fract_z
_atom_site_U_iso_or_equiv
_atom_site_adp_type
_atom_site_occupancy
_atom_site_site_symmetry_order
_atom_site_calc_flag
_atom_site_refinement_flags_posn
_atom_site_refinement_flags_adp
_atom_site_refinement_flags_occupancy
_atom_site_disorder_assembly
_atom_site_disorder_group
N1 N 0.38591(12) 0.74838(13) 0.64422(9) 0.0577(4) Uani 0.492(15) 1 d . . P A 3
C31 C 0.46710(10) 0.71481(10) 0.68302(7) 0.0412(3) Uani 0.492(15) 1 d . . P A 3
O1 O 0.67577(8) 0.75594(8) 0.72611(5) 0.0435(2) Uani 1 1 d . . . . .
O2 O 0.60520(8) 0.56457(7) 0.69946(5) 0.0412(2) Uani 1 1 d . . . . .
Na1 Na 0.71547(4) 0.71843(4) 0.60688(3) 0.04075(13) Uani 1 1 d . . . . .
P1 P 0.60116(2) 0.67015(2) 0.73595(2) 0.03014(8) Uani 1 1 d . . . . .
C1 C 0.59022(8) 0.67149(8) 0.84077(7) 0.0269(2) Uani 1 1 d . . . . .
C2 C 0.63567(9) 0.75662(9) 0.89833(7) 0.0293(2) Uani 1 1 d . . . . .
C3 C 0.61038(10) 0.76501(10) 0.97311(7) 0.0344(3) Uani 1 1 d . . . . .
H3 H 0.640948 0.822527 1.011474 0.041 Uiso 1 1 calc R U . . .
C4 C 0.54178(10) 0.69120(10) 0.99227(8) 0.0361(3) Uani 1 1 d . . . . .
H4 H 0.522165 0.699527 1.042079 0.043 Uiso 1 1 calc R U . . .
C5 C 0.50189(9) 0.60495(9) 0.93811(7) 0.0322(2) Uani 1 1 d . . . . .
H5 H 0.456041 0.553274 0.951967 0.039 Uiso 1 1 calc R U . . .
C6 C 0.52724(9) 0.59186(9) 0.86366(7) 0.0283(2) Uani 1 1 d . . . . .
C7 C 0.71837(9) 0.83784(9) 0.88913(7) 0.0316(2) Uani 1 1 d . . . . .
C8 C 0.83053(10) 0.81797(10) 0.91993(8) 0.0361(3) Uani 1 1 d . . . . .
C9 C 0.90747(11) 0.89706(11) 0.91867(8) 0.0426(3) Uani 1 1 d . . . . .
H9 H 0.983624 0.884604 0.938943 0.051 Uiso 1 1 calc R U . . .
C10 C 0.87474(12) 0.99331(11) 0.88841(9) 0.0460(3) Uani 1 1 d . . . . .
H10 H 0.928305 1.046726 0.888411 0.055 Uiso 1 1 calc R U . . .
C11 C 0.76443(11) 1.01220(10) 0.85815(9) 0.0427(3) Uani 1 1 d . . . . .
H11 H 0.742735 1.078728 0.837381 0.051 Uiso 1 1 calc R U . . .
C12 C 0.68424(10) 0.93502(9) 0.85761(7) 0.0351(3) Uani 1 1 d . . . . .
C13 C 0.86935(10) 0.71245(11) 0.95367(9) 0.0417(3) Uani 1 1 d . . . . .
H13 H 0.802365 0.666678 0.948606 0.050 Uiso 1 1 calc R U . . .
C14 C 0.93508(16) 0.72325(14) 1.04546(11) 0.0672(5) Uani 1 1 d . . . . .
H14A H 1.001893 0.767308 1.052566 0.101 Uiso 1 1 calc R U . . .
H14B H 0.955216 0.653637 1.065754 0.101 Uiso 1 1 calc R U . . .
H14C H 0.890358 0.755754 1.077023 0.101 Uiso 1 1 calc R U . . .
C15 C 0.93472(15) 0.65770(14) 0.90354(12) 0.0634(4) Uani 1 1 d . . . . .
H15A H 0.889208 0.646894 0.845551 0.095 Uiso 1 1 calc R U . . .
H15B H 0.956578 0.589639 0.926391 0.095 Uiso 1 1 calc R U . . .
H15C H 1.000505 0.701248 0.906368 0.095 Uiso 1 1 calc R U . . .
C16 C 0.56339(11) 0.95644(10) 0.82357(8) 0.0388(3) Uani 1 1 d . . . . .
H16 H 0.521270 0.887879 0.818853 0.047 Uiso 1 1 calc R U . . .
C17 C 0.52617(12) 1.02994(11) 0.88289(9) 0.0479(3) Uani 1 1 d . . . . .
H17A H 0.541217 0.999167 0.937104 0.072 Uiso 1 1 calc R U . . .
H17B H 0.447138 1.039673 0.860199 0.072 Uiso 1 1 calc R U . . .
H17C H 0.566328 1.098033 0.889324 0.072 Uiso 1 1 calc R U . . .
C18 C 0.53479(12) 0.99842(11) 0.73647(9) 0.0479(3) Uani 1 1 d . . . . .
H18A H 0.571694 1.067582 0.739222 0.072 Uiso 1 1 calc R U . . .
H18B H 0.455068 1.004591 0.714655 0.072 Uiso 1 1 calc R U . . .
H18C H 0.559290 0.949961 0.699787 0.072 Uiso 1 1 calc R U . . .
C19 C 0.48937(9) 0.48683(9) 0.81821(7) 0.0303(2) Uani 1 1 d . . . . .
C20 C 0.56662(10) 0.40895(9) 0.82213(8) 0.0337(2) Uani 1 1 d . . . . .
C21 C 0.52846(11) 0.30688(10) 0.79407(8) 0.0402(3) Uani 1 1 d . . . . .
H21 H 0.580014 0.254109 0.796431 0.048 Uiso 1 1 calc R U . . .
C22 C 0.41790(12) 0.28022(10) 0.76294(9) 0.0444(3) Uani 1 1 d . . . . .
H22 H 0.393493 0.209556 0.745512 0.053 Uiso 1 1 calc R U . . .
C23 C 0.34305(11) 0.35710(11) 0.75731(9) 0.0435(3) Uani 1 1 d . . . . .
H23 H 0.266811 0.338996 0.734585 0.052 Uiso 1 1 calc R U . . .
C24 C 0.37659(10) 0.46060(10) 0.78416(8) 0.0368(3) Uani 1 1 d . . . . .
C25 C 0.68944(10) 0.43122(11) 0.85988(9) 0.0408(3) Uani 1 1 d . . . . .
H25 H 0.703841 0.509004 0.863424 0.049 Uiso 1 1 calc R U . . .
C26 C 0.75666(12) 0.38232(13) 0.80876(10) 0.0532(4) Uani 1 1 d . . . . .
H26A H 0.751833 0.305732 0.810689 0.080 Uiso 1 1 calc R U . . .
H26B H 0.833603 0.407636 0.831502 0.080 Uiso 1 1 calc R U . . .
H26C H 0.727950 0.402007 0.751087 0.080 Uiso 1 1 calc R U . . .
C27 C 0.72765(14) 0.3931(2) 0.94727(11) 0.0895(8) Uani 1 1 d . . . . .
H27A H 0.689920 0.430274 0.981977 0.134 Uiso 1 1 calc R U . . .
H27B H 0.807188 0.406895 0.970553 0.134 Uiso 1 1 calc R U . . .
H27C H 0.710520 0.317517 0.945752 0.134 Uiso 1 1 calc R U . . .
C28 C 0.28930(10) 0.54135(11) 0.77578(9) 0.0450(3) Uani 1 1 d . . . . .
H28 H 0.327606 0.610997 0.797178 0.054 Uiso 1 1 calc R U . . .
C29 C 0.21328(12) 0.51557(16) 0.82768(11) 0.0628(5) Uani 1 1 d . . . . .
H29A H 0.166694 0.452994 0.802853 0.094 Uiso 1 1 calc R U . . .
H29B H 0.166903 0.574935 0.829168 0.094 Uiso 1 1 calc R U . . .
H29C H 0.257439 0.502240 0.884323 0.094 Uiso 1 1 calc R U . . .
C30 C 0.22312(12) 0.55086(14) 0.68533(11) 0.0560(4) Uani 1 1 d . . . . .
H30A H 0.178318 0.486036 0.664629 0.084 Uiso 1 1 calc R U . . .
H30B H 0.273337 0.562527 0.652238 0.084 Uiso 1 1 calc R U . . .
H30C H 0.175091 0.610154 0.680882 0.084 Uiso 1 1 calc R U . . .
O3A O 0.7411(6) 0.5746(6) 0.5270(5) 0.0570(14) Uani 0.422(8) 1 d . U P B 1
O4A O 0.5531(6) 0.6877(6) 0.4906(4) 0.0644(15) Uani 0.422(8) 1 d . U P B 1
O5A O 0.6465(6) 0.8799(7) 0.5402(6) 0.0643(17) Uani 0.422(8) 1 d . U P B 1
O6A O 0.8608(5) 0.8633(6) 0.6326(5) 0.0421(13) Uani 0.422(8) 1 d . U P B 1
O7A O 0.8888(7) 0.6541(7) 0.6719(7) 0.0513(15) Uani 0.422(8) 1 d . U P B 1
C32A C 0.6363(6) 0.5279(7) 0.4854(5) 0.0649(17) Uani 0.422(8) 1 d . U P B 1
H32A H 0.599873 0.503396 0.525875 0.078 Uiso 0.422(8) 1 calc R U P B 1
H32B H 0.642568 0.467211 0.448946 0.078 Uiso 0.422(8) 1 calc R U P B 1
C33A C 0.5699(6) 0.6146(7) 0.4332(4) 0.0660(16) Uani 0.422(8) 1 d . U P B 1
H33A H 0.611835 0.647226 0.399189 0.079 Uiso 0.422(8) 1 calc R U P B 1
H33B H 0.498818 0.584936 0.395935 0.079 Uiso 0.422(8) 1 calc R U P B 1
C34A C 0.5021(6) 0.7805(7) 0.4542(5) 0.0782(18) Uani 0.422(8) 1 d . U P B 1
H34A H 0.447943 0.801992 0.482503 0.094 Uiso 0.422(8) 1 calc R U P B 1
H34B H 0.461685 0.763334 0.395062 0.094 Uiso 0.422(8) 1 calc R U P B 1
C35A C 0.5807(6) 0.8690(7) 0.4597(5) 0.0803(19) Uani 0.422(8) 1 d . U P B 1
H35A H 0.625464 0.855063 0.421927 0.096 Uiso 0.422(8) 1 calc R U P B 1
H35B H 0.541146 0.934065 0.443697 0.096 Uiso 0.422(8) 1 calc R U P B 1
C36A C 0.7256(6) 0.9641(7) 0.5602(6) 0.0704(19) Uani 0.422(8) 1 d . U P B 1
H36A H 0.688213 1.030716 0.561217 0.084 Uiso 0.422(8) 1 calc R U P B 1
H36B H 0.762584 0.967001 0.516419 0.084 Uiso 0.422(8) 1 calc R U P B 1
C37A C 0.8103(6) 0.9543(7) 0.6425(5) 0.0565(14) Uani 0.422(8) 1 d . U P B 1
H37A H 0.863737 1.015267 0.655780 0.068 Uiso 0.422(8) 1 calc R U P B 1
H37B H 0.775488 0.949321 0.687315 0.068 Uiso 0.422(8) 1 calc R U P B 1
C38A C 0.9280(7) 0.8307(7) 0.7136(8) 0.0451(15) Uani 0.422(8) 1 d . U P B 1
H38A H 0.881909 0.822506 0.750982 0.054 Uiso 0.422(8) 1 calc R U P B 1
H38B H 0.987200 0.884670 0.739328 0.054 Uiso 0.422(8) 1 calc R U P B 1
C39A C 0.9768(6) 0.7285(6) 0.7011(6) 0.0437(14) Uani 0.422(8) 1 d . U P B 1
H39A H 1.017913 0.734646 0.660116 0.052 Uiso 0.422(8) 1 calc R U P B 1
H39B H 1.027813 0.707723 0.754111 0.052 Uiso 0.422(8) 1 calc R U P B 1
C40A C 0.9082(7) 0.5609(6) 0.6276(6) 0.0642(16) Uani 0.422(8) 1 d . U P B 1
H40A H 0.953875 0.513444 0.667338 0.077 Uiso 0.422(8) 1 calc R U P B 1
H40B H 0.948327 0.580550 0.588127 0.077 Uiso 0.422(8) 1 calc R U P B 1
C41A C 0.8028(7) 0.5070(6) 0.5824(6) 0.0688(16) Uani 0.422(8) 1 d . U P B 1
H41A H 0.815421 0.442936 0.552078 0.083 Uiso 0.422(8) 1 calc R U P B 1
H41B H 0.763044 0.486133 0.621789 0.083 Uiso 0.422(8) 1 calc R U P B 1
O3B O 0.8474(5) 0.8601(5) 0.6273(4) 0.0710(15) Uani 0.578(8) 1 d . U P B 2
O4B O 0.8980(6) 0.6711(6) 0.6802(5) 0.0587(14) Uani 0.578(8) 1 d . U P B 2
O5B O 0.7695(4) 0.5586(4) 0.5457(3) 0.0419(7) Uani 0.578(8) 1 d . U P B 2
O6B O 0.5647(4) 0.6443(4) 0.4926(3) 0.0546(9) Uani 0.578(8) 1 d . U P B 2
O7B O 0.6297(6) 0.8549(5) 0.5259(4) 0.0767(15) Uani 0.578(8) 1 d . U P B 2
C32B C 0.9169(7) 0.8547(6) 0.7074(6) 0.0650(17) Uani 0.578(8) 1 d . U P B 2
H32C H 0.874668 0.850126 0.747729 0.078 Uiso 0.578(8) 1 calc R U P B 2
H32D H 0.968684 0.916820 0.723212 0.078 Uiso 0.578(8) 1 calc R U P B 2
C33B C 0.9758(6) 0.7585(6) 0.7040(5) 0.0696(18) Uani 0.578(8) 1 d . U P B 2
H33C H 1.017261 0.764238 0.663190 0.084 Uiso 0.578(8) 1 calc R U P B 2
H33D H 1.028770 0.748272 0.759065 0.084 Uiso 0.578(8) 1 calc R U P B 2
C34B C 0.9356(4) 0.5776(5) 0.6531(3) 0.0538(11) Uani 0.578(8) 1 d . U P B 2
H34C H 0.985900 0.544178 0.700769 0.065 Uiso 0.578(8) 1 calc R U P B 2
H34D H 0.975890 0.592784 0.612756 0.065 Uiso 0.578(8) 1 calc R U P B 2
C35B C 0.8374(4) 0.5064(4) 0.6131(3) 0.0505(9) Uani 0.578(8) 1 d . U P B 2
H35C H 0.860100 0.439356 0.593096 0.061 Uiso 0.578(8) 1 calc R U P B 2
H35D H 0.797190 0.490882 0.653459 0.061 Uiso 0.578(8) 1 calc R U P B 2
C36B C 0.6725(4) 0.4983(3) 0.5048(3) 0.0508(9) Uani 0.578(8) 1 d . U P B 2
H36C H 0.635666 0.474758 0.545304 0.061 Uiso 0.578(8) 1 calc R U P B 2
H36D H 0.689678 0.435569 0.475270 0.061 Uiso 0.578(8) 1 calc R U P B 2
C37B C 0.5997(3) 0.5674(4) 0.4442(3) 0.0510(10) Uani 0.578(8) 1 d . U P B 2
H37C H 0.640705 0.600962 0.409987 0.061 Uiso 0.578(8) 1 calc R U P B 2
H37D H 0.535671 0.526006 0.406974 0.061 Uiso 0.578(8) 1 calc R U P B 2
C38B C 0.5021(4) 0.7250(5) 0.4471(3) 0.0650(11) Uani 0.578(8) 1 d . U P B 2
H38C H 0.445463 0.745593 0.473255 0.078 Uiso 0.578(8) 1 calc R U P B 2
H38D H 0.464003 0.697492 0.389675 0.078 Uiso 0.578(8) 1 calc R U P B 2
C39B C 0.5737(4) 0.8205(5) 0.4444(3) 0.0656(12) Uani 0.578(8) 1 d . U P B 2
H39C H 0.626727 0.802364 0.414087 0.079 Uiso 0.578(8) 1 calc R U P B 2
H39D H 0.527864 0.876619 0.415376 0.079 Uiso 0.578(8) 1 calc R U P B 2
C40B C 0.7031(7) 0.9472(5) 0.5326(4) 0.0786(15) Uani 0.578(8) 1 d . U P B 2
H40C H 0.660801 1.011635 0.523868 0.094 Uiso 0.578(8) 1 calc R U P B 2
H40D H 0.742809 0.941280 0.490550 0.094 Uiso 0.578(8) 1 calc R U P B 2
C41B C 0.7814(7) 0.9508(6) 0.6173(4) 0.0802(16) Uani 0.578(8) 1 d . U P B 2
H41C H 0.829441 1.015401 0.626842 0.096 Uiso 0.578(8) 1 calc R U P B 2
H41D H 0.740475 0.952319 0.658754 0.096 Uiso 0.578(8) 1 calc R U P B 2
C50 C -0.00646(14) 0.75871(13) 0.41566(10) 0.0566(4) Uani 1 1 d . . . . .
C51 C 0.09802(15) 0.77103(12) 0.47306(10) 0.0582(4) Uani 1 1 d . . . . .
H51 H 0.105073 0.776970 0.530664 0.070 Uiso 1 1 calc R U . . .
C52 C 0.19059(14) 0.77474(12) 0.44804(11) 0.0579(4) Uani 1 1 d . . . . .
H52 H 0.260964 0.782525 0.488260 0.070 Uiso 1 1 calc R U . . .
C53 C 0.18217(14) 0.76722(13) 0.36474(11) 0.0582(4) Uani 1 1 d . . . . .
H53 H 0.246461 0.770312 0.347413 0.070 Uiso 1 1 calc R U . . .
C54 C 0.07976(13) 0.75518(13) 0.30672(10) 0.0554(4) Uani 1 1 d . . . . .
H54 H 0.073048 0.749830 0.249159 0.067 Uiso 1 1 calc R U . . .
C55 C -0.01228(13) 0.75098(13) 0.33264(10) 0.0554(4) Uani 1 1 d . . . . .
H55 H -0.082403 0.742467 0.292164 0.066 Uiso 1 1 calc R U . . .
C56 C -0.10696(18) 0.7524(2) 0.44340(13) 0.0885(7) Uani 1 1 d . . . . .
H56A H -0.085713 0.759513 0.504158 0.133 Uiso 1 1 calc R U . . .
H56B H -0.154911 0.809007 0.420016 0.133 Uiso 1 1 calc R U . . .
H56C H -0.146264 0.684433 0.424240 0.133 Uiso 1 1 calc R U . . .
C60A C 0.21079(17) 0.95364(19) 0.76427(17) 0.0544(6) Uani 0.816(4) 1 d D . P C
1
C61A C 0.2584(7) 0.8598(5) 0.7914(3) 0.0626(14) Uani 0.816(4) 1 d D . P C 1
H61A H 0.282691 0.815690 0.754390 0.075 Uiso 0.816(4) 1 calc R U P C 1
C62A C 0.2709(2) 0.8301(2) 0.87031(19) 0.0667(7) Uani 0.816(4) 1 d D . P C 1
H62A H 0.302824 0.765335 0.887362 0.080 Uiso 0.816(4) 1 calc R U P C 1
C63A C 0.2375(2) 0.8934(2) 0.92505(16) 0.0635(7) Uani 0.816(4) 1 d D . P C 1
H63A H 0.246096 0.872606 0.979872 0.076 Uiso 0.816(4) 1 calc R U P C 1
C64A C 0.1920(3) 0.9861(3) 0.9004(2) 0.0560(7) Uani 0.816(4) 1 d D . P C 1
H64A H 0.169492 1.030230 0.938411 0.067 Uiso 0.816(4) 1 calc R U P C 1
C65A C 0.1785(2) 1.0162(3) 0.8215(2) 0.0564(7) Uani 0.816(4) 1 d D . P C 1
H65A H 0.146446 1.081114 0.805340 0.068 Uiso 0.816(4) 1 calc R U P C 1
C66A C 0.1950(3) 0.9845(3) 0.6778(2) 0.0861(9) Uani 0.816(4) 1 d D . P C 1
H66A H 0.222867 0.930368 0.647524 0.129 Uiso 0.816(4) 1 calc R U P C 1
H66B H 0.116489 0.991928 0.650085 0.129 Uiso 0.816(4) 1 calc R U P C 1
H66C H 0.235054 1.051522 0.678738 0.129 Uiso 0.816(4) 1 calc R U P C 1
C60B C 0.2342(6) 0.8987(7) 0.8586(5) 0.050(3) Uani 0.184(4) 1 d D . P C 2
C61B C 0.1941(13) 0.9977(10) 0.8666(9) 0.053(3) Uani 0.184(4) 1 d D . P C 2
H61B H 0.183105 1.018925 0.917956 0.063 Uiso 0.184(4) 1 calc R U P C 2
C62B C 0.1706(12) 1.0641(11) 0.8053(8) 0.067(4) Uani 0.184(4) 1 d D . P C 2
H62B H 0.142548 1.130425 0.813446 0.080 Uiso 0.184(4) 1 calc R U P C 2
C63B C 0.1868(9) 1.0364(8) 0.7306(7) 0.068(3) Uani 0.184(4) 1 d D . P C 2
H63B H 0.169944 1.083143 0.686746 0.082 Uiso 0.184(4) 1 calc R U P C 2
C64B C 0.2265(9) 0.9430(8) 0.7203(8) 0.057(3) Uani 0.184(4) 1 d D . P C 2
H64B H 0.240308 0.925321 0.669287 0.069 Uiso 0.184(4) 1 calc R U P C 2
C65B C 0.248(2) 0.8720(16) 0.7809(12) 0.044(5) Uani 0.184(4) 1 d D . P C 2
H65B H 0.272379 0.804669 0.770516 0.053 Uiso 0.184(4) 1 calc R U P C 2
C66B C 0.2584(11) 0.8273(11) 0.9274(8) 0.087(4) Uani 0.184(4) 1 d D . P C 2
H66D H 0.285654 0.761973 0.910062 0.131 Uiso 0.184(4) 1 calc R U P C 2
H66E H 0.314484 0.860803 0.975522 0.131 Uiso 0.184(4) 1 calc R U P C 2
H66F H 0.191270 0.811712 0.942296 0.131 Uiso 0.184(4) 1 calc R U P C 2
N1A N 0.46710(10) 0.71481(10) 0.68302(7) 0.0412(3) Uani 0.508(15) 1 d . . P A 4
C31A C 0.38591(12) 0.74838(13) 0.64422(9) 0.0577(4) Uani 0.508(15) 1 d . . P A
4

loop_
_atom_site_aniso_label
_atom_site_aniso_U_11
_atom_site_aniso_U_22
_atom_site_aniso_U_33
_atom_site_aniso_U_23
_atom_site_aniso_U_13
_atom_site_aniso_U_12
N1 0.0596(9) 0.0700(10) 0.0376(7) 0.0036(7) 0.0041(6) 0.0187(7)
C31 0.0490(7) 0.0450(7) 0.0294(6) 0.0014(5) 0.0111(5) 0.0045(5)
O1 0.0521(5) 0.0484(5) 0.0311(5) -0.0050(4) 0.0172(4) -0.0160(4)
O2 0.0556(5) 0.0369(5) 0.0304(4) -0.0047(4) 0.0125(4) 0.0053(4)
Na1 0.0400(3) 0.0516(3) 0.0300(3) -0.0043(2) 0.0107(2) -0.0011(2)
P1 0.03384(15) 0.03184(16) 0.02452(15) -0.00133(11) 0.00908(11) -0.00141(11)
C1 0.0290(5) 0.0260(5) 0.0250(5) 0.0013(4) 0.0069(4) 0.0035(4)
C2 0.0326(5) 0.0272(5) 0.0261(5) 0.0012(4) 0.0057(4) 0.0032(4)
C3 0.0424(6) 0.0315(6) 0.0274(6) -0.0027(5) 0.0081(5) 0.0022(5)
C4 0.0448(6) 0.0392(7) 0.0267(6) 0.0024(5) 0.0137(5) 0.0063(5)
C5 0.0352(6) 0.0312(6) 0.0318(6) 0.0060(5) 0.0119(5) 0.0037(5)
C6 0.0291(5) 0.0270(5) 0.0281(5) 0.0022(4) 0.0070(4) 0.0048(4)
C7 0.0381(6) 0.0297(6) 0.0250(5) -0.0045(4) 0.0078(4) -0.0027(5)
C8 0.0381(6) 0.0365(6) 0.0299(6) -0.0061(5) 0.0059(5) -0.0022(5)
C9 0.0392(6) 0.0453(7) 0.0386(7) -0.0098(6) 0.0068(5) -0.0082(6)
C10 0.0513(8) 0.0407(7) 0.0431(8) -0.0096(6) 0.0134(6) -0.0172(6)
C11 0.0558(8) 0.0300(6) 0.0395(7) -0.0029(5) 0.0114(6) -0.0067(5)
C12 0.0437(6) 0.0292(6) 0.0299(6) -0.0033(5) 0.0084(5) -0.0031(5)
C13 0.0352(6) 0.0410(7) 0.0430(7) -0.0015(6) 0.0034(5) 0.0015(5)
C14 0.0810(11) 0.0582(10) 0.0474(9) 0.0049(8) -0.0046(8) 0.0102(9)
C15 0.0662(10) 0.0564(10) 0.0686(11) -0.0018(8) 0.0211(9) 0.0165(8)
C16 0.0459(7) 0.0282(6) 0.0382(7) 0.0025(5) 0.0066(5) 0.0007(5)
C17 0.0547(8) 0.0424(7) 0.0469(8) 0.0026(6) 0.0153(6) 0.0079(6)
C18 0.0599(8) 0.0379(7) 0.0399(7) 0.0036(6) 0.0052(6) 0.0056(6)
C19 0.0352(6) 0.0260(5) 0.0312(6) 0.0013(4) 0.0124(5) 0.0003(4)
C20 0.0409(6) 0.0299(6) 0.0321(6) 0.0022(5) 0.0130(5) 0.0047(5)
C21 0.0554(8) 0.0280(6) 0.0392(7) 0.0018(5) 0.0168(6) 0.0072(5)
C22 0.0612(8) 0.0296(6) 0.0419(7) -0.0036(5) 0.0164(6) -0.0059(6)
C23 0.0427(7) 0.0406(7) 0.0461(8) -0.0047(6) 0.0137(6) -0.0091(6)
C24 0.0372(6) 0.0358(6) 0.0381(7) -0.0022(5) 0.0132(5) -0.0015(5)
C25 0.0382(6) 0.0387(7) 0.0447(7) -0.0020(6) 0.0112(5) 0.0098(5)
C26 0.0515(8) 0.0557(9) 0.0602(10) 0.0045(7) 0.0277(7) 0.0115(7)
C27 0.0476(9) 0.180(2) 0.0395(9) 0.0124(12) 0.0089(7) 0.0252(12)
C28 0.0324(6) 0.0449(7) 0.0551(9) -0.0093(6) 0.0105(6) 0.0023(5)
C29 0.0429(7) 0.0895(13) 0.0575(10) -0.0144(9) 0.0194(7) 0.0045(8)
C30 0.0431(7) 0.0629(10) 0.0605(10) 0.0045(8) 0.0124(7) 0.0132(7)
O3A 0.062(3) 0.053(3) 0.061(3) -0.015(2) 0.031(2) -0.015(2)
O4A 0.056(2) 0.087(3) 0.041(2) 0.004(3) 0.0030(17) -0.018(3)
O5A 0.0436(17) 0.077(4) 0.063(3) 0.020(2) 0.0004(17) 0.001(2)
O6A 0.0360(16) 0.032(2) 0.053(3) -0.0011(18) 0.0060(15) 0.0059(15)
O7A 0.044(3) 0.044(2) 0.073(4) 0.010(2) 0.025(3) 0.015(2)
C32A 0.065(4) 0.067(4) 0.059(3) -0.015(3) 0.019(3) -0.034(3)
C33A 0.062(3) 0.088(4) 0.043(3) -0.017(3) 0.015(2) -0.032(3)
C34A 0.052(3) 0.101(4) 0.063(3) 0.026(3) -0.014(2) -0.006(3)
C35A 0.057(3) 0.096(4) 0.071(3) 0.031(3) -0.010(2) 0.002(3)
C36A 0.062(3) 0.057(3) 0.080(4) 0.012(3) 0.002(3) 0.008(2)
C37A 0.058(3) 0.038(2) 0.066(4) -0.003(3) 0.009(2) 0.001(2)
C38A 0.0337(19) 0.047(3) 0.048(3) -0.006(2) 0.0023(18) 0.001(2)
C39A 0.027(2) 0.053(3) 0.051(3) 0.011(2) 0.0090(19) 0.015(2)
C40A 0.063(4) 0.048(3) 0.081(4) -0.003(3) 0.022(3) 0.013(3)
C41A 0.072(4) 0.052(3) 0.087(4) -0.010(3) 0.033(3) -0.003(3)
O3B 0.099(3) 0.065(2) 0.058(2) -0.0166(18) 0.042(2) -0.027(2)
O4B 0.0455(17) 0.072(3) 0.0497(17) -0.0032(18) 0.0042(13) -0.0167(17)
O5B 0.0408(17) 0.0401(14) 0.0437(16) 0.0079(11) 0.0107(12) -0.0003(12)
O6B 0.0449(13) 0.079(2) 0.0349(13) 0.0048(18) 0.0059(9) -0.0104(17)
O7B 0.101(3) 0.076(3) 0.064(3) 0.031(2) 0.037(2) 0.023(2)
C32B 0.080(4) 0.065(3) 0.045(3) -0.019(2) 0.018(3) -0.035(3)
C33B 0.062(3) 0.080(4) 0.055(2) -0.007(3) 0.004(2) -0.032(3)
C34B 0.0351(16) 0.064(2) 0.054(2) 0.0005(18) 0.0021(14) 0.0056(16)
C35B 0.048(2) 0.0466(17) 0.052(2) 0.0087(17) 0.0077(15) 0.0075(16)
C36B 0.059(2) 0.0444(18) 0.0452(19) -0.0056(13) 0.0124(15) -0.0128(14)
C37B 0.0472(19) 0.065(2) 0.0329(16) -0.0119(17) 0.0046(14) -0.0172(17)
C38B 0.0453(17) 0.096(3) 0.0501(19) 0.022(2) 0.0056(14) 0.010(2)
C39B 0.070(2) 0.081(3) 0.055(2) 0.028(2) 0.0275(17) 0.021(2)
C40B 0.115(4) 0.055(3) 0.069(3) 0.021(2) 0.030(3) 0.012(3)
C41B 0.116(4) 0.051(2) 0.069(3) -0.004(2) 0.021(3) 0.017(3)
C50 0.0683(10) 0.0520(9) 0.0505(9) -0.0038(7) 0.0213(8) -0.0079(7)
C51 0.0807(11) 0.0472(9) 0.0428(8) -0.0008(7) 0.0139(8) -0.0053(8)
C52 0.0615(9) 0.0460(8) 0.0564(10) 0.0017(7) 0.0029(7) 0.0022(7)
C53 0.0576(9) 0.0533(9) 0.0625(10) -0.0015(8) 0.0161(8) 0.0090(7)
C54 0.0634(9) 0.0549(9) 0.0463(9) -0.0045(7) 0.0148(7) 0.0037(7)
C55 0.0559(8) 0.0610(10) 0.0446(8) -0.0069(7) 0.0100(7) -0.0041(7)
C56 0.0828(13) 0.1248(19) 0.0633(13) -0.0088(12) 0.0342(11) -0.0183(13)
C60A 0.0467(11) 0.0606(16) 0.0526(14) -0.0100(11) 0.0130(9) -0.0088(10)
C61A 0.055(2) 0.062(2) 0.066(3) -0.0216(18) 0.014(2) 0.0081(16)
C62A 0.0683(14) 0.0561(15) 0.0673(18) -0.0095(12) 0.0080(12) 0.0154(11)
C63A 0.0623(13) 0.0665(16) 0.0535(15) -0.0122(12) 0.0074(10) 0.0008(12)
C64A 0.0544(12) 0.0535(16) 0.0592(19) -0.0201(14) 0.0195(15) -0.0036(11)
C65A 0.0507(14) 0.0451(17) 0.070(2) -0.0065(17) 0.0147(15) 0.0026(13)
C66A 0.093(2) 0.101(2) 0.0644(18) 0.0059(17) 0.0266(16) -0.0142(17)
C60B 0.041(4) 0.048(5) 0.052(6) -0.008(4) 0.003(3) -0.010(4)
C61B 0.064(7) 0.050(6) 0.049(9) 0.011(8) 0.024(8) 0.012(5)
C62B 0.070(7) 0.060(8) 0.078(9) -0.004(7) 0.032(6) 0.024(7)
C63B 0.081(7) 0.059(6) 0.071(7) 0.003(5) 0.032(6) 0.004(5)
C64B 0.065(6) 0.059(6) 0.048(7) -0.007(5) 0.021(5) -0.011(5)
C65B 0.036(7) 0.049(10) 0.047(8) -0.015(6) 0.015(6) -0.011(7)
C66B 0.085(8) 0.097(11) 0.061(8) -0.008(7) -0.007(6) 0.039(8)
N1A 0.0490(7) 0.0450(7) 0.0294(6) 0.0014(5) 0.0111(5) 0.0045(5)
C31A 0.0596(9) 0.0700(10) 0.0376(7) 0.0036(7) 0.0041(6) 0.0187(7)

_geom_special_details            
;
 All esds (except the esd in the dihedral angle between two l.s. planes)
 are estimated using the full covariance matrix.  The cell esds are taken
 into account individually in the estimation of esds in distances, angles
 and torsion angles; correlations between esds in cell parameters are only
 used when they are defined by crystal symmetry.  An approximate (isotropic)
 treatment of cell esds is used for estimating esds involving l.s. planes.
;
loop_
_geom_bond_atom_site_label_1
_geom_bond_atom_site_label_2
_geom_bond_distance
_geom_bond_site_symmetry_2
_geom_bond_publ_flag
N1 C31 1.1544(18) . ?
C31 P1 1.8004(14) . ?
O1 Na1 2.2559(11) . ?
O1 P1 1.4754(10) . ?
O2 P1 1.4672(10) . ?
Na1 O3A 2.323(8) . ?
Na1 O4A 2.400(7) . ?
Na1 O5A 2.451(10) . ?
Na1 O6A 2.507(8) . ?
Na1 O7A 2.348(8) . ?
Na1 C41A 3.010(8) . ?
Na1 O3B 2.373(7) . ?
Na1 O4B 2.399(7) . ?
Na1 O5B 2.458(5) . ?
Na1 O6B 2.416(5) . ?
Na1 O7B 2.352(7) . ?
P1 C1 1.8174(12) . ?
P1 N1A 1.8004(14) . ?
C1 C2 1.4135(16) . ?
C1 C6 1.4125(16) . ?
C2 C3 1.3952(17) . ?
C2 C7 1.5015(17) . ?
C3 H3 0.9500 . ?
C3 C4 1.3788(18) . ?
C4 H4 0.9500 . ?
C4 C5 1.3823(18) . ?
C5 H5 0.9500 . ?
C5 C6 1.3943(17) . ?
C6 C19 1.5072(16) . ?
C7 C8 1.4045(17) . ?
C7 C12 1.4009(17) . ?
C8 C9 1.3910(19) . ?
C8 C13 1.5237(19) . ?
C9 H9 0.9500 . ?
C9 C10 1.379(2) . ?
C10 H10 0.9500 . ?
C10 C11 1.379(2) . ?
C11 H11 0.9500 . ?
C11 C12 1.3956(18) . ?
C12 C16 1.5145(18) . ?
C13 H13 1.0000 . ?
C13 C14 1.525(2) . ?
C13 C15 1.520(2) . ?
C14 H14A 0.9800 . ?
C14 H14B 0.9800 . ?
C14 H14C 0.9800 . ?
C15 H15A 0.9800 . ?
C15 H15B 0.9800 . ?
C15 H15C 0.9800 . ?
C16 H16 1.0000 . ?
C16 C17 1.531(2) . ?
C16 C18 1.5310(19) . ?
C17 H17A 0.9800 . ?
C17 H17B 0.9800 . ?
C17 H17C 0.9800 . ?
C18 H18A 0.9800 . ?
C18 H18B 0.9800 . ?
C18 H18C 0.9800 . ?
C19 C20 1.4116(17) . ?
C19 C24 1.4047(17) . ?
C20 C21 1.3890(18) . ?
C20 C25 1.5177(18) . ?
C21 H21 0.9500 . ?
C21 C22 1.376(2) . ?
C22 H22 0.9500 . ?
C22 C23 1.377(2) . ?
C23 H23 0.9500 . ?
C23 C24 1.3901(19) . ?
C24 C28 1.5209(18) . ?
C25 H25 1.0000 . ?
C25 C26 1.5173(19) . ?
C25 C27 1.517(2) . ?
C26 H26A 0.9800 . ?
C26 H26B 0.9800 . ?
C26 H26C 0.9800 . ?
C27 H27A 0.9800 . ?
C27 H27B 0.9800 . ?
C27 H27C 0.9800 . ?
C28 H28 1.0000 . ?
C28 C29 1.527(2) . ?
C28 C30 1.522(2) . ?
C29 H29A 0.9800 . ?
C29 H29B 0.9800 . ?
C29 H29C 0.9800 . ?
C30 H30A 0.9800 . ?
C30 H30B 0.9800 . ?
C30 H30C 0.9800 . ?
O3A C32A 1.410(8) . ?
O3A C41A 1.381(8) . ?
O4A C33A 1.385(9) . ?
O4A C34A 1.440(8) . ?
O5A C35A 1.367(10) . ?
O5A C36A 1.409(10) . ?
O6A C37A 1.374(11) . ?
O6A C38A 1.467(12) . ?
O7A C39A 1.403(11) . ?
O7A C40A 1.445(12) . ?
C32A H32A 0.9900 . ?
C32A H32B 0.9900 . ?
C32A C33A 1.555(8) . ?
C33A H33A 0.9900 . ?
C33A H33B 0.9900 . ?
C34A H34A 0.9900 . ?
C34A H34B 0.9900 . ?
C34A C35A 1.468(9) . ?
C35A H35A 0.9900 . ?
C35A H35B 0.9900 . ?
C36A H36A 0.9900 . ?
C36A H36B 0.9900 . ?
C36A C37A 1.498(8) . ?
C37A H37A 0.9900 . ?
C37A H37B 0.9900 . ?
C38A H38A 0.9900 . ?
C38A H38B 0.9900 . ?
C38A C39A 1.496(9) . ?
C39A H39A 0.9900 . ?
C39A H39B 0.9900 . ?
C40A H40A 0.9900 . ?
C40A H40B 0.9900 . ?
C40A C41A 1.467(8) . ?
C41A H41A 0.9900 . ?
C41A H41B 0.9900 . ?
O3B C32B 1.385(10) . ?
O3B C41B 1.438(9) . ?
O4B C33B 1.431(9) . ?
O4B C34B 1.409(9) . ?
O5B C35B 1.416(4) . ?
O5B C36B 1.410(6) . ?
O6B C37B 1.417(6) . ?
O6B C38B 1.430(5) . ?
O7B C39B 1.393(8) . ?
O7B C40B 1.461(8) . ?
C32B H32C 0.9900 . ?
C32B H32D 0.9900 . ?
C32B C33B 1.467(9) . ?
C33B H33C 0.9900 . ?
C33B H33D 0.9900 . ?
C34B H34C 0.9900 . ?
C34B H34D 0.9900 . ?
C34B C35B 1.491(5) . ?
C35B H35C 0.9900 . ?
C35B H35D 0.9900 . ?
C36B H36C 0.9900 . ?
C36B H36D 0.9900 . ?
C36B C37B 1.499(5) . ?
C37B H37C 0.9900 . ?
C37B H37D 0.9900 . ?
C38B H38C 0.9900 . ?
C38B H38D 0.9900 . ?
C38B C39B 1.510(6) . ?
C39B H39C 0.9900 . ?
C39B H39D 0.9900 . ?
C40B H40C 0.9900 . ?
C40B H40D 0.9900 . ?
C40B C41B 1.480(7) . ?
C41B H41C 0.9900 . ?
C41B H41D 0.9900 . ?
C50 C51 1.395(2) . ?
C50 C55 1.382(2) . ?
C50 C56 1.492(3) . ?
C51 H51 0.9500 . ?
C51 C52 1.368(2) . ?
C52 H52 0.9500 . ?
C52 C53 1.378(2) . ?
C53 H53 0.9500 . ?
C53 C54 1.379(2) . ?
C54 H54 0.9500 . ?
C54 C55 1.371(2) . ?
C55 H55 0.9500 . ?
C56 H56A 0.9800 . ?
C56 H56B 0.9800 . ?
C56 H56C 0.9800 . ?
C60A C61A 1.392(6) . ?
C60A C65A 1.391(4) . ?
C60A C66A 1.486(4) . ?
C61A H61A 0.9500 . ?
C61A C62A 1.366(6) . ?
C62A H62A 0.9500 . ?
C62A C63A 1.373(4) . ?
C63A H63A 0.9500 . ?
C63A C64A 1.359(5) . ?
C64A H64A 0.9500 . ?
C64A C65A 1.366(4) . ?
C65A H65A 0.9500 . ?
C66A H66A 0.9800 . ?
C66A H66B 0.9800 . ?
C66A H66C 0.9800 . ?
C60B C61B 1.395(13) . ?
C60B C65B 1.405(16) . ?
C60B C66B 1.472(13) . ?
C61B H61B 0.9500 . ?
C61B C62B 1.335(13) . ?
C62B H62B 0.9500 . ?
C62B C63B 1.373(14) . ?
C63B H63B 0.9500 . ?
C63B C64B 1.334(13) . ?
C64B H64B 0.9500 . ?
C64B C65B 1.368(17) . ?
C65B H65B 0.9500 . ?
C66B H66D 0.9800 . ?
C66B H66E 0.9800 . ?
C66B H66F 0.9800 . ?
N1A C31A 1.1544(18) . ?

loop_
_geom_angle_atom_site_label_1
_geom_angle_atom_site_label_2
_geom_angle_atom_site_label_3
_geom_angle
_geom_angle_site_symmetry_1
_geom_angle_site_symmetry_3
_geom_angle_publ_flag
N1 C31 P1 173.41(13) . . ?
P1 O1 Na1 107.06(6) . . ?
O1 Na1 O3A 140.1(2) . . ?
O1 Na1 O4A 112.2(2) . . ?
O1 Na1 O5A 96.1(3) . . ?
O1 Na1 O6A 94.0(2) . . ?
O1 Na1 O7A 95.0(3) . . ?
O1 Na1 C41A 118.57(18) . . ?
O1 Na1 O3B 94.36(17) . . ?
O1 Na1 O4B 92.2(2) . . ?
O1 Na1 O5B 133.69(12) . . ?
O1 Na1 O6B 115.80(12) . . ?
O1 Na1 O7B 100.80(19) . . ?
O3A Na1 O4A 71.6(2) . . ?
O3A Na1 O5A 119.9(3) . . ?
O3A Na1 O6A 114.8(3) . . ?
O3A Na1 O7A 71.8(3) . . ?
O3A Na1 C41A 26.19(17) . . ?
O4A Na1 O5A 67.1(2) . . ?
O4A Na1 O6A 128.7(2) . . ?
O4A Na1 C41A 93.4(2) . . ?
O5A Na1 O6A 66.9(2) . . ?
O5A Na1 C41A 145.0(3) . . ?
O6A Na1 C41A 112.1(2) . . ?
O7A Na1 O4A 143.3(3) . . ?
O7A Na1 O5A 136.1(3) . . ?
O7A Na1 O6A 70.0(3) . . ?
O7A Na1 C41A 50.9(3) . . ?
O3B Na1 O4B 67.2(2) . . ?
O3B Na1 O5B 112.8(2) . . ?
O3B Na1 O6B 136.03(19) . . ?
O4B Na1 O5B 67.42(19) . . ?
O4B Na1 O6B 136.6(2) . . ?
O6B Na1 O5B 69.33(13) . . ?
O7B Na1 O3B 72.4(2) . . ?
O7B Na1 O4B 138.4(3) . . ?
O7B Na1 O5B 122.4(2) . . ?
O7B Na1 O6B 71.08(16) . . ?
C31 P1 Na1 98.79(5) . . ?
C31 P1 C1 98.90(6) . . ?
O1 P1 C31 103.05(6) . . ?
O1 P1 Na1 45.26(4) . . ?
O1 P1 C1 111.80(6) . . ?
O1 P1 N1A 103.05(6) . . ?
O2 P1 C31 105.71(7) . . ?
O2 P1 O1 120.19(6) . . ?
O2 P1 Na1 79.06(5) . . ?
O2 P1 C1 113.92(6) . . ?
O2 P1 N1A 105.71(7) . . ?
C1 P1 Na1 154.03(4) . . ?
N1A P1 Na1 98.79(5) . . ?
N1A P1 C1 98.90(6) . . ?
C2 C1 P1 120.86(9) . . ?
C6 C1 P1 120.22(9) . . ?
C6 C1 C2 118.67(10) . . ?
C1 C2 C7 124.99(10) . . ?
C3 C2 C1 119.81(11) . . ?
C3 C2 C7 115.03(10) . . ?
C2 C3 H3 119.4 . . ?
C4 C3 C2 121.10(11) . . ?
C4 C3 H3 119.4 . . ?
C3 C4 H4 120.4 . . ?
C3 C4 C5 119.20(11) . . ?
C5 C4 H4 120.4 . . ?
C4 C5 H5 119.2 . . ?
C4 C5 C6 121.67(11) . . ?
C6 C5 H5 119.2 . . ?
C1 C6 C19 126.45(10) . . ?
C5 C6 C1 119.19(11) . . ?
C5 C6 C19 114.20(10) . . ?
C8 C7 C2 118.50(11) . . ?
C12 C7 C2 120.29(10) . . ?
C12 C7 C8 120.94(11) . . ?
C7 C8 C13 121.76(11) . . ?
C9 C8 C7 118.58(12) . . ?
C9 C8 C13 119.65(12) . . ?
C8 C9 H9 119.5 . . ?
C10 C9 C8 120.93(13) . . ?
C10 C9 H9 119.5 . . ?
C9 C10 H10 119.9 . . ?
C9 C10 C11 120.16(13) . . ?
C11 C10 H10 119.9 . . ?
C10 C11 H11 119.5 . . ?
C10 C11 C12 120.96(13) . . ?
C12 C11 H11 119.5 . . ?
C7 C12 C16 121.13(11) . . ?
C11 C12 C7 118.42(12) . . ?
C11 C12 C16 120.45(11) . . ?
C8 C13 H13 107.4 . . ?
C8 C13 C14 111.70(12) . . ?
C14 C13 H13 107.4 . . ?
C15 C13 C8 112.07(13) . . ?
C15 C13 H13 107.4 . . ?
C15 C13 C14 110.71(13) . . ?
C13 C14 H14A 109.5 . . ?
C13 C14 H14B 109.5 . . ?
C13 C14 H14C 109.5 . . ?
H14A C14 H14B 109.5 . . ?
H14A C14 H14C 109.5 . . ?
H14B C14 H14C 109.5 . . ?
C13 C15 H15A 109.5 . . ?
C13 C15 H15B 109.5 . . ?
C13 C15 H15C 109.5 . . ?
H15A C15 H15B 109.5 . . ?
H15A C15 H15C 109.5 . . ?
H15B C15 H15C 109.5 . . ?
C12 C16 H16 107.2 . . ?
C12 C16 C17 111.59(11) . . ?
C12 C16 C18 112.16(12) . . ?
C17 C16 H16 107.2 . . ?
C17 C16 C18 111.12(11) . . ?
C18 C16 H16 107.2 . . ?
C16 C17 H17A 109.5 . . ?
C16 C17 H17B 109.5 . . ?
C16 C17 H17C 109.5 . . ?
H17A C17 H17B 109.5 . . ?
H17A C17 H17C 109.5 . . ?
H17B C17 H17C 109.5 . . ?
C16 C18 H18A 109.5 . . ?
C16 C18 H18B 109.5 . . ?
C16 C18 H18C 109.5 . . ?
H18A C18 H18B 109.5 . . ?
H18A C18 H18C 109.5 . . ?
H18B C18 H18C 109.5 . . ?
C20 C19 C6 119.24(10) . . ?
C24 C19 C6 120.18(10) . . ?
C24 C19 C20 119.74(11) . . ?
C19 C20 C25 122.52(11) . . ?
C21 C20 C19 118.71(12) . . ?
C21 C20 C25 118.69(11) . . ?
C20 C21 H21 119.1 . . ?
C22 C21 C20 121.71(12) . . ?
C22 C21 H21 119.1 . . ?
C21 C22 H22 120.4 . . ?
C21 C22 C23 119.28(12) . . ?
C23 C22 H22 120.4 . . ?
C22 C23 H23 119.3 . . ?
C22 C23 C24 121.45(13) . . ?
C24 C23 H23 119.3 . . ?
C19 C24 C28 122.41(11) . . ?
C23 C24 C19 119.05(12) . . ?
C23 C24 C28 118.54(12) . . ?
C20 C25 H25 107.9 . . ?
C26 C25 C20 113.18(12) . . ?
C26 C25 H25 107.9 . . ?
C27 C25 C20 110.31(13) . . ?
C27 C25 H25 107.9 . . ?
C27 C25 C26 109.35(13) . . ?
C25 C26 H26A 109.5 . . ?
C25 C26 H26B 109.5 . . ?
C25 C26 H26C 109.5 . . ?
H26A C26 H26B 109.5 . . ?
H26A C26 H26C 109.5 . . ?
H26B C26 H26C 109.5 . . ?
C25 C27 H27A 109.5 . . ?
C25 C27 H27B 109.5 . . ?
C25 C27 H27C 109.5 . . ?
H27A C27 H27B 109.5 . . ?
H27A C27 H27C 109.5 . . ?
H27B C27 H27C 109.5 . . ?
C24 C28 H28 107.9 . . ?
C24 C28 C29 111.42(13) . . ?
C24 C28 C30 111.19(12) . . ?
C29 C28 H28 107.9 . . ?
C30 C28 H28 107.9 . . ?
C30 C28 C29 110.50(12) . . ?
C28 C29 H29A 109.5 . . ?
C28 C29 H29B 109.5 . . ?
C28 C29 H29C 109.5 . . ?
H29A C29 H29B 109.5 . . ?
H29A C29 H29C 109.5 . . ?
H29B C29 H29C 109.5 . . ?
C28 C30 H30A 109.5 . . ?
C28 C30 H30B 109.5 . . ?
C28 C30 H30C 109.5 . . ?
H30A C30 H30B 109.5 . . ?
H30A C30 H30C 109.5 . . ?
H30B C30 H30C 109.5 . . ?
C32A O3A Na1 107.3(5) . . ?
C41A O3A Na1 105.9(5) . . ?
C41A O3A C32A 110.5(6) . . ?
C33A O4A Na1 111.2(4) . . ?
C33A O4A C34A 113.6(6) . . ?
C34A O4A Na1 115.5(4) . . ?
C35A O5A Na1 116.7(6) . . ?
C35A O5A C36A 116.7(8) . . ?
C36A O5A Na1 113.2(5) . . ?
C37A O6A Na1 106.0(5) . . ?
C37A O6A C38A 110.0(7) . . ?
C38A O6A Na1 96.6(6) . . ?
C39A O7A Na1 116.8(5) . . ?
C39A O7A C40A 116.9(7) . . ?
C40A O7A Na1 111.3(6) . . ?
Na1 C32A H32A 85.2 . . ?
Na1 C32A H32B 157.0 . . ?
O3A C32A Na1 46.5(4) . . ?
O3A C32A H32A 110.5 . . ?
O3A C32A H32B 110.5 . . ?
O3A C32A C33A 106.0(5) . . ?
H32A C32A H32B 108.7 . . ?
C33A C32A Na1 79.9(3) . . ?
C33A C32A H32A 110.5 . . ?
C33A C32A H32B 110.5 . . ?
O4A C33A C32A 105.3(5) . . ?
O4A C33A H33A 110.7 . . ?
O4A C33A H33B 110.7 . . ?
C32A C33A H33A 110.7 . . ?
C32A C33A H33B 110.7 . . ?
H33A C33A H33B 108.8 . . ?
O4A C34A H34A 108.9 . . ?
O4A C34A H34B 108.9 . . ?
O4A C34A C35A 113.5(6) . . ?
H34A C34A H34B 107.7 . . ?
C35A C34A H34A 108.9 . . ?
C35A C34A H34B 108.9 . . ?
O5A C35A C34A 107.2(7) . . ?
O5A C35A H35A 110.3 . . ?
O5A C35A H35B 110.3 . . ?
C34A C35A H35A 110.3 . . ?
C34A C35A H35B 110.3 . . ?
H35A C35A H35B 108.5 . . ?
O5A C36A H36A 109.1 . . ?
O5A C36A H36B 109.1 . . ?
O5A C36A C37A 112.4(7) . . ?
H36A C36A H36B 107.8 . . ?
C37A C36A H36A 109.1 . . ?
C37A C36A H36B 109.1 . . ?
O6A C37A C36A 104.2(7) . . ?
O6A C37A H37A 110.9 . . ?
O6A C37A H37B 110.9 . . ?
C36A C37A H37A 110.9 . . ?
C36A C37A H37B 110.9 . . ?
H37A C37A H37B 108.9 . . ?
Na1 C38A H38A 74.7 . . ?
Na1 C38A H38B 163.4 . . ?
O6A C38A Na1 54.9(4) . . ?
O6A C38A H38A 110.0 . . ?
O6A C38A H38B 110.0 . . ?
O6A C38A C39A 108.6(8) . . ?
H38A C38A H38B 108.3 . . ?
C39A C38A Na1 83.3(5) . . ?
C39A C38A H38A 110.0 . . ?
C39A C38A H38B 110.0 . . ?
O7A C39A C38A 106.7(6) . . ?
O7A C39A H39A 110.4 . . ?
O7A C39A H39B 110.4 . . ?
C38A C39A H39A 110.4 . . ?
C38A C39A H39B 110.4 . . ?
H39A C39A H39B 108.6 . . ?
O7A C40A H40A 109.8 . . ?
O7A C40A H40B 109.8 . . ?
O7A C40A C41A 109.5(7) . . ?
H40A C40A H40B 108.2 . . ?
C41A C40A H40A 109.8 . . ?
C41A C40A H40B 109.8 . . ?
Na1 C41A H41A 157.8 . . ?
Na1 C41A H41B 82.9 . . ?
O3A C41A Na1 47.9(4) . . ?
O3A C41A C40A 108.6(6) . . ?
O3A C41A H41A 110.0 . . ?
O3A C41A H41B 110.0 . . ?
C40A C41A Na1 82.5(4) . . ?
C40A C41A H41A 110.0 . . ?
C40A C41A H41B 110.0 . . ?
H41A C41A H41B 108.3 . . ?
C32B O3B Na1 106.2(5) . . ?
C32B O3B C41B 112.8(6) . . ?
C41B O3B Na1 103.1(4) . . ?
C33B O4B Na1 113.7(5) . . ?
C34B O4B Na1 117.5(4) . . ?
C34B O4B C33B 116.5(6) . . ?
C35B O5B Na1 105.9(3) . . ?
C36B O5B Na1 107.4(3) . . ?
C36B O5B C35B 111.6(4) . . ?
C37B O6B Na1 112.0(3) . . ?
C37B O6B C38B 115.3(4) . . ?
C38B O6B Na1 111.0(3) . . ?
C39B O7B Na1 112.6(4) . . ?
C39B O7B C40B 113.9(5) . . ?
C40B O7B Na1 112.9(4) . . ?
Na1 C32B H32C 78.8 . . ?
Na1 C32B H32D 158.1 . . ?
O3B C32B Na1 48.1(4) . . ?
O3B C32B H32C 111.0 . . ?
O3B C32B H32D 111.0 . . ?
O3B C32B C33B 104.0(7) . . ?
H32C C32B H32D 109.0 . . ?
C33B C32B Na1 83.8(4) . . ?
C33B C32B H32C 111.0 . . ?
C33B C32B H32D 111.0 . . ?
O4B C33B C32B 109.0(6) . . ?
O4B C33B H33C 109.9 . . ?
O4B C33B H33D 109.9 . . ?
C32B C33B H33C 109.9 . . ?
C32B C33B H33D 109.9 . . ?
H33C C33B H33D 108.3 . . ?
O4B C34B H34C 110.2 . . ?
O4B C34B H34D 110.2 . . ?
O4B C34B C35B 107.5(5) . . ?
H34C C34B H34D 108.5 . . ?
C35B C34B H34C 110.2 . . ?
C35B C34B H34D 110.2 . . ?
O5B C35B C34B 107.2(4) . . ?
O5B C35B H35C 110.3 . . ?
O5B C35B H35D 110.3 . . ?
C34B C35B H35C 110.3 . . ?
C34B C35B H35D 110.3 . . ?
H35C C35B H35D 108.5 . . ?
O5B C36B H36C 110.4 . . ?
O5B C36B H36D 110.4 . . ?
O5B C36B C37B 106.8(3) . . ?
H36C C36B H36D 108.6 . . ?
C37B C36B H36C 110.4 . . ?
C37B C36B H36D 110.4 . . ?
O6B C37B C36B 106.0(3) . . ?
O6B C37B H37C 110.5 . . ?
O6B C37B H37D 110.5 . . ?
C36B C37B H37C 110.5 . . ?
C36B C37B H37D 110.5 . . ?
H37C C37B H37D 108.7 . . ?
O6B C38B H38C 109.3 . . ?
O6B C38B H38D 109.3 . . ?
O6B C38B C39B 111.8(4) . . ?
H38C C38B H38D 107.9 . . ?
C39B C38B H38C 109.3 . . ?
C39B C38B H38D 109.3 . . ?
O7B C39B C38B 108.0(4) . . ?
O7B C39B H39C 110.1 . . ?
O7B C39B H39D 110.1 . . ?
C38B C39B H39C 110.1 . . ?
C38B C39B H39D 110.1 . . ?
H39C C39B H39D 108.4 . . ?
O7B C40B H40C 110.5 . . ?
O7B C40B H40D 110.5 . . ?
O7B C40B C41B 106.4(5) . . ?
H40C C40B H40D 108.6 . . ?
C41B C40B H40C 110.5 . . ?
C41B C40B H40D 110.5 . . ?
Na1 C41B H41C 159.1 . . ?
Na1 C41B H41D 81.5 . . ?
O3B C41B Na1 49.5(4) . . ?
O3B C41B C40B 109.9(6) . . ?
O3B C41B H41C 109.7 . . ?
O3B C41B H41D 109.7 . . ?
C40B C41B Na1 83.0(4) . . ?
C40B C41B H41C 109.7 . . ?
C40B C41B H41D 109.7 . . ?
H41C C41B H41D 108.2 . . ?
C51 C50 C56 121.05(16) . . ?
C55 C50 C51 117.09(15) . . ?
C55 C50 C56 121.86(16) . . ?
C50 C51 H51 119.3 . . ?
C52 C51 C50 121.30(16) . . ?
C52 C51 H51 119.3 . . ?
C51 C52 H52 119.9 . . ?
C51 C52 C53 120.29(16) . . ?
C53 C52 H52 119.9 . . ?
C52 C53 H53 120.2 . . ?
C52 C53 C54 119.53(16) . . ?
C54 C53 H53 120.2 . . ?
C53 C54 H54 120.2 . . ?
C55 C54 C53 119.59(16) . . ?
C55 C54 H54 120.2 . . ?
C50 C55 H55 118.9 . . ?
C54 C55 C50 122.20(15) . . ?
C54 C55 H55 118.9 . . ?
C50 C56 H56A 109.5 . . ?
C50 C56 H56B 109.5 . . ?
C50 C56 H56C 109.5 . . ?
H56A C56 H56B 109.5 . . ?
H56A C56 H56C 109.5 . . ?
H56B C56 H56C 109.5 . . ?
C61A C60A C66A 121.1(3) . . ?
C65A C60A C61A 117.0(3) . . ?
C65A C60A C66A 121.9(3) . . ?
C60A C61A H61A 119.4 . . ?
C62A C61A C60A 121.3(4) . . ?
C62A C61A H61A 119.4 . . ?
C61A C62A H62A 119.9 . . ?
C61A C62A C63A 120.2(4) . . ?
C63A C62A H62A 119.9 . . ?
C62A C63A H63A 120.2 . . ?
C64A C63A C62A 119.7(3) . . ?
C64A C63A H63A 120.2 . . ?
C63A C64A H64A 119.7 . . ?
C63A C64A C65A 120.5(3) . . ?
C65A C64A H64A 119.7 . . ?
C60A C65A H65A 119.3 . . ?
C64A C65A C60A 121.3(3) . . ?
C64A C65A H65A 119.3 . . ?
C60A C66A H66A 109.5 . . ?
C60A C66A H66B 109.5 . . ?
C60A C66A H66C 109.5 . . ?
H66A C66A H66B 109.5 . . ?
H66A C66A H66C 109.5 . . ?
H66B C66A H66C 109.5 . . ?
C61B C60B C65B 115.6(11) . . ?
C61B C60B C66B 121.4(11) . . ?
C65B C60B C66B 123.0(13) . . ?
C60B C61B H61B 118.5 . . ?
C62B C61B C60B 123.0(12) . . ?
C62B C61B H61B 118.5 . . ?
C61B C62B H62B 120.0 . . ?
C61B C62B C63B 120.0(12) . . ?
C63B C62B H62B 120.0 . . ?
C62B C63B H63B 120.4 . . ?
C64B C63B C62B 119.3(11) . . ?
C64B C63B H63B 120.4 . . ?
C63B C64B H64B 119.0 . . ?
C63B C64B C65B 122.1(14) . . ?
C65B C64B H64B 119.0 . . ?
C60B C65B H65B 120.0 . . ?
C64B C65B C60B 120.0(16) . . ?
C64B C65B H65B 120.0 . . ?
C60B C66B H66D 109.5 . . ?
C60B C66B H66E 109.5 . . ?
C60B C66B H66F 109.5 . . ?
H66D C66B H66E 109.5 . . ?
H66D C66B H66F 109.5 . . ?
H66E C66B H66F 109.5 . . ?
C31A N1A P1 173.41(13) . . ?

loop_
_geom_torsion_atom_site_label_1
_geom_torsion_atom_site_label_2
_geom_torsion_atom_site_label_3
_geom_torsion_atom_site_label_4
_geom_torsion
_geom_torsion_site_symmetry_1
_geom_torsion_site_symmetry_2
_geom_torsion_site_symmetry_3
_geom_torsion_site_symmetry_4
_geom_torsion_publ_flag
C31 P1 C1 C2 -98.62(10) . . . . ?
C31 P1 C1 C6 75.51(10) . . . . ?
O1 P1 C1 C2 9.37(11) . . . . ?
O1 P1 C1 C6 -176.50(9) . . . . ?
O2 P1 C1 C2 149.71(9) . . . . ?
O2 P1 C1 C6 -36.15(10) . . . . ?
Na1 O1 P1 C31 -89.50(6) . . . . ?
Na1 O1 P1 O2 27.65(8) . . . . ?
Na1 O1 P1 C1 165.20(5) . . . . ?
Na1 O1 P1 N1A -89.50(6) . . . . ?
Na1 P1 C1 C2 33.84(15) . . . . ?
Na1 P1 C1 C6 -152.03(7) . . . . ?
Na1 O3A C32A C33A 58.4(6) . . . . ?
Na1 O3A C41A C40A -60.7(7) . . . . ?
Na1 O4A C33A C32A 41.6(5) . . . . ?
Na1 O4A C34A C35A 31.8(9) . . . . ?
Na1 O5A C35A C34A 44.3(9) . . . . ?
Na1 O5A C36A C37A -26.2(10) . . . . ?
Na1 O6A C37A C36A -63.5(7) . . . . ?
Na1 O6A C38A C39A 67.2(7) . . . . ?
Na1 O7A C39A C38A 23.0(10) . . . . ?
Na1 O7A C40A C41A -26.6(9) . . . . ?
Na1 C32A C33A O4A -29.6(4) . . . . ?
Na1 C38A C39A O7A -15.7(7) . . . . ?
Na1 O3B C32B C33B 68.0(7) . . . . ?
Na1 O3B C41B C40B -61.4(6) . . . . ?
Na1 O4B C33B C32B 22.7(9) . . . . ?
Na1 O4B C34B C35B -27.0(7) . . . . ?
Na1 O5B C35B C34B -62.1(4) . . . . ?
Na1 O5B C36B C37B 55.5(4) . . . . ?
Na1 O6B C37B C36B 46.2(4) . . . . ?
Na1 O6B C38B C39B 34.4(5) . . . . ?
Na1 O7B C39B C38B 49.4(5) . . . . ?
Na1 O7B C40B C41B -31.0(7) . . . . ?
Na1 C32B C33B O4B -16.2(6) . . . . ?
P1 C1 C2 C3 168.98(9) . . . . ?
P1 C1 C2 C7 -15.95(15) . . . . ?
P1 C1 C6 C5 -167.42(8) . . . . ?
P1 C1 C6 C19 17.38(15) . . . . ?
C1 C2 C3 C4 0.23(17) . . . . ?
C1 C2 C7 C8 -88.16(14) . . . . ?
C1 C2 C7 C12 97.75(14) . . . . ?
C1 C6 C19 C20 73.08(15) . . . . ?
C1 C6 C19 C24 -117.46(13) . . . . ?
C2 C1 C6 C5 6.84(15) . . . . ?
C2 C1 C6 C19 -168.36(10) . . . . ?
C2 C3 C4 C5 3.17(18) . . . . ?
C2 C7 C8 C9 -173.94(11) . . . . ?
C2 C7 C8 C13 6.59(17) . . . . ?
C2 C7 C12 C11 173.40(11) . . . . ?
C2 C7 C12 C16 -6.65(17) . . . . ?
C3 C2 C7 C8 87.12(14) . . . . ?
C3 C2 C7 C12 -86.97(14) . . . . ?
C3 C4 C5 C6 -1.49(18) . . . . ?
C4 C5 C6 C1 -3.56(17) . . . . ?
C4 C5 C6 C19 172.21(10) . . . . ?
C5 C6 C19 C20 -102.33(13) . . . . ?
C5 C6 C19 C24 67.13(14) . . . . ?
C6 C1 C2 C3 -5.25(15) . . . . ?
C6 C1 C2 C7 169.83(10) . . . . ?
C6 C19 C20 C21 167.72(11) . . . . ?
C6 C19 C20 C25 -9.05(17) . . . . ?
C6 C19 C24 C23 -167.36(12) . . . . ?
C6 C19 C24 C28 12.41(18) . . . . ?
C7 C2 C3 C4 -175.31(11) . . . . ?
C7 C8 C9 C10 0.44(19) . . . . ?
C7 C8 C13 C14 -117.32(15) . . . . ?
C7 C8 C13 C15 117.80(14) . . . . ?
C7 C12 C16 C17 106.45(14) . . . . ?
C7 C12 C16 C18 -128.13(13) . . . . ?
C8 C7 C12 C11 -0.54(18) . . . . ?
C8 C7 C12 C16 179.41(11) . . . . ?
C8 C9 C10 C11 -0.5(2) . . . . ?
C9 C8 C13 C14 63.21(18) . . . . ?
C9 C8 C13 C15 -61.67(17) . . . . ?
C9 C10 C11 C12 0.1(2) . . . . ?
C10 C11 C12 C7 0.45(19) . . . . ?
C10 C11 C12 C16 -179.50(12) . . . . ?
C11 C12 C16 C17 -73.59(16) . . . . ?
C11 C12 C16 C18 51.83(16) . . . . ?
C12 C7 C8 C9 0.11(18) . . . . ?
C12 C7 C8 C13 -179.37(11) . . . . ?
C13 C8 C9 C10 179.92(13) . . . . ?
C19 C20 C21 C22 -0.13(19) . . . . ?
C19 C20 C25 C26 -136.52(13) . . . . ?
C19 C20 C25 C27 100.60(17) . . . . ?
C19 C24 C28 C29 -117.23(14) . . . . ?
C19 C24 C28 C30 119.02(14) . . . . ?
C20 C19 C24 C23 2.05(19) . . . . ?
C20 C19 C24 C28 -178.18(12) . . . . ?
C20 C21 C22 C23 1.8(2) . . . . ?
C21 C20 C25 C26 46.71(17) . . . . ?
C21 C20 C25 C27 -76.17(18) . . . . ?
C21 C22 C23 C24 -1.5(2) . . . . ?
C22 C23 C24 C19 -0.4(2) . . . . ?
C22 C23 C24 C28 179.82(13) . . . . ?
C23 C24 C28 C29 62.54(17) . . . . ?
C23 C24 C28 C30 -61.21(18) . . . . ?
C24 C19 C20 C21 -1.80(18) . . . . ?
C24 C19 C20 C25 -178.57(12) . . . . ?
C25 C20 C21 C22 176.77(12) . . . . ?
O3A C32A C33A O4A -68.5(7) . . . . ?
O4A C34A C35A O5A -49.3(10) . . . . ?
O5A C36A C37A O6A 62.1(10) . . . . ?
O6A C38A C39A O7A -65.0(10) . . . . ?
O7A C40A C41A Na1 19.1(7) . . . . ?
O7A C40A C41A O3A 59.9(9) . . . . ?
C32A O3A C41A Na1 -115.9(7) . . . . ?
C32A O3A C41A C40A -176.7(6) . . . . ?
C33A O4A C34A C35A -98.4(7) . . . . ?
C34A O4A C33A C32A 173.9(5) . . . . ?
C35A O5A C36A C37A -166.0(8) . . . . ?
C36A O5A C35A C34A -177.4(8) . . . . ?
C37A O6A C38A Na1 109.8(7) . . . . ?
C37A O6A C38A C39A 176.9(7) . . . . ?
C38A O6A C37A C36A -166.9(7) . . . . ?
C39A O7A C40A C41A -164.4(8) . . . . ?
C40A O7A C39A C38A 158.4(9) . . . . ?
C41A O3A C32A Na1 115.0(7) . . . . ?
C41A O3A C32A C33A 173.4(6) . . . . ?
O3B C32B C33B O4B -60.1(9) . . . . ?
O4B C34B C35B O5B 60.0(6) . . . . ?
O5B C36B C37B O6B -69.7(5) . . . . ?
O6B C38B C39B O7B -56.5(6) . . . . ?
O7B C40B C41B Na1 21.7(5) . . . . ?
O7B C40B C41B O3B 64.0(8) . . . . ?
C32B O3B C41B Na1 -114.1(7) . . . . ?
C32B O3B C41B C40B -175.5(7) . . . . ?
C33B O4B C34B C35B -166.8(6) . . . . ?
C34B O4B C33B C32B 164.1(7) . . . . ?
C35B O5B C36B C37B 171.1(4) . . . . ?
C36B O5B C35B C34B -178.6(4) . . . . ?
C37B O6B C38B C39B -94.2(4) . . . . ?
C38B O6B C37B C36B 174.3(4) . . . . ?
C39B O7B C40B C41B -161.1(6) . . . . ?
C40B O7B C39B C38B 179.7(5) . . . . ?
C41B O3B C32B Na1 112.2(7) . . . . ?
C41B O3B C32B C33B -179.8(6) . . . . ?
C50 C51 C52 C53 0.6(2) . . . . ?
C51 C50 C55 C54 -0.1(2) . . . . ?
C51 C52 C53 C54 -0.5(2) . . . . ?
C52 C53 C54 C55 0.1(2) . . . . ?
C53 C54 C55 C50 0.2(3) . . . . ?
C55 C50 C51 C52 -0.3(2) . . . . ?
C56 C50 C51 C52 178.64(18) . . . . ?
C56 C50 C55 C54 -179.02(19) . . . . ?
C60A C61A C62A C63A -0.8(9) . . . . ?
C61A C60A C65A C64A -0.7(6) . . . . ?
C61A C62A C63A C64A -0.1(6) . . . . ?
C62A C63A C64A C65A 0.6(5) . . . . ?
C63A C64A C65A C60A -0.1(5) . . . . ?
C65A C60A C61A C62A 1.1(9) . . . . ?
C66A C60A C61A C62A -178.5(5) . . . . ?
C66A C60A C65A C64A 179.0(3) . . . . ?
C60B C61B C62B C63B -1(2) . . . . ?
C61B C60B C65B C64B 2(3) . . . . ?
C61B C62B C63B C64B 0(2) . . . . ?
C62B C63B C64B C65B 2(2) . . . . ?
C63B C64B C65B C60B -4(3) . . . . ?
C65B C60B C61B C62B 0(2) . . . . ?
C66B C60B C61B C62B -179.5(14) . . . . ?
C66B C60B C65B C64B -178.4(16) . . . . ?
N1A P1 C1 C2 -98.62(10) . . . . ?
N1A P1 C1 C6 75.51(10) . . . . ?

_shelx_res_file                  
;
TITL ks1605 in P-1
    ks1605-cn.res
    created by SHELXL-2019/3 at 09:44:57 on 15-Oct-2024
CELL 0.71073 12.7599 12.7631 16.8984 92.398 107.37 91.805
ZERR 2 0.0026 0.0026 0.0034 0.03 0.03 0.03
LATT 1
SFAC C H N O Na P
UNIT 110 146 2 14 2 2
EADP C31 N1A
SIMU 0.01 0.02 2.5 O3A > C41A
EADP N1 C31A
SIMU 0.01 0.02 2.5 O3B > C41B
EXYZ C31 N1A
EXYZ N1 C31A

L.S. 19
PLAN  16
SIZE 0.25 0.35 0.5
TEMP -123.15
CONF
BOND
LIST 6
MORE -1
BOND $H
fmap 2
acta
MERG 2
OMIT -3 59
OMIT -1 0 8
OMIT 2 -6 1
OMIT -6 2 0
OMIT -2 0 1
OMIT 1 4 4
OMIT -1 0 2
OMIT -4 3 6
REM <olex2.extras>
REM <HklSrc "%.\\ks1605-CN.hkl">
REM </olex2.extras>

WGHT    0.076800
FVAR       0.13507   0.81624   0.42236   0.49212
PART 3
N1    3    0.385910    0.748377    0.644221    41.00000    0.05963    0.06996 =
         0.03762    0.00365    0.00408    0.01873
C31   1    0.467098    0.714809    0.683022    41.00000    0.04903    0.04500 =
         0.02935    0.00145    0.01115    0.00451
PART 0
O1    4    0.675771    0.755945    0.726112    11.00000    0.05214    0.04842 =
         0.03112   -0.00499    0.01722   -0.01603
O2    4    0.605195    0.564568    0.699455    11.00000    0.05560    0.03688 =
         0.03044   -0.00466    0.01249    0.00534
NA1   5    0.715472    0.718433    0.606883    11.00000    0.03999    0.05155 =
         0.03003   -0.00434    0.01067   -0.00109
P1    6    0.601161    0.670154    0.735947    11.00000    0.03384    0.03184 =
         0.02452   -0.00133    0.00908   -0.00141
C1    1    0.590220    0.671492    0.840771    11.00000    0.02898    0.02601 =
         0.02499    0.00126    0.00695    0.00347
C2    1    0.635671    0.756624    0.898333    11.00000    0.03257    0.02717 =
         0.02609    0.00123    0.00570    0.00315
C3    1    0.610385    0.765006    0.973112    11.00000    0.04239    0.03153 =
         0.02739   -0.00273    0.00809    0.00220
AFIX  43
H3    2    0.640948    0.822527    1.011474    11.00000   -1.20000
AFIX   0
C4    1    0.541780    0.691201    0.992266    11.00000    0.04484    0.03917 =
         0.02666    0.00238    0.01373    0.00626
AFIX  43
H4    2    0.522165    0.699527    1.042079    11.00000   -1.20000
AFIX   0
C5    1    0.501890    0.604949    0.938110    11.00000    0.03523    0.03121 =
         0.03179    0.00604    0.01189    0.00373
AFIX  43
H5    2    0.456041    0.553274    0.951967    11.00000   -1.20000
AFIX   0
C6    1    0.527240    0.591865    0.863658    11.00000    0.02909    0.02695 =
         0.02807    0.00216    0.00695    0.00483
C7    1    0.718367    0.837837    0.889128    11.00000    0.03808    0.02971 =
         0.02500   -0.00453    0.00783   -0.00270
C8    1    0.830534    0.817974    0.919932    11.00000    0.03805    0.03650 =
         0.02993   -0.00609    0.00594   -0.00223
C9    1    0.907465    0.897061    0.918673    11.00000    0.03918    0.04528 =
         0.03857   -0.00985    0.00684   -0.00824
AFIX  43
H9    2    0.983624    0.884604    0.938943    11.00000   -1.20000
AFIX   0
C10   1    0.874743    0.993312    0.888413    11.00000    0.05128    0.04069 =
         0.04311   -0.00959    0.01336   -0.01722
AFIX  43
H10   2    0.928305    1.046726    0.888411    11.00000   -1.20000
AFIX   0
C11   1    0.764435    1.012203    0.858153    11.00000    0.05576    0.02997 =
         0.03955   -0.00287    0.01136   -0.00671
AFIX  43
H11   2    0.742735    1.078728    0.837381    11.00000   -1.20000
AFIX   0
C12   1    0.684245    0.935020    0.857606    11.00000    0.04369    0.02923 =
         0.02991   -0.00334    0.00838   -0.00306
C13   1    0.869354    0.712454    0.953666    11.00000    0.03524    0.04100 =
         0.04300   -0.00147    0.00343    0.00154
AFIX  13
H13   2    0.802365    0.666678    0.948606    11.00000   -1.20000
AFIX   0
C14   1    0.935079    0.723253    1.045456    11.00000    0.08099    0.05820 =
         0.04744    0.00490   -0.00458    0.01015
AFIX 137
H14A  2    1.001893    0.767308    1.052566    11.00000   -1.50000
H14B  2    0.955216    0.653637    1.065754    11.00000   -1.50000
H14C  2    0.890358    0.755754    1.077023    11.00000   -1.50000
AFIX   0
C15   1    0.934717    0.657695    0.903542    11.00000    0.06621    0.05636 =
         0.06865   -0.00179    0.02111    0.01647
AFIX 137
H15A  2    0.889208    0.646894    0.845551    11.00000   -1.50000
H15B  2    0.956578    0.589639    0.926391    11.00000   -1.50000
H15C  2    1.000505    0.701248    0.906368    11.00000   -1.50000
AFIX   0
C16   1    0.563394    0.956443    0.823569    11.00000    0.04590    0.02821 =
         0.03822    0.00253    0.00661    0.00070
AFIX  13
H16   2    0.521270    0.887879    0.818853    11.00000   -1.20000
AFIX   0
C17   1    0.526170    1.029942    0.882886    11.00000    0.05472    0.04243 =
         0.04688    0.00262    0.01528    0.00792
AFIX 137
H17A  2    0.541217    0.999167    0.937104    11.00000   -1.50000
H17B  2    0.447138    1.039673    0.860199    11.00000   -1.50000
H17C  2    0.566328    1.098033    0.889324    11.00000   -1.50000
AFIX   0
C18   1    0.534788    0.998421    0.736471    11.00000    0.05989    0.03793 =
         0.03992    0.00356    0.00521    0.00563
AFIX 137
H18A  2    0.571694    1.067582    0.739222    11.00000   -1.50000
H18B  2    0.455068    1.004591    0.714655    11.00000   -1.50000
H18C  2    0.559290    0.949961    0.699787    11.00000   -1.50000
AFIX   0
C19   1    0.489368    0.486835    0.818209    11.00000    0.03518    0.02604 =
         0.03124    0.00131    0.01242    0.00030
C20   1    0.566619    0.408946    0.822131    11.00000    0.04086    0.02986 =
         0.03206    0.00222    0.01296    0.00474
C21   1    0.528461    0.306884    0.794071    11.00000    0.05539    0.02796 =
         0.03917    0.00182    0.01676    0.00716
AFIX  43
H21   2    0.580014    0.254109    0.796431    11.00000   -1.20000
AFIX   0
C22   1    0.417904    0.280222    0.762936    11.00000    0.06121    0.02960 =
         0.04195   -0.00363    0.01643   -0.00590
AFIX  43
H22   2    0.393493    0.209556    0.745512    11.00000   -1.20000
AFIX   0
C23   1    0.343047    0.357099    0.757312    11.00000    0.04267    0.04058 =
         0.04606   -0.00470    0.01372   -0.00911
AFIX  43
H23   2    0.266811    0.338996    0.734585    11.00000   -1.20000
AFIX   0
C24   1    0.376591    0.460605    0.784162    11.00000    0.03724    0.03577 =
         0.03814   -0.00220    0.01321   -0.00150
C25   1    0.689438    0.431216    0.859881    11.00000    0.03823    0.03867 =
         0.04471   -0.00198    0.01120    0.00977
AFIX  13
H25   2    0.703841    0.509004    0.863424    11.00000   -1.20000
AFIX   0
C26   1    0.756656    0.382319    0.808764    11.00000    0.05150    0.05574 =
         0.06020    0.00446    0.02773    0.01150
AFIX 137
H26A  2    0.751833    0.305732    0.810689    11.00000   -1.50000
H26B  2    0.833603    0.407636    0.831502    11.00000   -1.50000
H26C  2    0.727950    0.402007    0.751087    11.00000   -1.50000
AFIX   0
C27   1    0.727646    0.393104    0.947272    11.00000    0.04765    0.18039 =
         0.03949    0.01243    0.00891    0.02516
AFIX 137
H27A  2    0.689920    0.430274    0.981977    11.00000   -1.50000
H27B  2    0.807188    0.406895    0.970553    11.00000   -1.50000
H27C  2    0.710520    0.317517    0.945752    11.00000   -1.50000
AFIX   0
C28   1    0.289301    0.541351    0.775777    11.00000    0.03235    0.04492 =
         0.05506   -0.00929    0.01048    0.00232
AFIX  13
H28   2    0.327606    0.610997    0.797178    11.00000   -1.20000
AFIX   0
C29   1    0.213280    0.515573    0.827675    11.00000    0.04286    0.08947 =
         0.05753   -0.01440    0.01942    0.00449
AFIX 137
H29A  2    0.166694    0.452994    0.802853    11.00000   -1.50000
H29B  2    0.166903    0.574935    0.829168    11.00000   -1.50000
H29C  2    0.257439    0.502240    0.884323    11.00000   -1.50000
AFIX   0
C30   1    0.223123    0.550864    0.685334    11.00000    0.04314    0.06292 =
         0.06055    0.00446    0.01237    0.01325
AFIX 137
H30A  2    0.178318    0.486036    0.664629    11.00000   -1.50000
H30B  2    0.273337    0.562527    0.652238    11.00000   -1.50000
H30C  2    0.175091    0.610154    0.680882    11.00000   -1.50000
AFIX   0
PART 1
O3A   4    0.741063    0.574573    0.526978    31.00000    0.06216    0.05289 =
         0.06107   -0.01548    0.03056   -0.01497
O4A   4    0.553067    0.687716    0.490617    31.00000    0.05621    0.08693 =
         0.04119    0.00393    0.00298   -0.01763
O5A   4    0.646480    0.879903    0.540168    31.00000    0.04361    0.07700 =
         0.06329    0.02045    0.00042    0.00103
O6A   4    0.860838    0.863331    0.632553    31.00000    0.03596    0.03211 =
         0.05327   -0.00111    0.00595    0.00591
O7A   4    0.888810    0.654063    0.671901    31.00000    0.04371    0.04366 =
         0.07295    0.01034    0.02483    0.01465
C32A  1    0.636340    0.527923    0.485435    31.00000    0.06453    0.06721 =
         0.05919   -0.01524    0.01920   -0.03378
AFIX  23
H32A  2    0.599873    0.503396    0.525875    31.00000   -1.20000
H32B  2    0.642568    0.467211    0.448946    31.00000   -1.20000
AFIX   0
C33A  1    0.569875    0.614647    0.433220    31.00000    0.06204    0.08827 =
         0.04299   -0.01655    0.01486   -0.03247
AFIX  23
H33A  2    0.611835    0.647226    0.399189    31.00000   -1.20000
H33B  2    0.498818    0.584936    0.395935    31.00000   -1.20000
AFIX   0
C34A  1    0.502127    0.780478    0.454220    31.00000    0.05166    0.10103 =
         0.06251    0.02577   -0.01447   -0.00573
AFIX  23
H34A  2    0.447943    0.801992    0.482503    31.00000   -1.20000
H34B  2    0.461685    0.763334    0.395062    31.00000   -1.20000
AFIX   0
C35A  1    0.580685    0.869038    0.459689    31.00000    0.05733    0.09570 =
         0.07061    0.03095   -0.01046    0.00237
AFIX  23
H35A  2    0.625464    0.855063    0.421927    31.00000   -1.20000
H35B  2    0.541146    0.934065    0.443697    31.00000   -1.20000
AFIX   0
C36A  1    0.725619    0.964111    0.560179    31.00000    0.06215    0.05657 =
         0.08042    0.01185    0.00164    0.00755
AFIX  23
H36A  2    0.688213    1.030716    0.561217    31.00000   -1.20000
H36B  2    0.762584    0.967001    0.516419    31.00000   -1.20000
AFIX   0
C37A  1    0.810336    0.954337    0.642452    31.00000    0.05835    0.03792 =
         0.06597   -0.00284    0.00859    0.00065
AFIX  23
H37A  2    0.863737    1.015267    0.655780    31.00000   -1.20000
H37B  2    0.775488    0.949321    0.687315    31.00000   -1.20000
AFIX   0
C38A  1    0.928001    0.830713    0.713574    31.00000    0.03366    0.04698 =
         0.04753   -0.00584    0.00229    0.00145
AFIX  23
H38A  2    0.881909    0.822506    0.750982    31.00000   -1.20000
H38B  2    0.987200    0.884670    0.739328    31.00000   -1.20000
AFIX   0
C39A  1    0.976764    0.728547    0.701088    31.00000    0.02708    0.05309 =
         0.05084    0.01123    0.00899    0.01504
AFIX  23
H39A  2    1.017913    0.734646    0.660116    31.00000   -1.20000
H39B  2    1.027813    0.707723    0.754111    31.00000   -1.20000
AFIX   0
C40A  1    0.908206    0.560929    0.627621    31.00000    0.06340    0.04837 =
         0.08105   -0.00297    0.02204    0.01253
AFIX  23
H40A  2    0.953875    0.513444    0.667338    31.00000   -1.20000
H40B  2    0.948327    0.580550    0.588127    31.00000   -1.20000
AFIX   0
C41A  1    0.802755    0.507049    0.582353    31.00000    0.07217    0.05181 =
         0.08697   -0.00977    0.03298   -0.00269
AFIX  23
H41A  2    0.815421    0.442936    0.552078    31.00000   -1.20000
H41B  2    0.763044    0.486133    0.621789    31.00000   -1.20000
AFIX   0
PART 2
O3B   4    0.847353    0.860145    0.627308   -31.00000    0.09918    0.06465 =
         0.05753   -0.01656    0.04190   -0.02734
O4B   4    0.897988    0.671056    0.680230   -31.00000    0.04547    0.07250 =
         0.04971   -0.00319    0.00418   -0.01668
O5B   4    0.769514    0.558636    0.545704   -31.00000    0.04084    0.04013 =
         0.04372    0.00789    0.01067   -0.00028
O6B   4    0.564748    0.644264    0.492608   -31.00000    0.04487    0.07923 =
         0.03490    0.00484    0.00591   -0.01044
O7B   4    0.629692    0.854899    0.525868   -31.00000    0.10149    0.07577 =
         0.06448    0.03094    0.03718    0.02331
C32B  1    0.916946    0.854686    0.707385   -31.00000    0.08017    0.06470 =
         0.04534   -0.01858    0.01843   -0.03541
AFIX  23
H32C  2    0.874668    0.850126    0.747729   -31.00000   -1.20000
H32D  2    0.968684    0.916820    0.723212   -31.00000   -1.20000
AFIX   0
C33B  1    0.975803    0.758482    0.703988   -31.00000    0.06181    0.07972 =
         0.05535   -0.00694    0.00447   -0.03227
AFIX  23
H33C  2    1.017261    0.764238    0.663190   -31.00000   -1.20000
H33D  2    1.028770    0.748272    0.759065   -31.00000   -1.20000
AFIX   0
C34B  1    0.935609    0.577575    0.653081   -31.00000    0.03515    0.06441 =
         0.05433    0.00053    0.00212    0.00564
AFIX  23
H34C  2    0.985900    0.544178    0.700769   -31.00000   -1.20000
H34D  2    0.975890    0.592784    0.612756   -31.00000   -1.20000
AFIX   0
C35B  1    0.837376    0.506366    0.613125   -31.00000    0.04844    0.04661 =
         0.05237    0.00869    0.00765    0.00753
AFIX  23
H35C  2    0.860100    0.439356    0.593096   -31.00000   -1.20000
H35D  2    0.797190    0.490882    0.653459   -31.00000   -1.20000
AFIX   0
C36B  1    0.672483    0.498266    0.504778   -31.00000    0.05893    0.04444 =
         0.04524   -0.00563    0.01241   -0.01278
AFIX  23
H36C  2    0.635666    0.474758    0.545304   -31.00000   -1.20000
H36D  2    0.689678    0.435569    0.475270   -31.00000   -1.20000
AFIX   0
C37B  1    0.599661    0.567394    0.444225   -31.00000    0.04722    0.06549 =
         0.03286   -0.01191    0.00464   -0.01724
AFIX  23
H37C  2    0.640705    0.600962    0.409987   -31.00000   -1.20000
H37D  2    0.535671    0.526006    0.406974   -31.00000   -1.20000
AFIX   0
C38B  1    0.502113    0.725036    0.447080   -31.00000    0.04528    0.09602 =
         0.05007    0.02173    0.00557    0.00997
AFIX  23
H38C  2    0.445463    0.745593    0.473255   -31.00000   -1.20000
H38D  2    0.464003    0.697492    0.389675   -31.00000   -1.20000
AFIX   0
C39B  1    0.573730    0.820520    0.444398   -31.00000    0.06952    0.08092 =
         0.05536    0.02801    0.02748    0.02069
AFIX  23
H39C  2    0.626727    0.802364    0.414087   -31.00000   -1.20000
H39D  2    0.527864    0.876619    0.415376   -31.00000   -1.20000
AFIX   0
C40B  1    0.703091    0.947189    0.532590   -31.00000    0.11538    0.05476 =
         0.06904    0.02054    0.02953    0.01169
AFIX  23
H40C  2    0.660801    1.011635    0.523868   -31.00000   -1.20000
H40D  2    0.742809    0.941280    0.490550   -31.00000   -1.20000
AFIX   0
C41B  1    0.781393    0.950784    0.617350   -31.00000    0.11625    0.05150 =
         0.06872   -0.00392    0.02133    0.01690
AFIX  23
H41C  2    0.829441    1.015401    0.626842   -31.00000   -1.20000
H41D  2    0.740475    0.952319    0.658754   -31.00000   -1.20000
AFIX   0

PART 0
C50   1   -0.006464    0.758714    0.415665    11.00000    0.06825    0.05199 =
         0.05052   -0.00380    0.02128   -0.00794
C51   1    0.098023    0.771033    0.473059    11.00000    0.08074    0.04715 =
         0.04283   -0.00079    0.01394   -0.00527
AFIX  43
H51   2    0.105073    0.776970    0.530664    11.00000   -1.20000
AFIX   0
C52   1    0.190588    0.774738    0.448041    11.00000    0.06147    0.04603 =
         0.05644    0.00166    0.00292    0.00223
AFIX  43
H52   2    0.260964    0.782525    0.488260    11.00000   -1.20000
AFIX   0
C53   1    0.182174    0.767221    0.364739    11.00000    0.05762    0.05328 =
         0.06250   -0.00146    0.01612    0.00903
AFIX  43
H53   2    0.246461    0.770312    0.347413    11.00000   -1.20000
AFIX   0
C54   1    0.079760    0.755180    0.306722    11.00000    0.06337    0.05489 =
         0.04633   -0.00448    0.01478    0.00375
AFIX  43
H54   2    0.073048    0.749830    0.249159    11.00000   -1.20000
AFIX   0
C55   1   -0.012275    0.750979    0.332636    11.00000    0.05590    0.06098 =
         0.04460   -0.00690    0.00996   -0.00407
AFIX  43
H55   2   -0.082403    0.742467    0.292164    11.00000   -1.20000
AFIX   0
C56   1   -0.106959    0.752373    0.443399    11.00000    0.08276    0.12484 =
         0.06332   -0.00882    0.03421   -0.01831
AFIX  33
H56A  2   -0.085713    0.759513    0.504158    11.00000   -1.50000
H56B  2   -0.154911    0.809007    0.420016    11.00000   -1.50000
H56C  2   -0.146264    0.684433    0.424240    11.00000   -1.50000
AFIX   0

PART 1
C60A  1    0.210789    0.953644    0.764268    21.00000    0.04670    0.06063 =
         0.05264   -0.01004    0.01304   -0.00876
C61A  1    0.258417    0.859841    0.791431    21.00000    0.05499    0.06221 =
         0.06627   -0.02160    0.01449    0.00808
AFIX  43
H61A  2    0.282691    0.815690    0.754390    21.00000   -1.20000
AFIX   0
C62A  1    0.270913    0.830070    0.870314    21.00000    0.06831    0.05610 =
         0.06732   -0.00945    0.00797    0.01541
AFIX  43
H62A  2    0.302824    0.765335    0.887362    21.00000   -1.20000
AFIX   0
C63A  1    0.237491    0.893427    0.925053    21.00000    0.06228    0.06652 =
         0.05354   -0.01221    0.00735    0.00085
AFIX  43
H63A  2    0.246096    0.872606    0.979872    21.00000   -1.20000
AFIX   0
C64A  1    0.192036    0.986072    0.900430    21.00000    0.05438    0.05351 =
         0.05916   -0.02008    0.01947   -0.00359
AFIX  43
H64A  2    0.169492    1.030230    0.938411    21.00000   -1.20000
AFIX   0
C65A  1    0.178522    1.016175    0.821482    21.00000    0.05066    0.04514 =
         0.07037   -0.00654    0.01470    0.00263
AFIX  43
H65A  2    0.146446    1.081114    0.805340    21.00000   -1.20000
AFIX   0
C66A  1    0.194951    0.984491    0.677793    21.00000    0.09338    0.10142 =
         0.06436    0.00595    0.02657   -0.01421
AFIX  33
H66A  2    0.222867    0.930368    0.647524    21.00000   -1.50000
H66B  2    0.116489    0.991928    0.650085    21.00000   -1.50000
H66C  2    0.235054    1.051522    0.678738    21.00000   -1.50000
AFIX   0

SAME 0.02 0.04 C60A > C66A
PART 2
C60B  1    0.234242    0.898675    0.858593   -21.00000    0.04102    0.04821 =
         0.05219   -0.00827    0.00339   -0.01007
C61B  1    0.194141    0.997716    0.866582   -21.00000    0.06426    0.04991 =
         0.04907    0.01059    0.02356    0.01179
AFIX  43
H61B  2    0.183105    1.018925    0.917956   -21.00000   -1.20000
AFIX   0
C62B  1    0.170561    1.064063    0.805341   -21.00000    0.06967    0.05987 =
         0.07820   -0.00354    0.03152    0.02355
AFIX  43
H62B  2    0.142548    1.130425    0.813446   -21.00000   -1.20000
AFIX   0
C63B  1    0.186810    1.036357    0.730622   -21.00000    0.08137    0.05905 =
         0.07105    0.00312    0.03198    0.00427
AFIX  43
H63B  2    0.169944    1.083143    0.686746   -21.00000   -1.20000
AFIX   0
C64B  1    0.226537    0.943027    0.720326   -21.00000    0.06488    0.05945 =
         0.04833   -0.00658    0.02114   -0.01064
AFIX  43
H64B  2    0.240308    0.925321    0.669287   -21.00000   -1.20000
AFIX   0
C65B  1    0.248075    0.872005    0.780935   -21.00000    0.03597    0.04944 =
         0.04663   -0.01527    0.01495   -0.01142
AFIX  43
H65B  2    0.272379    0.804669    0.770516   -21.00000   -1.20000
AFIX   0
C66B  1    0.258435    0.827328    0.927366   -21.00000    0.08506    0.09720 =
         0.06087   -0.00787   -0.00739    0.03861
AFIX  33
H66D  2    0.285654    0.761973    0.910062   -21.00000   -1.50000
H66E  2    0.314484    0.860803    0.975522   -21.00000   -1.50000
H66F  2    0.191270    0.811712    0.942296   -21.00000   -1.50000
AFIX   0

PART 4
N1A   3    0.467098    0.714809    0.683022   -41.00000    0.04903    0.04500 =
         0.02935    0.00145    0.01115    0.00451
C31A  1    0.385910    0.748377    0.644221   -41.00000    0.05963    0.06996 =
         0.03762    0.00365    0.00408    0.01873
HKLF 4


REM  ks1605 in P-1
REM wR2 = 0.1293, GooF = S = 1.061, Restrained GooF = 1.082 for all data
REM R1 = 0.0436 for 9792 Fo > 4sig(Fo) and 0.0678 for all 14197 data
REM 795 parameters refined using 375 restraints

END

WGHT      0.0768      0.0000

REM Highest difference peak  0.418,  deepest hole -0.242,  1-sigma level  0.043
Q1    1   0.5999  0.6678  0.7987  11.00000  0.05    0.42
Q2    1   0.9076  0.7823  0.6518  11.00000  0.05    0.36
Q3    1   0.8208  0.5895  0.5991  11.00000  0.05    0.35
Q4    1   0.5026  0.5476  0.8377  11.00000  0.05    0.31
Q5    1   0.6712  0.8025  0.8910  11.00000  0.05    0.31
Q6    1   0.6897  0.6961  0.7277  11.00000  0.05    0.31
Q7    1   0.5582  0.6333  0.8493  11.00000  0.05    0.29
Q8    1   0.5185  0.5952  0.9034  11.00000  0.05    0.28
Q9    1   0.5940  0.7190  0.8638  11.00000  0.05    0.27
Q10   1   0.6299  0.7557  0.9352  11.00000  0.05    0.26
Q11   1   0.6223  0.9379  0.5008  11.00000  0.05    0.25
Q12   1   0.4294  0.4682  0.8057  11.00000  0.05    0.25
Q13   1  -0.0973  0.8191  0.4828  11.00000  0.05    0.25
Q14   1   0.6976  0.8879  0.8711  11.00000  0.05    0.25
Q15   1   0.6151  0.6127  0.6907  11.00000  0.05    0.24
Q16   1   0.6285  0.4210  0.8378  11.00000  0.05    0.24
;
_shelx_res_checksum              66964
_olex2_submission_special_instructions 'No special instructions were received'
####################################################################### 
# 
# This file contains crystal structure data downloaded from the 
# Cambridge Structural Database (CSD) hosted by the Cambridge 
# Crystallographic Data Centre (CCDC).
# 
# Full information about CCDC data access policies and citation 
# guidelines are available at http://www.ccdc.cam.ac.uk/access/V1 
# 
# Audit and citation data items may have been added by the CCDC. 
# Please retain this information to preserve the provenance of 
# this file and to allow appropriate attribution of the data. 
# 
#######################################################################

data_ax2664_DippTerPCN_Na_18-c-6_cmpd3
_database_code_depnum_ccdc_archive 'CCDC 2401211'
loop_
_audit_author_name
_audit_author_address
'Christian Hering-Junghans'
;Leibniz Institute for Catalysis Rostock
Germany
;
_audit_update_record             
;
2024-11-07 deposited with the CCDC.	2025-03-10 downloaded from the CCDC.
;
_audit_creation_date             2024-10-14
_audit_creation_method           
;
Olex2 1.5
(compiled 2022.04.07 svn.rca3783a0 for OlexSys, GUI svn.r6498)
;
_shelx_SHELXL_version_number     2019/3
_chemical_name_common            ?
_chemical_name_systematic        ?
_chemical_formula_moiety         '2(C43 H61 N Na O6 P)'
_chemical_formula_sum            'C86 H122 N2 Na2 O12 P2'
_chemical_formula_weight         1483.77
_chemical_melting_point          ?
loop_
_atom_type_symbol
_atom_type_description
_atom_type_scat_dispersion_real
_atom_type_scat_dispersion_imag
_atom_type_scat_source
C C 0.0181 0.0091 'International Tables Vol C Tables 4.2.6.8 and 6.1.1.4'
H H 0.0000 0.0000 'International Tables Vol C Tables 4.2.6.8 and 6.1.1.4'
N N 0.0311 0.0180 'International Tables Vol C Tables 4.2.6.8 and 6.1.1.4'
Na Na 0.1353 0.1239 'International Tables Vol C Tables 4.2.6.8 and 6.1.1.4'
O O 0.0492 0.0322 'International Tables Vol C Tables 4.2.6.8 and 6.1.1.4'
P P 0.2955 0.4335 'International Tables Vol C Tables 4.2.6.8 and 6.1.1.4'

_shelx_space_group_comment       
;
The symmetry employed for this shelxl refinement is uniquely defined
by the following loop, which should always be used as a source of
symmetry information in preference to the above space-group names.
They are only intended as comments.
;
_space_group_crystal_system      triclinic
_space_group_IT_number           2
_space_group_name_H-M_alt        'P -1'
_space_group_name_Hall           '-P 1'
loop_
_space_group_symop_operation_xyz
'x, y, z'
'-x, -y, -z'

_cell_length_a                   14.5215(4)
_cell_length_b                   18.3696(5)
_cell_length_c                   20.0346(6)
_cell_angle_alpha                82.9090(10)
_cell_angle_beta                 83.6580(10)
_cell_angle_gamma                77.7760(10)
_cell_volume                     5163.6(3)
_cell_formula_units_Z            2
_cell_measurement_reflns_used    9931
_cell_measurement_temperature    149.99
_cell_measurement_theta_max      66.64
_cell_measurement_theta_min      2.47
_shelx_estimated_absorpt_T_max   0.913
_shelx_estimated_absorpt_T_min   0.798
_exptl_absorpt_coefficient_mu    0.846
_exptl_absorpt_correction_T_max  0.913
_exptl_absorpt_correction_T_min  0.798
_exptl_absorpt_correction_type   multi-scan
_exptl_absorpt_process_details   'SADABS 2014/5'
_exptl_absorpt_special_details   ?
_exptl_crystal_colour            yellow
_exptl_crystal_colour_primary    yellow
_exptl_crystal_density_diffrn    0.954
_exptl_crystal_density_meas      ?
_exptl_crystal_density_method    ?
_exptl_crystal_description       needle
_exptl_crystal_F_000             1600
_exptl_crystal_size_max          0.28
_exptl_crystal_size_mid          0.16
_exptl_crystal_size_min          0.11
_exptl_transmission_factor_max   ?
_exptl_transmission_factor_min   ?
_diffrn_reflns_av_R_equivalents  0.0319
_diffrn_reflns_av_unetI/netI     0.0260
_diffrn_reflns_Laue_measured_fraction_full 0.998
_diffrn_reflns_Laue_measured_fraction_max 0.998
_diffrn_reflns_limit_h_max       17
_diffrn_reflns_limit_h_min       -17
_diffrn_reflns_limit_k_max       15
_diffrn_reflns_limit_k_min       -21
_diffrn_reflns_limit_l_max       23
_diffrn_reflns_limit_l_min       -23
_diffrn_reflns_number            68325
_diffrn_reflns_point_group_measured_fraction_full 0.998
_diffrn_reflns_point_group_measured_fraction_max 0.998
_diffrn_reflns_theta_full        66.690
_diffrn_reflns_theta_max         66.690
_diffrn_reflns_theta_min         2.231
_diffrn_ambient_temperature      149.99
_diffrn_detector_area_resol_mean ?
_diffrn_measured_fraction_theta_full 0.998
_diffrn_measured_fraction_theta_max 0.998
_diffrn_measurement_device_type  'Bruker APEX-II CCD'
_diffrn_measurement_method       '\f and \w scans'
_diffrn_radiation_type           CuK\a
_diffrn_radiation_wavelength     1.54178
_diffrn_source                   ?
_diffrn_standards_number         0
_reflns_Friedel_coverage         0.000
_reflns_Friedel_fraction_full    .
_reflns_Friedel_fraction_max     .
_reflns_number_gt                15856
_reflns_number_total             18231
_reflns_special_details          
;
 Reflections were merged by SHELXL according to the crystal
 class for the calculation of statistics and refinement.
 
 Structure factors included contributions from the .fab file.
 
 _reflns_Friedel_fraction is defined as the number of unique
 Friedel pairs measured divided by the number that would be
 possible theoretically, ignoring centric projections and
 systematic absences.
;
_reflns_threshold_expression     'I > 2\s(I)'
_computing_cell_refinement       ?
_computing_data_collection       ?
_computing_data_reduction        ?
_computing_molecular_graphics    'Olex2 1.5 (Dolomanov et al., 2009)'
_computing_publication_material  'Olex2 1.5 (Dolomanov et al., 2009)'
_computing_structure_refinement  'SHELXL 2019/3 (Sheldrick, 2015)'
_computing_structure_solution    'SHELXT 2018/2 (Sheldrick, 2018)'
_refine_diff_density_max         0.632
_refine_diff_density_min         -0.809
_refine_diff_density_rms         0.051
_refine_ls_extinction_coef       .
_refine_ls_extinction_method     none
_refine_ls_goodness_of_fit_ref   1.040
_refine_ls_hydrogen_treatment    constr
_refine_ls_matrix_type           full
_refine_ls_number_parameters     1195
_refine_ls_number_reflns         18231
_refine_ls_number_restraints     499
_refine_ls_R_factor_all          0.0626
_refine_ls_R_factor_gt           0.0565
_refine_ls_restrained_S_all      1.144
_refine_ls_shift/su_max          0.001
_refine_ls_shift/su_mean         0.000
_refine_ls_structure_factor_coef Fsqd
_refine_ls_weighting_details     
'w=1/[\s^2^(Fo^2^)+(0.0960P)^2^+2.4373P] where P=(Fo^2^+2Fc^2^)/3'
_refine_ls_weighting_scheme      calc
_refine_ls_wR_factor_gt          0.1609
_refine_ls_wR_factor_ref         0.1684
_refine_special_details          ?
_olex2_refinement_description    
;
1. Restrained distances
 O5-C39 \\sim O5A-C39
 with sigma of 0.001
 C61-C60 \\sim C60A-C61A
 with sigma of 0.001
 C60A-C62A \\sim C62-C60
 with sigma of 0.001
 O6-C42A \\sim O6A-C42A
 with sigma of 0.001
 C60-C56 \\sim C60A-C56
 with sigma of 0.001
 C80-C79 \\sim C77-C78 \\sim C75-C76 \\sim C86-C85 \\sim C83-C84 \\sim C81-C82
 with sigma of 0.001
 C40-C41 \\sim C41A-C40A
 with sigma of 0.001
 O5A-C39 \\sim O5-C39
 with sigma of 0.001
 O7-C75 \\sim O7-C86 \\sim O12-C85 \\sim O12-C84 \\sim O11-C83 \\sim O11-C82
\\sim O10-C81 \\sim O9-C79 ~
 O9-C78 \\sim O8-C77 \\sim O8-C76
 with sigma of 0.001
 O5-C40 \\sim O5A-C40A
 with sigma of 0.001
 C79-O10 \\sim C85A-O1A
 with sigma of 0.001
 O5-C39 \\sim O5A-C39 \\sim O5A-C40A \\sim O5-C40
 with sigma of 0.001
 C39-C38 \\sim C39A-C38 \\sim C43-C42A \\sim C42-C43
 with sigma of 0.001
 O9-C79 \\sim O13-C85A
 with sigma of 0.02
 O6A-C42A \\sim O6-C42 \\sim O5A-C39A \\sim O5-C39
 with sigma of 0.001
 C78-C79 \\sim C84A-C85A
 with sigma of 0.001
 C79-C80 \\sim C85A-C86A
 with sigma of 0.02
 C85-C84 \\sim C79A-C78A
 with sigma of 0.001
 O12-C85 \\sim O2A-C79A
 with sigma of 0.02
 O7-C85 \\sim O7A-C79A
 with sigma of 0.001
 Na2-C79 \\sim Na2-C85A
 with sigma of 0.001
 Na2-O11 \\sim Na2-O3A
 with sigma of 0.02
 Na2-C85 \\sim Na2-C79A
 with sigma of 0.001
 C85-C86 \\sim C79A-C80A
 with sigma of 0.02
 C77-C76 \\sim C83A-C82A
 with sigma of 0.002
 Na2-O10 \\sim Na2-O1A
 with sigma of 0.02
 Na2-O12 \\sim Na2-O2A
 with sigma of 0.02
 O8-C77 \\sim O14_$1-C83A
 with sigma of 0.02
 O8-C76 \\sim O14_$1-C82A
 with sigma of 0.02
 Na2-O7 \\sim Na2-O7A
 with sigma of 0.02
 O9-C78 \\sim O13-C84A
 with sigma of 0.02
 O11-C84 \\sim O3A-C78A
 with sigma of 0.002
 O7-C75 \\sim O7A-C81A
 with sigma of 0.02
 O7-C86 \\sim O7A-C80A
 with sigma of 0.02
 O11-C83 \\sim O3A-C77A
 with sigma of 0.02
 O8-C75 \\sim O14_$1-C81A
 with sigma of 0.002
 O12-C84 \\sim O2A-C78A
 with sigma of 0.02
 O7-C76 \\sim O7A-C82A
 with sigma of 0.002
 C83-C84 \\sim C77A-C78A
 with sigma of 0.02
 O12-C86 \\sim O2A-C80A
 with sigma of 0.002
 C78-C77 \\sim C84A-C83A
 with sigma of 0.02
 C81-C82 \\sim C75A-C76A
 with sigma of 0.02
 C81-O10 \\sim C75A-O1A
 with sigma of 0.02
 C75-C86 \\sim C81A-C80A
 with sigma of 0.002
 O11-C82 \\sim O3A-C76A
 with sigma of 0.02
 O8-C78 \\sim O14_$1-C84A
 with sigma of 0.002
 C76-C75 \\sim C82A-C81A
 with sigma of 0.02
 O11-C81 \\sim O3A-C75A
 with sigma of 0.002
 O12-C83 \\sim O2A-C77A
 with sigma of 0.002
 C83-C82 \\sim C77A-C76A
 with sigma of 0.002
 O10-C80 \\sim O1A-C86A
 with sigma of 0.02
 C81-C80 \\sim C75A-C86A
 with sigma of 0.002
 Na2-C83 \\sim Na2-C77A
 with sigma of 0.002
 Na2-C78 \\sim Na2-C84A
 with sigma of 0.002
 Na2-C81 \\sim Na2-C75A
 with sigma of 0.002
 Na2-C77 \\sim Na2-C83A
 with sigma of 0.002
 Na2-C76 \\sim Na2-C82A
 with sigma of 0.002
 Na2-C75 \\sim Na2-C81A
 with sigma of 0.002
 Na2-C86 \\sim Na2-C80A
 with sigma of 0.002
 Na2-C84 \\sim Na2-C78A
 with sigma of 0.002
 Na2-C82 \\sim Na2-C76A
 with sigma of 0.002
 Na2-C80 \\sim Na2-C86A
 with sigma of 0.002
 C82-O10 \\sim C76A-O1A
 with sigma of 0.002
 O9-C77 \\sim O13-C83A
 with sigma of 0.002
 O9-C80 \\sim O13-C86A
 with sigma of 0.002
 Na2-O9 \\sim Na2-O13
 with sigma of 0.02
 Na2-O8 \\sim Na2-O14_$1
 with sigma of 0.02
2. Rigid bond restraints
 C61, C60, C62
 with sigma for 1-2 distances of 0.002 and sigma for 1-3 distances of 0.002
 C62A, C60A, C61A
 with sigma for 1-2 distances of 0.002 and sigma for 1-3 distances of 0.002
 O5, O5A, C39
 with sigma for 1-2 distances of 0.002 and sigma for 1-3 distances of 0.002
 O9, O8, O7, O11, O12, C83, C78, C79, C81, C77, C85, C76, C75, C86, C84, C82,
 O10, C80, O14, O7A, O3A, O2A, C77A, C82A, C81A, C78A, C76A, O13, C85A, C75A,
 O1A, C86A, C84A, C83A, C79A, C80A
 with sigma for 1-2 distances of 0.002 and sigma for 1-3 distances of 0.002
3. Uiso/Uaniso restraints and constraints
Uanis(C61A) \\sim Ueq, Uanis(C61) \\sim Ueq, Uanis(C62) \\sim Ueq, Uanis(C62A)
\\sim Ueq: with sigma of 0.01 and sigma for terminal atoms of 0.02
Uanis(C62A) \\sim Ueq, Uanis(C61A) \\sim Ueq, Uanis(C60A) \\sim Ueq: with sigma
of 0.02 and sigma for terminal atoms of 0.04
Uanis(O5A) \\sim Ueq, Uanis(O5) \\sim Ueq: with sigma of 0.01 and sigma for
terminal atoms of 0.02
Uanis(O6) \\sim Ueq, Uanis(O6A) \\sim Ueq: with sigma of 0.01 and sigma for
terminal atoms of 0.02
Uanis(Na2) \\sim Ueq, Uanis(O9) \\sim Ueq, Uanis(O8) \\sim Ueq, Uanis(O7) \\sim
Ueq, Uanis(O11) \\sim Ueq, Uanis(O12) \\sim Ueq, Uanis(C83) \\sim Ueq,
Uanis(C78) \\sim Ueq, Uanis(C79) \\sim Ueq, Uanis(C81) \\sim Ueq, Uanis(C77)
\\sim Ueq, Uanis(C85) \\sim Ueq, Uanis(C76) \\sim Ueq, Uanis(C75) \\sim Ueq,
Uanis(C86) \\sim Ueq, Uanis(C84) \\sim Ueq, Uanis(C82) \\sim Ueq, Uanis(O10)
\\sim Ueq, Uanis(C80) \\sim Ueq, Uanis(O14) \\sim Ueq, Uanis(O7A) \\sim Ueq,
Uanis(O3A) \\sim Ueq, Uanis(O2A) \\sim Ueq, Uanis(C77A) \\sim Ueq, Uanis(C79A)
\\sim Ueq, Uanis(C82A) \\sim Ueq, Uanis(C81A) \\sim Ueq, Uanis(C80A) \\sim Ueq,
Uanis(C78A) \\sim Ueq, Uanis(C76A) \\sim Ueq, Uanis(O13) \\sim Ueq, Uanis(C85A)
\\sim Ueq, Uanis(C75A) \\sim Ueq, Uanis(O1A) \\sim Ueq, Uanis(C86A) \\sim Ueq,
Uanis(C84A) \\sim Ueq, Uanis(C83A) \\sim Ueq: with sigma of 0.01 and sigma for
terminal atoms of 0.02
Uanis(C79A) \\sim Ueq, Uanis(C79) \\sim Ueq: with sigma of 0.004 and sigma for
terminal atoms of 0.008
Uanis(C79A) = Uanis(C79)
4. Others
 Sof(O14)=Sof(O7A)=Sof(O3A)=Sof(O2A)=Sof(C77A)=Sof(H77C)=Sof(H77D)=Sof(C79A)=
 Sof(H79C)=Sof(H79D)=Sof(C82A)=Sof(H82C)=Sof(H82D)=Sof(C81A)=Sof(H81C)=
 Sof(H81D)=Sof(C80A)=Sof(H80C)=Sof(H80D)=Sof(C78A)=Sof(H78C)=Sof(H78D)=
 Sof(C76A)=Sof(H76C)=Sof(H76D)=Sof(O13)=Sof(C85A)=Sof(H85C)=Sof(H85D)=Sof(C75A)=
 Sof(H75C)=Sof(H75D)=Sof(O1A)=Sof(C86A)=Sof(H86C)=Sof(H86D)=Sof(C84A)=Sof(H84C)=
 Sof(H84D)=Sof(C83A)=Sof(H83C)=Sof(H83D)=1-FVAR(1)
 Sof(O9)=Sof(O8)=Sof(O7)=Sof(O11)=Sof(O12)=Sof(C83)=Sof(H83A)=Sof(H83B)=
 Sof(C78)=Sof(H78A)=Sof(H78B)=Sof(C79)=Sof(H79A)=Sof(H79B)=Sof(C81)=Sof(H81A)=
 Sof(H81B)=Sof(C77)=Sof(H77A)=Sof(H77B)=Sof(C85)=Sof(H85A)=Sof(H85B)=Sof(C76)=
 Sof(H76A)=Sof(H76B)=Sof(C75)=Sof(H75A)=Sof(H75B)=Sof(C86)=Sof(H86A)=Sof(H86B)=
 Sof(C84)=Sof(H84A)=Sof(H84B)=Sof(C82)=Sof(H82A)=Sof(H82B)=Sof(O10)=Sof(C80)=
 Sof(H80A)=Sof(H80B)=FVAR(1)
 Sof(H38C)=Sof(H38D)=Sof(C42A)=Sof(H42A)=Sof(H42B)=Sof(H43C)=Sof(H43D)=
 Sof(O5A)=Sof(O6A)=Sof(C41A)=Sof(H41C)=Sof(H41D)=Sof(C40A)=Sof(H40C)=Sof(H40D)=
 Sof(C39A)=Sof(H39C)=Sof(H39D)=1-FVAR(2)
 Sof(H38A)=Sof(H38B)=Sof(H43A)=Sof(H43B)=Sof(C39)=Sof(H39A)=Sof(H39B)=Sof(C40)=
 Sof(H40A)=Sof(H40B)=Sof(C41)=Sof(H41A)=Sof(H41B)=Sof(O5)=Sof(O6)=Sof(C42)=
 Sof(H42C)=Sof(H42D)=FVAR(2)
 Sof(C61)=Sof(H61D)=Sof(H61E)=Sof(H61F)=Sof(C62)=Sof(H62D)=Sof(H62E)=Sof(H62F)=
 Sof(C60)=Sof(H60)=1-FVAR(3)
 Sof(C61A)=Sof(H61A)=Sof(H61B)=Sof(H61C)=Sof(C62A)=Sof(H62A)=Sof(H62B)=
 Sof(H62C)=Sof(C60A)=Sof(H60A)=FVAR(3)
5.a Ternary CH refined with riding coordinates:
 C26(H26), C29(H29), C57(H57), C14(H14), C69(H69), C17(H17), C72(H72),
 C60A(H60A), C60(H60)
5.b Secondary CH2 refined with riding coordinates:
 C36(H36A,H36B), C35(H35A,H35B), C34(H34A,H34B), C37(H37A,H37B), C38(H38C,
 H38D), C38(H38A,H38B), C42A(H42A,H42B), C33(H33A,H33B), C43(H43C,H43D),
 C43(H43A,H43B), C32(H32A,H32B), C39(H39A,H39B), C40(H40A,H40B), C41(H41A,H41B),
  C41A(H41C,H41D), C40A(H40C,H40D), C83(H83A,H83B), C78(H78A,H78B), C79(H79A,
 H79B), C81(H81A,H81B), C77(H77A,H77B), C85(H85A,H85B), C76(H76A,H76B),
 C75(H75A,H75B), C86(H86A,H86B), C84(H84A,H84B), C82(H82A,H82B), C80(H80A,H80B),
  C77A(H77C,H77D), C79A(H79C,H79D), C82A(H82C,H82D), C81A(H81C,H81D), C80A(H80C,
 H80D), C78A(H78C,H78D), C76A(H76C,H76D), C85A(H85C,H85D), C75A(H75C,H75D),
 C86A(H86C,H86D), C84A(H84C,H84D), C83A(H83C,H83D), C39A(H39C,H39D), C42(H42C,
 H42D)
5.c Aromatic/amide H refined with riding coordinates:
 C4(H4), C49(H49), C5(H5), C6(H6), C47(H47), C48(H48), C55(H55), C53(H53),
 C54(H54), C24(H24), C10(H10), C11(H11), C22(H22), C12(H12), C23(H23), C66(H66),
  C65(H65), C67(H67)
5.d Idealised Me refined as rotating group:
 C27(H27A,H27B,H27C), C59(H59A,H59B,H59C), C19(H19A,H19B,H19C), C15(H15A,H15B,
 H15C), C16(H16A,H16B,H16C), C18(H18A,H18B,H18C), C74(H74A,H74B,H74C), C28(H28A,
[truncated: 732,029 more chars]
